# Supplementary material for: Cholecystokinin-like peptide mediates satiety by inhibiting sugar attraction
Source: PLoS Genet. 2021 Aug 16;17(8):e1009724. doi: 10.1371/journal.pgen.1009724 (PMC8366971; doi:10.1371/journal.pgen.1009724)
Supplement: S4 Table — (XLSX) [file pgen.1009724.s014.xlsx]

## Sheet: Table S4 all_compare
S4 Table Fragments per kilobase of transcript per million mapped fragments of all seqeunced gene
Gene ID	dsgfp_1 FPKM	dsgfp_2 FPKM	dsgfp_3 FPKM	dsgfp_4 FPKM	dsNlsk_1 FPKM	dsNlsk_2 FPKM	dsNlsk_3 FPKM	dsNlsk_4 FPKM	Gene name	Gene chr	Gene start	Gene end	Gene strand	Gene length	Gene biotype	Gene description	tf family
111057938	41102.3	28068.2	20698.9	25457.7	24349.7	44525.3	37941.9	38245.5	LOC111057938	NW_019107869.1	17198	27091	+	1561	protein_coding	actin%2C muscle	Actin
111049096	35278.5	14361.9	23393.5	13125.5	12524.8	32688.2	31507	26875.5	LOC111049096	NW_019106130.1	17619	18716	-	1047	protein_coding	adhesive plaque matrix protein-like	-
111049488	3730.21	1472.49	2191.14	2215.48	1627.46	3452.19	3190.09	2743.64	LOC111049488	NW_019105569.1	589168	710257	-	7989	protein_coding	myosin heavy chain%2C muscle%2C transcript variant X7	Myosin_tail_1
111044964	14659	17652	7401.9	12102.3	14240.9	20353.4	17305.9	22971.9	LOC111044964	NW_019105777.1	247412	259038	-	983	protein_coding	40S ribosomal protein S2	-
111057984	6289.91	5596.5	3600.03	5435.74	4693.32	7396.41	6431.72	7914.43	LOC111057984	NW_019107884.1	68034	80074	-	2291	protein_coding	heat shock 70 kDa protein cognate 4-like	HSP70
16216526	3637.04	3707.63	4570.03	3369.44	3092.19	3603.73	4365.82	4417.35	COX1	NC_021748.1	2202	3735	+	1534	protein_coding	-	-
111051398	16524.9	14360.6	7994.84	17507.7	15544.1	15873.6	13051.9	27867.3	LOC111051398	NW_019106419.1	346839	352766	-	933	protein_coding	cuticle protein 16.5-like	-
111058778	7210.24	4821.77	4321.4	5457.28	4038.41	6832.04	7546.91	7657.38	LOC111058778	NW_019105609.1	570556	580791	+	1732	protein_coding	actin-5C	Actin
111049207	5666.56	3674.78	3470.75	3955.96	3006.91	6312.59	5498.61	6499.49	LOC111049207	NW_019106143.1	298724	322108	-	2140	protein_coding	ATP synthase subunit alpha%2C mitochondrial	ATP-synt_ab_C
111044729	5907.93	3357.91	3394.25	4010.38	2854.46	6171.95	5333.17	6283.87	LOC111044729	NW_019105552.1	501642	512511	+	2071	protein_coding	ATP synthase subunit beta%2C mitochondrial	ATP-synt_ab
111044904	15022.8	5928.52	10840.4	4940.16	5623.62	15019.9	14412.5	10849.2	LOC111044904	NW_019105772.1	23536	24444	-	816	protein_coding	adhesive plaque matrix protein-like	-
111054078	4732.33	3172.16	2448.97	3785.52	3488.44	4475.51	4224.26	4080.47	LOC111054078	NW_019106829.1	237431	271161	+	2342	protein_coding	uncharacterized serine-rich protein C215.13-like	-
111049708	3832.63	2557.38	2375.53	2741.57	1745.69	3903.59	3568.99	4683.9	LOC111049708	NW_019106204.1	68890	83031	+	2830	protein_coding	elongation factor 1-alpha%2C transcript variant X2	GTP_EFTU
111064494	4970.02	2886.62	2953.85	4241.3	3401.16	5158.41	4585.96	4799.07	LOC111064494	NW_019105657.1	86868	95441	-	2056	protein_coding	tubulin beta-1 chain	Tubulin
111045888	13933	10995.5	5351.26	8354.48	9084.42	6534.15	14023.4	8298.32	LOC111045888	NW_019105555.1	1395211	1397397	-	848	protein_coding	cuticle protein 21-like	Chitin_bind_4
111046824	3567.62	1443.17	2113.3	1897.84	1483.16	3993.52	3198.5	3406.99	LOC111046824	NW_019105541.1	1139425	1215494	+	3154	protein_coding	calcium-transporting ATPase sarcoplasmic/endoplasmic reticulum type	E1-E2_ATPase
111053994	3912.74	3159.14	2292.7	3838.43	2635.61	4461.95	3536.21	4812.1	LOC111053994	NW_019106813.1	80271	88324	-	2235	protein_coding	elongation factor 1-alpha%2C transcript variant X1	GTP_EFTU
111062288	5469.53	2752.57	2828.66	4330.07	2160.09	4106.86	4066.64	5561.52	LOC111062288	NW_019105625.1	555162	569614	-	1745	protein_coding	esterase E4-like	COesterase
111049089	6527.12	6568.22	3682.31	5350.08	4479.17	7425.93	6167.95	8282.77	LOC111049089	NW_019106129.1	65612	79816	+	1447	protein_coding	60S ribosomal protein L4	-
111050762	9634.04	7122.03	4508.05	6888.2	7544.57	8314.14	11784.6	9189.25	LOC111050762	NW_019106335.1	28037	33905	+	1039	protein_coding	cuticle protein 16.5-like	-
111047524	3298.79	2154.63	1932.89	2557.61	1833.39	3926.9	3485.41	4119.47	LOC111047524	NW_019105968.1	40837	57204	-	2516	protein_coding	elongation factor 2-like	GTP_EFTU_D2
111044887	4730.88	6238.74	3704.02	4714.21	3093.7	6446.99	5220.9	3464.63	LOC111044887	NW_019105770.1	589663	600593	-	1343	protein_coding	repetitive proline-rich cell wall protein 2-like	-
111052697	14480	10485.2	5898.91	10800.6	16910.4	17035.7	11812.1	18511.2	LOC111052697	NW_019106608.1	110946	113956	-	637	protein_coding	uncharacterized LOC111052697	-
111051135	6349.31	6963.09	3727.25	5594.51	5172.19	7152.23	6332.59	8191.83	LOC111051135	NW_019105575.1	898834	923176	-	1204	protein_coding	60S acidic ribosomal protein P0%2C transcript variant X2	-
111050508	14263.2	4810.3	8651.47	3457.69	5640.94	11625	10965.5	9169.73	LOC111050508	NW_019106300.1	69496	71319	-	746	protein_coding	adhesive plaque matrix protein-like	-
111045177	12182.4	9631.4	5162.74	6937.94	9339.8	11427.3	10603.6	7419	LOC111045177	NW_019105792.1	363121	380045	+	746	protein_coding	uncharacterized LOC111045177	-
111047195	13871.6	11169	5503.36	7057.7	10346.9	13788.2	10259.1	9792.51	LOC111047195	NW_019105560.1	511919	516565	+	621	protein_coding	ejaculatory bulb-specific protein 3-like	-
111050335	5095.15	3322.91	3073.69	4017.82	3173.49	4622.2	3874.38	4847.45	LOC111050335	NW_019106279.1	233054	245959	+	1450	protein_coding	ATP synthase lipid-binding protein%2C mitochondrial%2C transcript variant X1	-
111044448	6332.93	5688.4	3376.12	4774.07	4170.27	6814	6168.15	7949.19	LOC111044448	NW_019105742.1	101821	113597	+	1167	protein_coding	60S ribosomal protein L8%2C transcript variant X1	Ribosomal_L2_C
111059404	1713.23	2296.33	1424.64	2057.26	1857.78	2344.48	1977.78	2342.76	LOC111059404	NW_019108530.1	43615	54933	-	2572	protein_coding	heat shock protein 83	HATPase_c
111053441	2020.1	1290.72	1415.07	1771.39	1240.16	1841.09	1714.29	2077.53	LOC111053441	NW_019106721.1	15596	29724	-	3139	protein_coding	polyadenylate-binding protein 4-like	RRM_1
111044330	3980.6	3098.09	2302.15	3408.26	2789.16	4971.03	3970.75	5119.36	LOC111044330	NW_019105734.1	445060	452481	+	1675	protein_coding	tubulin alpha-1 chain	Tubulin
111057081	4198.88	4276.15	2155.76	3172.73	3583.75	6202.58	5476.75	6988.75	LOC111057081	NW_019107550.1	59389	73775	+	1372	protein_coding	60S ribosomal protein L3	-
111061267	5596.62	4252.45	2049.29	5948.19	5832.7	5187.32	4889.21	6548.75	LOC111061267	NW_019110052.1	2184	32221	+	1338	protein_coding	calcium-binding protein P-like%2C transcript variant X1	-
111045930	837.617	261.417	450.628	401.325	260.486	661.254	613.183	545.216	LOC111045930	NW_019105841.1	273122	342571	+	8557	protein_coding	fatty acid synthase	ketoacyl-synt
111051394	3127.63	3205.39	2529.19	2131.19	2413.21	3696.39	3342.58	3525.6	LOC111051394	NW_019106419.1	78299	124925	+	1788	protein_coding	fatty acid-binding protein%2C muscle%2C transcript variant X1	-
111045994	12267.4	10652.2	4933.96	7593.67	9173.99	6197.87	14628.2	6969.47	LOC111045994	NW_019105555.1	1378068	1378664	+	597	protein_coding	larval cuticle protein A2B-like	Chitin_bind_4
111049867	551.318	104.028	403.404	271.188	134.679	345.53	441.492	475.065	LOC111049867	NW_019105570.1	1026214	1157591	-	9713	protein_coding	apolipophorins	VWD
111050938	9715.14	7968.88	5880.26	5344.38	6144.49	10322.2	10736	6697.88	LOC111050938	NW_019106360.1	52581	55360	+	597	protein_coding	cuticle protein 7-like	Chitin_bind_4
111051980	8197.73	8979.08	4654.18	6624.4	6363.25	9258.38	8248.48	10639.6	LOC111051980	NW_019106501.1	137647	144722	-	696	protein_coding	60S ribosomal protein L35a	-
111048565	5863.5	5751.9	3441.63	5193.2	4622.93	6165.58	5471.47	6518.88	LOC111048565	NW_019106071.1	317411	332447	+	961	protein_coding	60S ribosomal protein L7a	-
111044212	8864.96	6709.48	4750.43	6269.87	5682.32	8948.85	7193.78	8699.36	LOC111044212	NW_019105727.1	314926	328834	-	671	protein_coding	myosin light chain alkali	-
111045898	8515.54	6654.5	3544.86	6229.88	5681.73	2896.09	8551.32	5161.25	LOC111045898	NW_019105555.1	1409197	1414321	+	769	protein_coding	cuticle protein 21-like	-
111046790	6420.85	6679.8	3834.17	5496.62	4543.14	7141.8	5951.68	8026.28	LOC111046790	NW_019105911.1	230288	240060	+	857	protein_coding	60S ribosomal protein L13	-
111059149	4955.81	5957.32	2750.83	4211.46	3808.71	6007.08	5235.1	6266.85	LOC111059149	NW_019108388.1	63156	71272	-	1073	protein_coding	60S ribosomal protein L5	-
111049383	1717.32	461.106	721.764	919.552	602.092	266.943	760.16	528.305	LOC111049383	NW_019106160.1	237685	256372	+	3403	protein_coding	tyrosine 3-monooxygenase	-
111049575	7083.47	3990.91	4807.52	2839.23	2724.15	6910.45	5731.04	7519.74	LOC111049575	NW_019106183.1	380115	405784	-	870	protein_coding	uncharacterized LOC111049575	-
111046347	3986.36	3480.17	2065.08	1998.59	3128.43	3561.05	3994.33	1581.34	LOC111046347	NW_019105556.1	1249771	1271817	-	1549	protein_coding	cuticle protein-like	Chitin_bind_4
111052121	2358.41	1192.06	1048.84	1590.93	1453.94	1971.18	2075.66	2128.49	LOC111052121	NW_019106524.1	158498	174041	-	3040	protein_coding	adhesive plaque matrix protein-like	-
111050507	6690.43	1728.78	4773.02	1807.84	1923.89	7152.74	6091.31	4070.15	LOC111050507	NW_019106300.1	86892	89719	+	876	protein_coding	adhesive plaque matrix protein-like	-
111053316	10012.5	8660.35	2926.13	6743.66	6647.93	7747.83	6723.31	5445.47	LOC111053316	NW_019106708.1	266617	274579	-	688	protein_coding	shematrin-like protein 1	-
111050497	6004.86	1991.11	5050.38	1884.61	2563.93	6192.9	6401.39	4185.86	LOC111050497	NW_019106300.1	93371	98039	-	838	protein_coding	GATA zinc finger domain-containing protein 14-like	-
111049782	3343.7	2802.99	1884	2544.67	2267.08	3564.43	3216.27	4016.57	LOC111049782	NW_019106212.1	287948	312634	+	1533	protein_coding	elongation factor 1-gamma	GST_C
111063503	4704.2	3307.87	2840.77	4201.54	3178.01	4458.09	4081.59	5285.75	LOC111063503	NW_019115201.1	2664	3638	-	975	protein_coding	ADP%2CATP carrier protein 1-like	-
111057187	5261.3	4954.68	1993.56	4572.99	5352.23	4845.7	4478.95	5165.09	LOC111057187	NW_019107585.1	36186	40303	+	1075	protein_coding	cuticle protein 7-like	Chitin_bind_4
111050794	6812.08	7217.46	3984.81	6141.02	5125.1	7346.64	6650.07	9019.72	LOC111050794	NW_019105574.1	685360	696509	+	702	protein_coding	60S ribosomal protein L13a	-
111059611	7685.74	9898.72	4666.59	7358.3	7392.49	9584.55	8000.32	10629.6	LOC111059611	NW_019108645.1	31693	39559	+	544	protein_coding	60S acidic ribosomal protein P2	-
111054035	7706.07	7233.82	4184.23	5856.9	6260.49	8183.52	6990.28	7038.63	LOC111054035	NW_019106822.1	65866	70715	-	640	protein_coding	myosin regulatory light chain 2	-
111047950	6430.1	4972.4	2688.94	3568.09	4817.29	4290.23	7271.53	3652.38	LOC111047950	NW_019106009.1	350313	355495	+	930	protein_coding	larval cuticle protein A3A-like%2C transcript variant X1	Chitin_bind_4
111046261	5363.34	4992.16	3122.61	4296.59	3863.73	5316.97	4795.95	6322.31	LOC111046261	NW_019105868.1	1016	11360	+	932	protein_coding	40S ribosomal protein S4	S4
111064361	4779.09	3694.81	2771.71	3936.17	3001.37	4494.81	3928.55	5273.08	LOC111064361	NW_019105648.1	699514	710907	+	1080	protein_coding	60S ribosomal protein L23a	-
111047299	5556.61	6286.17	3083.17	4352.84	4196.32	6383.1	5387.16	7092.57	LOC111047299	NW_019105951.1	160091	166749	-	862	protein_coding	40S ribosomal protein S3-A-like	-
16216527	2585.13	2872.93	2964.05	2156.6	2281.77	2572.91	3328.78	3228.91	COX2	NC_021748.1	3802	4464	+	663	protein_coding	-	-
111043901	1315.96	1406.54	1160.2	917.667	794.628	1558.96	1412.95	1662.6	LOC111043901	NW_019105706.1	257479	286779	+	2178	protein_coding	neurofilament heavy polypeptide-like	-
111046246	7836.31	4248.18	3726.78	3242.41	4689.46	5942.69	6989.24	3545.63	LOC111046246	NW_019105556.1	1322670	1328360	-	752	protein_coding	cuticle protein 7-like	Chitin_bind_4
111057290	2055.12	902.174	1221.28	1521.78	904.544	2105.9	1877.12	2076.39	LOC111057290	NW_019107622.1	41852	114435	-	2600	protein_coding	transketolase-like protein 2%2C transcript variant X1	-
111050388	1199.79	593.213	883.694	646.401	555.538	804.326	718.775	898.435	LOC111050388	NW_019106285.1	240104	260456	-	2302	protein_coding	transferrin	-
111050707	2673.14	3460.27	1197.79	1872.41	2801.98	2527.77	2452.51	2350.91	LOC111050707	NW_019106329.1	256322	268044	-	1689	protein_coding	rhodopsin	7tm_1
111046236	6014.75	6208.06	3110.69	3929.3	4791.48	6241.72	6220.96	3143.94	LOC111046236	NW_019105556.1	1202690	1206310	-	756	protein_coding	cuticle protein 7-like	Chitin_bind_4
111053691	857.743	491.586	1301.33	521.456	607.19	1045.48	1294.13	865.013	LOC111053691	NW_019106757.1	49238	82337	+	2139	protein_coding	GATA zinc finger domain-containing protein 14-like	-
111044354	1568.47	1470.16	973.744	1176.1	967.46	1855.9	1448.29	1301.37	LOC111044354	NW_019105540.1	497502	537524	+	2399	protein_coding	uncharacterized LOC111044354	Ldl_recept_a
16216536	1881.55	2238.19	1643.61	1734.54	1504.95	1819.75	1720.66	2294.51	CYTB	NC_021748.1	10998	12101	+	1104	protein_coding	-	-
111051397	3504.24	2281.64	1388.97	2846.44	3724.49	3731.38	2868.74	4259.67	LOC111051397	NW_019106419.1	304069	336179	-	1334	protein_coding	prisilkin-39-like	-
111057184	4217.7	2505.33	1622.06	3227.47	3137.23	3288.54	3112.57	2876.49	LOC111057184	NW_019107585.1	42544	46164	-	1133	protein_coding	cuticle protein 7-like	Chitin_bind_4
111046643	1476.74	2099.6	919.142	1126.52	1300.51	966.465	847.92	836.469	LOC111046643	NW_019105897.1	314688	316388	+	1700	protein_coding	NADH-ubiquinone oxidoreductase chain 1-like	-
111058630	4527.97	4121.57	2633.91	3745.54	3179.65	4756.33	4213.81	5041.17	LOC111058630	NW_019108147.1	73195	97105	-	827	protein_coding	40S ribosomal protein S5-like	-
111050889	1899.37	895.253	1323.84	1367.02	1070.32	1953.32	1323.45	1676.36	LOC111050889	NW_019106354.1	5798	22950	+	1825	protein_coding	arginine kinase	-
111047942	9699.7	7461.33	3824.85	4761.94	7281.15	4903.14	10548.5	4250.94	LOC111047942	NW_019106009.1	380004	380491	-	488	protein_coding	cuticle protein 21-like	Chitin_bind_4
111051600	1383.43	1558.02	1011.77	773.102	349.419	1826.55	1247.93	2115.24	LOC111051600	NW_019106452.1	108930	139439	+	2437	protein_coding	uncharacterized LOC111051600	Lipocalin_2
111056773	1585.05	1062.24	1074.04	1757.72	1311.8	1456.28	1425.7	1813.61	LOC111056773	NW_019105600.1	613804	636159	-	1907	protein_coding	RNA-binding protein squid%2C transcript variant X1	RRM_1
111051143	2145.47	1844.06	1225	1634.38	1564.26	2079.14	2297.65	1098.04	LOC111051143	NW_019106389.1	63858	78212	+	1554	protein_coding	keratinocyte proline-rich protein-like	-
111043812	2238.57	1004.93	1192.59	1214.43	1020.27	2117.93	1925.2	2126.71	LOC111043812	NW_019105703.1	431701	459785	-	1973	protein_coding	fructose-bisphosphate aldolase%2C transcript variant X1	-
111047761	4809	5540.69	2647.52	4288.96	3908.43	5203.97	4538.82	6379.42	LOC111047761	NW_019105562.1	1213524	1221326	+	680	protein_coding	40S ribosomal protein S10	-
111060728	4962.69	5757.86	2841.52	3475.04	4733.09	5908.62	5011.73	2473.27	LOC111060728	NW_019109597.1	8924	12995	+	666	protein_coding	cuticle protein 7-like	Chitin_bind_4
rna26111	1522.08	1872.65	774.483	1492.24	1642.92	1129.97	940.969	1097.18	-	NC_021748.1	13155	14373	-	1219	-	l-rRNA	-
111046776	3851.46	3293.98	2258.53	3128.94	2486.31	3547.93	3073.96	4288.94	LOC111046776	NW_019105910.1	464279	473112	-	932	protein_coding	60S ribosomal protein L7-like	-
111057755	2710.76	2683.75	1494.37	2235.98	2228.02	3369.96	2917.3	3928.63	LOC111057755	NW_019107791.1	80873	92770	-	1105	protein_coding	guanine nucleotide-binding protein subunit beta-like protein	WD40
111053831	269.038	205.659	446.514	182.053	351.493	492.659	531.887	430.029	LOC111053831	NW_019106787.1	8251	15667	+	4046	protein_coding	putative uncharacterized protein DDB_G0282133	-
111052457	1373.37	775.102	827.828	1103.06	894.961	1457.43	1381.37	1479.61	LOC111052457	NW_019106571.1	88808	136871	-	2442	protein_coding	probable citrate synthase 2%2C mitochondrial%2C transcript variant X2	Citrate_synt
111059779	5637.79	5093.2	2180.67	5091.77	6299.05	7273.53	5571.82	6782.38	LOC111059779	NW_019108758.1	1378	14375	-	638	protein_coding	cuticle protein 16.5-like	-
111056893	2871.09	3132.15	1633.27	2551.02	2213.5	3414.69	3222.5	3831.33	LOC111056893	NW_019107487.1	147098	155267	+	1088	protein_coding	40S ribosomal protein SA	-
111047850	3605.84	3387.29	1832.96	2546.72	2963.78	4777.95	4046.01	5265.73	LOC111047850	NW_019106003.1	65253	72513	-	818	protein_coding	60S ribosomal protein L10a-2	-
111056492	4484.47	3135.45	1758.29	2272.84	2826.67	1680.71	4435.77	2331.46	LOC111056492	NW_019107371.1	39737	76071	+	869	protein_coding	pupal cuticle protein C1B-like	-
111060248	2596.86	1264.01	1388.16	1489.39	1133.37	2301.67	2248.95	2577.93	LOC111060248	NW_019109141.1	1282	13502	+	1485	protein_coding	glyceraldehyde-3-phosphate dehydrogenase 2	-
111049147	5574.14	5814.74	3007.61	4134.34	3974.26	5959.67	5038.8	6693.34	LOC111049147	NW_019106136.1	237935	243627	-	588	protein_coding	40S ribosomal protein S13	-
111048187	5345.24	5775.29	3102.28	4691.22	4130.43	5708.01	4758.85	6511.33	LOC111048187	NW_019106032.1	27803	34310	-	558	protein_coding	60S ribosomal protein L27a	-
111060171	5773.5	5995.81	3511.97	4675.5	3919.39	6712.2	5725.56	8051.38	LOC111060171	NW_019109064.1	29228	34742	-	514	protein_coding	40S ribosomal protein S6-like	-
111054644	6042.33	6493.92	3273.82	4313.61	4406.83	5974.51	5327.67	7087.24	LOC111054644	NW_019106935.1	74489	82065	+	553	protein_coding	ubiquitin-60S ribosomal protein L40-like	ubiquitin
111054686	6476.59	4665.86	2615.35	3645.23	4076.38	3897.74	4796.16	4430.75	LOC111054686	NW_019106949.1	125775	130994	-	639	protein_coding	larval cuticle protein F1-like	-
111051202	2793.05	2034.43	1628.15	1891.38	1637.51	3009.24	2593.47	3198.8	LOC111051202	NW_019106395.1	143342	152933	+	1163	protein_coding	ATP synthase subunit b%2C mitochondrial	-
111046980	6505.67	5918.69	3723.88	4287.42	5436.25	6210.34	4667.02	7889.35	LOC111046980	NW_019105927.1	557540	566397	-	501	protein_coding	galectin-3-like	-
111052546	4649.87	4804.08	2677.03	4010.27	3712.3	5020.28	4199.95	5528.06	LOC111052546	NW_019106587.1	268162	274174	+	642	protein_coding	40S ribosomal protein S14a	-
111048117	5315.51	3322.89	2481.94	2083.63	3625	4251.49	5222.05	2738.97	LOC111048117	NW_019106026.1	199596	204337	+	665	protein_coding	cuticle protein 8-like	Chitin_bind_4
111053751	568.278	477.101	393.441	508.862	458.593	623.086	568.833	681.087	LOC111053751	NW_019106771.1	33698	77125	-	4253	protein_coding	14-3-3 protein zeta%2C transcript variant X4	-
111049423	3585.22	3163.77	2062.5	3096.95	2741.24	3444.21	2799.65	3895.15	LOC111049423	NW_019106164.1	99648	106626	-	828	protein_coding	60S ribosomal protein L9%2C transcript variant X1	-
111053860	3171.56	2912.56	1918.01	2867.14	2773.89	3743.35	3194.08	3780.71	LOC111053860	NW_019106791.1	276898	280061	-	778	protein_coding	translation elongation factor 2-like	-
111051645	604.514	440.881	859.166	494.809	495.588	773.07	811.446	887.389	LOC111051645	NW_019106456.1	302611	324657	+	1749	protein_coding	GATA zinc finger domain-containing protein 14-like	-
111054101	1453.07	631.802	856.519	1053.93	667.708	1272.83	1145.7	1431.9	LOC111054101	NW_019106836.1	114774	133506	+	1944	protein_coding	ADP%2CATP carrier protein 2-like	Mito_carr
111051647	781.122	357.559	1328.25	484.946	538.31	1154.54	1322.01	889.901	LOC111051647	NW_019106456.1	285465	288731	-	1275	protein_coding	GATA zinc finger domain-containing protein 14-like	-
111049597	3549.89	3267.01	1336.11	2760.3	2783.68	4936.23	3690.8	3592.19	LOC111049597	NW_019106188.1	53680	57121	+	839	protein_coding	cuticle protein 16.5-like	-
111051872	1935.58	1421.88	1199.75	1723.84	1530.67	1806.59	1640.94	2017.84	LOC111051872	NW_019106485.1	312230	319011	-	1337	protein_coding	histone H3.3	Histone
111052310	2377.16	2578.58	1225.89	1933.91	2289.5	3128.63	2763.93	3434.96	LOC111052310	NW_019106550.1	33788	50665	+	986	protein_coding	40S ribosomal protein S9%2C transcript variant X1	S4
111049229	4292.87	4209.14	2845.41	3878.29	3177.99	4941.75	4434.39	6026.89	LOC111049229	NW_019106144.1	345975	351750	+	563	protein_coding	60S ribosomal protein L27-like	-
111046302	2372.03	1187.96	1194.76	855.873	1506.77	1730.69	2132.76	894.962	LOC111046302	NW_019105556.1	1354056	1356816	-	1356	protein_coding	cuticle protein 7-like	Chitin_bind_4
111051031	587.786	438.749	505.949	736.883	405.495	722.98	647.464	887.491	LOC111051031	NW_019106373.1	153860	169927	+	2709	protein_coding	heat shock 70 kDa protein cognate 3	HSP70
111044163	757.665	651.373	538.205	606.129	518.669	827.333	692.731	977.124	LOC111044163	NW_019105723.1	554857	572895	+	3101	protein_coding	transitional endoplasmic reticulum ATPase TER94%2C transcript variant X1	AAA
111048401	2162.57	1335.41	638.19	1601.97	803.51	549.164	706.492	993.224	LOC111048401	NW_019106054.1	290037	311799	-	1795	protein_coding	cysteine sulfinic acid decarboxylase	-
111057061	2341.84	1411.18	883.659	1980.94	1663.58	2003.91	1641.16	2541.74	LOC111057061	NW_019107542.1	85860	97435	+	1542	protein_coding	uncharacterized LOC111057061	Chitin_bind_4
111047371	5164.85	4489.24	2754.72	3457.4	4061.63	5337.85	4885.5	6684.75	LOC111047371	NW_019105957.1	398820	404174	+	491	protein_coding	60S ribosomal protein L18a	-
111059426	2414.75	2014.27	1187.58	2121.29	1957.88	2113.33	1809.48	1992.76	LOC111059426	NW_019108546.1	56267	60724	-	1002	protein_coding	muscle-specific protein 20	CH
111062055	2918.11	2803.44	1765.15	2853.9	2300.16	2846.93	2558.46	3487.29	LOC111062055	NW_019105624.1	852209	872622	-	722	protein_coding	40S ribosomal protein S24%2C transcript variant X2	Ribosomal_S24e
111049196	704.843	328.433	416.4	548.243	430.903	487.147	527.131	430.029	LOC111049196	NW_019106142.1	294055	320204	+	3002	protein_coding	paramyosin%2C long form-like	Myosin_tail_1
111054578	1586.64	1445.59	807.951	1206.75	1150.59	1478.22	1406.95	1530.88	LOC111054578	NW_019106924.1	122691	127735	+	1620	protein_coding	tubulin alpha-1 chain-like	Tubulin
111057102	4139.72	4806.66	2389.23	3428.37	3394.17	5695.61	5046.56	6211.37	LOC111057102	NW_019107557.1	30878	34473	+	494	protein_coding	60S acidic ribosomal protein P1	-
111060729	4383.1	4730.55	2140.75	2849.27	3446.53	4147.86	3842.56	2027.48	LOC111060729	NW_019109597.1	41302	43898	+	599	protein_coding	cuticle protein 7-like	Chitin_bind_4
111059483	2595.53	2310.1	1182.22	1704.3	2317.48	2554.9	2465.03	1871.44	LOC111059483	NW_019108578.1	31858	52817	+	971	protein_coding	protein obstructor-E	CBM_14
111049764	1020.98	1040.99	712.046	1017.34	869.088	997.942	944.375	1157.18	LOC111049764	NW_019106210.1	345725	395483	-	1824	protein_coding	calmodulin	-
111058692	3241.46	3285.44	1876.49	3558.59	2822.1	3189.8	2694.43	4111.44	LOC111058692	NW_019108173.1	7392	17161	+	584	protein_coding	40S ribosomal protein S17	-
111063444	1547.42	1160.02	775.845	1001.73	874.725	1756.78	1440.6	1795.85	LOC111063444	NW_019105629.1	797024	814971	+	1607	protein_coding	cytochrome b-c1 complex subunit 2%2C mitochondrial	-
111052462	982.056	536.461	548.327	560.687	532.873	1177.39	1188.53	1104.74	LOC111052462	NW_019106571.1	289526	302024	+	1805	protein_coding	chitinase-like protein EN03	-
111056306	2553.24	2191.15	1150.64	1124.66	1975.96	2156.62	2527.95	815.344	LOC111056306	NW_019107324.1	15835	22039	-	1008	protein_coding	cuticle protein 7-like	Chitin_bind_4
111056795	1854.39	1785.7	1126.97	1862.31	1691.67	2314.76	1973.43	2630.54	LOC111056795	NW_019107457.1	82672	84718	+	1017	protein_coding	tubulin alpha-1 chain-like	Tubulin_C
111055566	3485.56	4015.11	2020.78	2811.08	2911.46	4202.09	3355.64	4618.88	LOC111055566	NW_019107127.1	118939	124052	+	580	protein_coding	40S ribosomal protein S20-like	Ribosomal_S10
111046396	570.851	291.052	384.338	469.839	447.074	459.467	434.885	443.922	LOC111046396	NW_019105881.1	71310	137601	-	3002	protein_coding	troponin I%2C transcript variant X3	-
111054256	1585.04	1352.02	699.113	1062.01	1238.62	1583.77	1496.2	1498.46	LOC111054256	NW_019106864.1	237709	242345	-	1482	protein_coding	tubulin alpha-1 chain-like	Tubulin
111051863	394.71	295.118	211.089	303.432	219.737	443.969	368.888	472.067	LOC111051863	NW_019106484.1	137924	169247	-	5119	protein_coding	uncharacterized LOC111051863	-
111061867	901.047	478.132	493.193	565.182	486.999	741.747	671.243	718.146	LOC111061867	NW_019105624.1	251641	268607	-	2346	protein_coding	serine protease 44-like	Trypsin
111048221	545.349	210.604	362.79	358.347	265.566	479.318	462.665	424.281	LOC111048221	NW_019106035.1	122382	164970	+	4187	protein_coding	ATP-citrate synthase-like%2C transcript variant X2	Citrate_synt
111056804	3388.18	3015.3	2008.28	2777.22	2451.17	3318.33	2976.48	3624.29	LOC111056804	NW_019105600.1	666282	674041	+	621	protein_coding	60S ribosomal protein L12	-
111050702	4314.79	4362.28	2438.63	3592.03	3358.04	4432.14	3911.43	4947.98	LOC111050702	NW_019106329.1	199419	204549	-	476	protein_coding	60S ribosomal protein L30	-
111049850	796.185	251.833	333.882	654.78	241.937	209.2	318.209	370.918	LOC111049850	NW_019106221.1	40161	45756	+	2141	protein_coding	uncharacterized LOC111049850	-
111046998	2528.73	2514.74	1564.23	2588.54	2052.3	2662.34	2251.59	3221.88	LOC111046998	NW_019105929.1	450874	459052	-	713	protein_coding	40S ribosomal protein S11%2C transcript variant X2	-
111052002	686.471	155.424	325.449	283.94	195.093	301.434	524.275	359.064	LOC111052002	NW_019106503.1	251187	261880	+	2354	protein_coding	inositol-3-phosphate synthase-like	-
111046809	1090.49	441.097	622.755	717.34	522.576	830.102	761.252	1046.01	LOC111046809	NW_019105559.1	121843	136887	+	1969	protein_coding	enolase	-
111053324	954.467	399.307	555.794	565.894	487.97	785.055	730.287	788.945	LOC111053324	NW_019106709.1	116585	173633	+	2501	protein_coding	NADP-dependent malic enzyme-like%2C transcript variant X2	malic
111046257	2841.21	3466.06	1562.31	2070.31	2509.61	3922.91	3601.65	1823.49	LOC111046257	NW_019105556.1	1189206	1192255	-	647	protein_coding	cuticle protein 7-like	Chitin_bind_4
111057594	203.682	705.731	857.218	1028.56	244.226	836.128	311.447	675.269	LOC111057594	NW_019107732.1	83453	98019	-	1771	protein_coding	uncharacterized LOC111057594%2C transcript variant X2	-
111048246	1547.65	1084	998.262	1741.88	1167.91	1474.11	1252.66	1669.46	LOC111048246	NW_019105565.1	92480	97166	+	1001	protein_coding	nucleoside diphosphate kinase	NDK
111058931	4312.34	4812.03	2485.55	3774.38	3467.84	4627.06	3783.04	5381.43	LOC111058931	NW_019108287.1	18307	25915	-	435	protein_coding	60S ribosomal protein L37	-
111052384	1024.54	680.67	496.338	816.331	674.736	954.692	951.421	581.629	LOC111052384	NW_019106562.1	49690	65447	-	1816	protein_coding	pistil-specific extensin-like protein	Chitin_bind_4
111059155	3389.69	3609.23	2167.13	3066.16	2707.44	3296.6	3197.4	4001.81	LOC111059155	NW_019108390.1	63041	68325	-	534	protein_coding	40S ribosomal protein S25-like	-
111047731	2302.95	2491.87	1359.1	2116.06	2016.32	2962.23	2420.55	2893.38	LOC111047731	NW_019105989.1	465887	476080	-	772	protein_coding	40S ribosomal protein S8	-
111064556	77.0629	1068.92	937.588	397.678	250.196	717.83	1014.44	716.235	LOC111064556	NW_019105661.1	518137	532699	+	1653	protein_coding	uncharacterized LOC111064556	-
111058405	2207.39	1630.69	1225.57	2065.95	1953.42	1850.3	1845.62	2348.62	LOC111058405	NW_019108058.1	84051	92494	+	786	protein_coding	60S ribosomal protein L19%2C transcript variant X1	-
111060649	5005.13	4092.26	1575.53	3240.06	2648.61	2584.28	4857.78	2162.85	LOC111060649	NW_019109517.1	40595	44813	+	511	protein_coding	cuticle protein 16.5-like	-
111044382	467.393	424.352	258.769	335.007	320.159	464.278	374.369	441.903	LOC111044382	NW_019105738.1	174786	211700	-	4101	protein_coding	actin-interacting protein 1%2C transcript variant X4	WD40
111050503	492.369	380.929	392.233	483.63	306.808	534.724	411.095	333.405	LOC111050503	NW_019105540.1	582037	600391	+	2726	protein_coding	uncharacterized LOC111050503%2C transcript variant X1	Ldl_recept_a
111057817	972.442	503.681	564.052	732.368	561.677	941.265	810.599	939.775	LOC111057817	NW_019107817.1	12664	39009	+	2156	protein_coding	6-phosphogluconate dehydrogenase%2C decarboxylating%2C transcript variant X2	NAD_binding_2
111053652	281.456	419.344	214.65	295.61	228.898	456.085	355.104	618.333	LOC111053652	NW_019106749.1	111798	138613	-	4549	protein_coding	uncharacterized LOC111053652	-
111051488	3279.11	2900.49	1897.71	3293.22	2660.24	3089.88	2580.49	3577.98	LOC111051488	NW_019106432.1	152922	163589	+	525	protein_coding	40S ribosomal protein S15Aa	-
111049636	2265.43	1229.19	1111.45	1514.35	876.228	2166.97	1746.33	1915.05	LOC111049636	NW_019106194.1	207794	213545	-	886	protein_coding	uncharacterized LOC111049636	-
111056997	3024.65	2496.11	1788.03	2120.16	2165.59	3117.78	2985.46	3485.55	LOC111056997	NW_019107518.1	150997	156334	-	624	protein_coding	ubiquitin-40S ribosomal protein S27a	ubiquitin
111060594	3556.24	3553.96	2297.36	3413.6	2856.43	3657.84	3637.91	4495.26	LOC111060594	NW_019109456.1	33326	41752	+	442	protein_coding	60S ribosomal protein L24-like	-
111052824	3157.92	3294.99	1897.58	3271.17	2736.32	3228.67	2627.06	3583.12	LOC111052824	NW_019106626.1	196051	201347	+	500	protein_coding	60S ribosomal protein L34-like	-
111054946	1099.5	494.635	701.784	729.122	505.508	903.267	827.969	1023.61	LOC111054946	NW_019107000.1	35179	52534	-	1492	protein_coding	acyl-CoA Delta(11) desaturase-like	-
111055468	3010.16	3263.87	1655.52	2475.07	2600.31	3164.89	2869.39	3355.66	LOC111055468	NW_019107108.1	176945	182878	-	608	protein_coding	40S ribosomal protein S12	-
111055801	2778	3098.41	1528.42	2018.31	2108.8	3372.63	2853.99	3696.59	LOC111055801	NW_019107194.1	112391	120959	+	663	protein_coding	40S ribosomal protein S19-like	-
111045008	1296.63	580.876	800.126	626.621	489.638	1132.97	1005.08	1060.44	LOC111045008	NW_019105782.1	253738	269121	+	1553	protein_coding	cathepsin B	Peptidase_C1
111052592	1538.88	1512.55	900.012	1331.27	1235.73	1656.17	1415.19	1702.54	LOC111052592	NW_019105581.1	629035	644942	-	1098	protein_coding	60S ribosomal protein L14%2C transcript variant X2	-
111047414	1939.98	1401.95	1089.84	1250.1	1223.45	2132.19	1869.31	1968.08	LOC111047414	NW_019105960.1	98797	112830	-	984	protein_coding	cytochrome b-c1 complex subunit Rieske%2C mitochondrial-like	-
111055558	598.099	473.84	503.471	635.385	535.833	551.524	674.683	511.55	LOC111055558	NW_019107127.1	2334	24068	+	1684	protein_coding	troponin T	-
111056161	3220.79	3761.83	1927.11	2968.54	2672.42	3797.92	3087.22	3773	LOC111056161	NW_019107280.1	148121	152951	-	508	protein_coding	40S ribosomal protein S26	-
111058329	3442.21	3094.05	1826.85	3683.09	3310.62	3166.68	2671.46	3340.7	LOC111058329	NW_019108029.1	51214	57000	+	476	protein_coding	60S ribosomal protein L35-like	-
111049480	2074.95	1949.95	1171.89	1691.08	1566.5	2163.04	1795.31	2189.7	LOC111049480	NW_019105569.1	576890	584551	-	805	protein_coding	coiled-coil-helix-coiled-coil-helix domain-containing protein 10%2C mitochondrial	-
111054189	2972.74	3035.78	1740.85	2461.52	2237.3	2944.14	2106.77	3456.06	LOC111054189	NW_019106851.1	115869	121912	+	585	protein_coding	40S ribosomal protein S23	Ribosomal_S12
111058417	2180.94	780.98	1010.23	1190.09	1022.62	878.723	1181.53	925.603	LOC111058417	NW_019105607.1	970617	980041	-	875	protein_coding	ejaculatory bulb-specific protein 3-like	-
111048644	799.39	409.177	449.543	510.147	432.377	757.807	651.904	708.155	LOC111048644	NW_019106081.1	341326	388739	+	2462	protein_coding	pyruvate kinase-like%2C transcript variant X2	PK_C
111060696	2467.72	2817.58	1318.94	2118.24	2107.44	2382.04	2156.77	2685.44	LOC111060696	NW_019105619.1	948630	955353	+	687	protein_coding	60S ribosomal protein L18	-
111059274	2371.91	2640.7	1093.49	2297.38	3711.81	3703.21	3202.78	3291.58	LOC111059274	NW_019108448.1	59599	77030	-	625	protein_coding	calphotin-like	Chitin_bind_4
111058403	3215.18	3732.23	1916.77	2914.79	2783.58	3811.29	3256.25	4307.76	LOC111058403	NW_019108058.1	56095	59046	+	469	protein_coding	60S ribosomal protein L11	-
111043666	1045.41	887.081	677.173	1280.23	849.03	1029.1	1104.83	1253.3	LOC111043666	NW_019105694.1	604672	621506	+	1200	protein_coding	translationally-controlled tumor protein homolog%2C transcript variant X2	-
111052033	2679.42	2435.65	1487.4	2439.99	2361.13	2987.83	2610.29	3128.66	LOC111052033	NW_019106508.1	180348	189091	+	594	protein_coding	40S ribosomal protein S16-like	-
111051181	694.389	579.271	451.507	611.603	488.094	771.69	633.921	837.91	LOC111051181	NW_019106393.1	194705	210403	-	2146	protein_coding	T-complex protein 1 subunit epsilon	-
111047790	655.455	718.176	376.23	646.406	396.91	805.044	704.757	818.211	LOC111047790	NW_019105996.1	298626	313283	-	2266	protein_coding	phenoloxidase 2	-
111052188	3166.69	3924.35	1833.41	3511.88	2615.97	3289.01	3003.53	4106.33	LOC111052188	NW_019106533.1	54524	62235	-	437	protein_coding	60S ribosomal protein L37a	-
111053653	3969.99	2138.57	1465.94	1776.67	2159.28	4325.16	3260.44	2251.86	LOC111053653	NW_019106750.1	194189	197055	-	556	protein_coding	larval/pupal cuticle protein H1C-like	Chitin_bind_4
111054521	2020.07	1736.43	1227.28	2199.66	1790.15	1831.3	1630.07	2272.27	LOC111054521	NW_019105589.1	740432	751903	-	648	protein_coding	60S ribosomal protein L26	KOW
111046915	1166.49	532.659	767.861	927.829	628.266	1108.4	993.534	1027.32	LOC111046915	NW_019105559.1	825423	840831	-	1318	protein_coding	ATP synthase subunit gamma%2C mitochondrial	-
111048291	2280.75	2722.56	1112.96	1997.63	1945.43	2767.88	2687.98	3019.8	LOC111048291	NW_019106043.1	394825	402062	-	643	protein_coding	40S ribosomal protein S19-like	-
111059922	556.461	365.277	360.142	493.756	322.838	554.084	505.851	645.151	LOC111059922	NW_019108865.1	8742	32654	-	2600	protein_coding	eukaryotic translation initiation factor 3 subunit B	-
111059470	690.966	508.23	424.565	599.154	438.453	673.554	576.552	693.838	LOC111059470	NW_019108573.1	32835	52837	-	1990	protein_coding	voltage-dependent anion-selective channel-like	-
111055672	288.52	175.745	203.889	247.671	155.691	220.613	232.591	251.214	LOC111055672	NW_019107155.1	99691	126856	-	4067	protein_coding	activating transcription factor of chaperone-like%2C transcript variant X1	bZIP_1
111044723	351.096	325.058	279.489	309.569	256.247	344.201	276.837	411.649	LOC111044723	NW_019105758.1	486383	497691	+	3032	protein_coding	ADP-ribosylation factor 1%2C transcript variant X2	Arf
111050095	287.067	158.943	249.243	210.885	187.975	223.011	243.645	218.938	LOC111050095	NW_019106251.1	201683	245573	+	3736	protein_coding	prosaposin%2C transcript variant X2	-
111056224	747.905	356.039	458.545	460.699	320.443	792.395	669.017	929.349	LOC111056224	NW_019105598.1	319469	344877	-	2291	protein_coding	1%2C4-alpha-glucan-branching enzyme	-
111046040	1303.75	1132.6	820.911	1258.32	1048.55	1301.91	1127.35	1605.01	LOC111046040	NW_019105850.1	376877	381946	+	916	protein_coding	elongation factor 1-beta'-like%2C transcript variant X1	-
111056258	2180.61	2226.08	1365.29	1866.73	1626.91	2515.68	2210.04	2920.91	LOC111056258	NW_019107307.1	77549	86630	-	599	protein_coding	40S ribosomal protein S18	-
111059929	624.579	286.128	442.157	471.797	292.026	565.814	498.077	630.255	LOC111059929	NW_019105616.1	876673	893358	+	2137	protein_coding	malate dehydrogenase%2C cytoplasmic	-
111049206	1419.18	639.338	785.149	793.745	752.43	1277.25	1224.31	1159.82	LOC111049206	NW_019106143.1	104502	142962	+	1069	protein_coding	uncharacterized LOC111049206	-
111043798	482.136	619.389	581.009	687.268	249.973	668.11	459.043	370.163	LOC111043798	NW_019105702.1	508145	515462	+	1569	protein_coding	proline-rich protein 4-like	-
111049421	2942.7	2712.47	1687.7	2792.56	2506.61	2941.14	2523.09	3316.61	LOC111049421	NW_019106164.1	72903	75015	-	442	protein_coding	40S ribosomal protein S28	-
111053645	675.535	381.176	627.998	522.617	95.7484	705.189	659.295	516.768	LOC111053645	NW_019105585.1	543811	551533	-	1741	protein_coding	uncharacterized LOC111053645	-
111055720	1296.65	559.555	439.614	904.977	696.898	466.701	802.687	578.048	LOC111055720	NW_019107170.1	134098	169849	+	1404	protein_coding	muscle-specific protein 20-like%2C transcript variant X2	CH
111056618	1086.48	724.391	562.528	860.011	302.218	1060.88	797.753	1215.92	LOC111056618	NW_019105599.1	1050083	1066466	+	1318	protein_coding	cathepsin B-like	Peptidase_C1
111055036	359.978	285.163	241.725	292.911	277.874	355.107	312.558	306.952	LOC111055036	NW_019107015.1	119157	169269	+	2899	protein_coding	uncharacterized protein CG45076-like%2C transcript variant X5	-
111057329	1103.41	250.076	192.002	453.767	214.142	717.65	318.684	836.42	LOC111057329	NW_019107635.1	28509	67204	+	1889	protein_coding	probable cytochrome P450 6a14%2C transcript variant X2	p450
111054786	1549.8	1613.76	935.411	1703.28	1392.71	1612.34	1304.65	1877.3	LOC111054786	NW_019106966.1	135761	145797	+	729	protein_coding	40S ribosomal protein S27%2C transcript variant X2	-
111062506	2680.79	2585.68	1463.05	2321.11	2113.5	2351.55	1937.62	2647.07	LOC111062506	NW_019105626.1	596925	605035	-	538	protein_coding	60S ribosomal protein L32	-
111061683	369.75	152.761	251.286	234.827	184.764	362.02	330.246	300.324	LOC111061683	NW_019110391.1	5805	28475	+	3899	protein_coding	ATP-citrate synthase-like%2C transcript variant X1	Citrate_synt
111044823	467.076	364.122	321.778	396.307	367.56	481.846	461.374	478.846	LOC111044823	NW_019105552.1	738432	760191	-	2373	protein_coding	eukaryotic translation initiation factor 4B-like	RRM_1
111049006	373.253	337.464	278.375	403.076	361.649	260.255	307.124	307.722	LOC111049006	NW_019106116.1	364672	382259	-	2536	protein_coding	profilin	-
111058085	407.604	325.514	308.315	385.902	294.963	391.14	360.749	416.221	LOC111058085	NW_019107932.1	79149	108111	-	2697	protein_coding	heat shock 70 kDa protein cognate 5	HSP70
111044521	570.473	372.695	342.95	397.006	323.866	586.193	475.15	551.515	LOC111044521	NW_019105746.1	546404	573278	+	2464	protein_coding	NADH-ubiquinone oxidoreductase 75 kDa subunit%2C mitochondrial	-
111051380	1227.02	1318.4	656.169	955.02	915.87	1421.22	1211.22	1649.61	LOC111051380	NW_019106418.1	63084	70494	-	1075	protein_coding	eukaryotic translation initiation factor 3 subunit I	-
111051022	308.327	233.347	194.813	266.315	211.268	262.063	239.732	213.62	LOC111051022	NW_019106372.1	58459	146106	-	3159	protein_coding	muscle LIM protein 1-like%2C transcript variant X1	-
111060258	2181.74	2564.28	1612.18	2013.49	2047.99	3553.25	3370.51	4051.84	LOC111060258	NW_019105543.1	1258959	1267005	+	458	protein_coding	60S ribosomal protein L38%2C transcript variant X2	-
111050559	964.169	626.581	681.76	700.942	570.74	1018.8	953.853	822.903	LOC111050559	NW_019106307.1	319934	343455	+	1247	protein_coding	glutathione S-transferase 1-like%2C transcript variant X1	GST_C
111047508	1450.81	1099.72	881.032	1327.14	1034.74	1317.89	1053.16	1473.73	LOC111047508	NW_019105966.1	282479	294679	+	863	protein_coding	60S ribosomal protein L22	-
111050343	961.007	610.332	553.093	812.774	648.774	1072.12	785.919	1021.74	LOC111050343	NW_019106281.1	125110	131429	+	1382	protein_coding	peroxiredoxin 1-like%2C transcript variant X2	-
111054744	499.557	339.637	297.922	499.855	332.218	386.679	323.271	370.491	LOC111054744	NW_019106959.1	243756	252886	-	1516	protein_coding	soma ferritin-like	Ferritin
111047013	1150.03	2653.24	918.259	268.947	1801	1467.19	963.048	855.21	LOC111047013	NW_019105930.1	291585	294218	-	884	protein_coding	uncharacterized LOC111047013	-
111051710	2149.67	2017.15	1259.84	1612.88	1602.61	2369.73	1937.26	2186.1	LOC111051710	NW_019106463.1	168773	184816	+	585	protein_coding	cytochrome c oxidase subunit 6B2-like	-
111043669	441.082	460.78	346.791	383.548	404.783	429.361	400.682	481.856	LOC111043669	NW_019105694.1	763715	788694	+	2008	protein_coding	Y-box factor homolog	CSD
111046652	362.783	379.507	317.059	221.158	214.255	393.618	341.597	586.19	LOC111046652	NW_019105898.1	370105	397496	-	2542	protein_coding	basic proline-rich protein-like	CBM_14
111050997	682.03	303.579	415.175	450.249	353.736	570.928	569.681	530.074	LOC111050997	NW_019106369.1	55625	70014	+	1707	protein_coding	ATP-dependent RNA helicase p62-like%2C transcript variant X2	Helicase_C
111057100	1240.85	1059.79	810.425	1122.06	919.224	1519.91	1338.92	1646.75	LOC111057100	NW_019107557.1	37856	44885	-	934	protein_coding	tubulin alpha-1 chain-like	Tubulin
111052319	160.728	1451.52	1055.24	513.648	238.79	984.929	1114.81	914.282	LOC111052319	NW_019106551.1	201746	203734	+	884	protein_coding	uncharacterized LOC111052319	-
111049135	426.749	273.787	282.173	364.772	293.088	438.35	356.749	390.984	LOC111049135	NW_019106135.1	380668	417016	-	2638	protein_coding	delta-1-pyrroline-5-carboxylate dehydrogenase%2C mitochondrial%2C transcript variant X1	Aldedh
111063659	833.968	341.568	596.149	752.209	243.176	687.873	921.747	877.869	LOC111063659	NW_019105630.1	326190	338567	-	1448	protein_coding	probable phosphoserine aminotransferase%2C transcript variant X1	Aminotran_5
111063399	1233.58	1184.32	687.317	937.219	1131.44	2083.1	1665.97	2113.88	LOC111063399	NW_019114643.1	565	3300	-	744	protein_coding	mitochondrial-processing peptidase subunit beta	-
111054095	1070.97	1059.21	579.165	674.295	809.135	1239.09	1190.72	716.794	LOC111054095	NW_019105587.1	1006107	1017206	+	1143	protein_coding	uncharacterized LOC111054095	CBM_14
111057526	2347.12	3167.29	1457.53	2338.73	2268.25	2989.51	2715.26	3414.49	LOC111057526	NW_019107703.1	6348	12733	+	431	protein_coding	40S ribosomal protein S6	-
111046602	2368.47	2295.34	1413.41	1884.04	1850.44	2441.14	1963.76	2574.53	LOC111046602	NW_019105895.1	334633	339650	-	496	protein_coding	ATP synthase subunit g%2C mitochondrial-like	-
111044348	320.738	104.466	191.592	201.632	117.517	183.436	225.135	197.727	LOC111044348	NW_019105735.1	500742	547373	-	4048	protein_coding	ornithine decarboxylase 1-like%2C transcript variant X1	-
111054125	447.121	246.516	279.56	414.402	307.78	350.458	348.122	405.115	LOC111054125	NW_019106839.1	130917	161555	-	2151	protein_coding	probable elongation factor 1-delta%2C transcript variant X2	-
111047348	1477.05	1939.45	719.585	1181.26	2067.53	1429.6	1434.71	1678.35	LOC111047348	NW_019105955.1	242458	276341	-	729	lncRNA	uncharacterized LOC111047348	-
111043594	317.72	550.896	1154.64	498.061	95.973	668.238	828.526	567.564	LOC111043594	NW_019105690.1	81080	81739	+	660	protein_coding	uncharacterized LOC111043594	-
111055870	19.4347	99.9748	139.885	69.414	24.3416	98.9618	121.409	97.0335	LOC111055870	NW_019107206.1	38440	70070	+	5710	protein_coding	uncharacterized LOC111055870%2C transcript variant X3	-
111045785	396.321	273.564	294.138	477.752	338.961	385.978	339.686	473.87	LOC111045785	NW_019105832.1	146032	188239	+	2283	protein_coding	heterogeneous nuclear ribonucleoprotein K-like%2C transcript variant X1	KH_1
111049974	281.503	251.556	228.621	368.274	253.866	279.353	257.22	377.705	LOC111049974	NW_019106235.1	56706	119201	-	2689	protein_coding	eukaryotic translation initiation factor 5A%2C transcript variant X1	-
111047346	448.906	346.007	379.552	428.12	324.357	529.535	525.335	762.203	LOC111047346	NW_019105954.1	539451	548316	-	1961	protein_coding	acidic leucine-rich nuclear phosphoprotein 32 family member B-like	-
111050130	1109.98	1153.84	674.362	1061.12	854.962	1241.52	1062.97	1439.52	LOC111050130	NW_019106255.1	59952	60885	-	934	protein_coding	60S ribosomal protein L6-like	-
111046273	257.22	148.191	237.296	212.055	125.125	206.244	206.685	137.31	LOC111046273	NW_019105868.1	541918	603937	+	2860	protein_coding	ataxin-2 homolog%2C transcript variant X1	-
111049311	3246.87	3741.14	2134.7	2658.9	2857.76	4631.19	4396.78	4620.13	LOC111049311	NW_019106152.1	247947	253331	+	305	lncRNA	uncharacterized LOC111049311	-
111047701	973.903	460.544	559.496	751.236	534.767	808.632	716.283	817.019	LOC111047701	NW_019105987.1	323715	336774	+	1249	protein_coding	cytochrome c oxidase subunit 4 isoform 1%2C mitochondrial-like	COX4
111050133	1652.44	1108.73	769.417	1205.06	1167.95	1380.78	1449.86	879.737	LOC111050133	NW_019106255.1	187620	204438	+	770	protein_coding	putative defense protein	-
111048921	229.068	119.038	169.885	216.397	154.742	210.278	196.817	243.455	LOC111048921	NW_019106107.1	311685	434385	-	3566	protein_coding	reticulon-1-A%2C transcript variant X2	-
111050579	2169.96	2312.02	1089.55	1461.53	1484.35	2366.43	1807.83	2647.27	LOC111050579	NW_019106311.1	360927	368157	-	581	protein_coding	60S ribosomal protein L10	-
111064425	291.702	165.114	196.745	209.075	184.249	298.789	250.555	253.684	LOC111064425	NW_019105652.1	356376	391057	-	3528	protein_coding	probable aconitate hydratase%2C mitochondrial	Aconitase
111060522	1776.04	1729.28	1002.64	1542.03	1253.33	1884.1	1534.39	2278.95	LOC111060522	NW_019109370.1	14401	27901	-	604	protein_coding	60S ribosomal protein L21-like	-
111052702	2486.75	1824.07	540.954	1563.49	3217.09	2386.46	2527.47	1665.47	LOC111052702	NW_019106608.1	101191	103716	-	549	protein_coding	cuticle protein 4.9-like	-
111059408	851.127	668.934	402.125	548.066	580.396	377.752	1084.78	442.694	LOC111059408	NW_019105613.1	553785	566355	-	1367	protein_coding	actin-5C-like	Actin
111051491	664.47	579.821	424.253	531.664	473.969	666.369	626.499	701.845	LOC111051491	NW_019106432.1	190343	200340	-	1511	protein_coding	probable Bax inhibitor 1	-
111043411	194.608	174.177	170.068	192.662	169.327	167.752	163.226	214.774	LOC111043411	NW_019105679.1	199282	222172	+	3974	protein_coding	heterogeneous nuclear ribonucleoprotein Q%2C transcript variant X3	RRM_1
111043759	131.648	132.737	109.907	118.061	118.2	113.696	106.817	119.973	LOC111043759	NW_019105700.1	213969	232008	-	5334	protein_coding	DEAD-box ATP-dependent RNA helicase 20-like%2C transcript variant X2	DEAD
111046932	523.347	315.221	291.592	348.056	256.94	544.209	506.049	691.94	LOC111046932	NW_019105922.1	159826	194547	-	2244	protein_coding	asparagine--tRNA ligase%2C cytoplasmic%2C transcript variant X3	tRNA-synt_2
111044007	488.101	761.869	408.858	85.4325	715.096	572.475	382.515	268.233	LOC111044007	NW_019105712.1	580001	585811	-	1863	protein_coding	tubulin alpha-1 chain-like	Tubulin_C
111056719	449.41	119.979	292.093	297.763	201.782	307.396	329.672	278.661	LOC111056719	NW_019107436.1	135720	181957	+	2209	protein_coding	paramyosin%2C long form-like	Myosin_tail_1
111060956	1472.77	1137.47	405.143	1580.96	1690.48	1267.42	782.715	1784.33	LOC111060956	NW_019109796.1	1154	2068	-	915	protein_coding	larval cuticle protein LCP-14-like	Chitin_bind_4
111045684	1992.98	2034.2	1234.08	1920.49	1758.38	2551.59	2330.1	2931.06	LOC111045684	NW_019105826.1	154494	160801	+	461	protein_coding	40S ribosomal protein S21	-
111046494	692.027	468.02	430.401	516.866	403.624	709.282	636.546	676.62	LOC111046494	NW_019105888.1	390322	426505	+	1528	protein_coding	cytochrome c1%2C heme protein%2C mitochondrial	-
111059190	429.414	367.589	419.082	407.052	271.156	579.506	511.115	584.862	LOC111059190	NW_019108404.1	7324	53785	-	1714	protein_coding	uncharacterized LOC111059190%2C transcript variant X2	-
111046516	361.967	268.702	274.944	417.981	320.262	366.103	363.706	410.354	LOC111046516	NW_019105890.1	174191	191862	+	2008	protein_coding	heterogeneous nuclear ribonucleoprotein A1%2C A2/B1 homolog%2C transcript variant X2	RRM_1
111054943	1146.5	1016.83	627.389	1058.4	865.004	913.317	862.918	1150.78	LOC111054943	NW_019106998.1	18694	27366	-	916	protein_coding	40S ribosomal protein S3a	-
111049919	759.956	367.66	520.263	589.333	438.689	633.159	583.206	731.314	LOC111049919	NW_019106228.1	141527	160770	-	1257	protein_coding	probable transaldolase	-
111050644	356.357	297.805	239.35	314.306	277.032	339.961	301.272	337.659	LOC111050644	NW_019106321.1	319323	352994	-	2538	protein_coding	eukaryotic translation initiation factor 5-like	-
111055392	196.081	201.225	118.316	173.862	151.96	227.568	182.301	258.137	LOC111055392	NW_019107089.1	1442	57595	+	4690	protein_coding	eukaryotic translation initiation factor 2 subunit 3%2C X-linked-like%2C transcript variant X2	GTP_EFTU
111049496	222.212	1511.64	1447.66	553.662	240.775	1282.15	1368.42	1134.43	LOC111049496	NW_019106172.1	53855	54446	+	592	protein_coding	uncharacterized LOC111049496	-
111046263	162.369	78.3725	115.984	124.038	73.2108	133.928	135.696	139.973	LOC111046263	NW_019105868.1	30208	94873	+	5052	protein_coding	2-oxoglutarate dehydrogenase%2C mitochondrial-like%2C transcript variant X5	-
111054334	44.3582	52.9187	38.9585	38.1849	39.4125	50.2993	46.5334	55.4866	LOC111054334	NW_019106877.1	50371	173725	+	14679	protein_coding	baculoviral IAP repeat-containing protein 6-like	BIR
111047021	412.084	278.307	253.907	261.513	252.818	470.702	399.251	437.789	LOC111047021	NW_019105931.1	72982	99834	-	2558	protein_coding	facilitated trehalose transporter Tret1-2 homolog%2C transcript variant X1	Sugar_tr
111058929	959.849	536.135	767.63	740.223	753.746	1039.46	1026.16	1446.12	LOC111058929	NW_019108286.1	74691	92335	-	862	protein_coding	peptidyl-prolyl cis-trans isomerase-like	Pro_isomerase
111044982	285.924	304.62	409.095	320.912	137.109	396.899	295.935	290.647	LOC111044982	NW_019105779.1	603240	627201	+	1642	protein_coding	pro-resilin-like	-
111056032	834.293	764.525	509.404	838.362	662.981	897.632	750.772	954.925	LOC111056032	NW_019107245.1	48912	52181	-	1039	protein_coding	transcription factor BTF3 homolog 4	-
111047105	1509.27	1500.76	989.537	1350.99	1300.23	1645.74	1367.92	1568.41	LOC111047105	NW_019105937.1	16370	25672	+	531	lncRNA	uncharacterized LOC111047105	-
111051433	1714.8	822.379	626.982	684.46	855.792	786.346	1531.99	664.8	LOC111051433	NW_019106425.1	113566	118598	-	805	protein_coding	cuticle protein 16.5-like	-
111051864	1410.82	1168.98	880.664	1661.5	1358.95	1456.88	1236.77	1515.87	LOC111051864	NW_019106484.1	176964	183236	+	575	protein_coding	uncharacterized LOC111051864	-
111051087	240.38	148.47	146.001	224.197	164.425	253.958	221.468	311.95	LOC111051087	NW_019106382.1	224063	256092	-	3682	protein_coding	myelin expression factor 2-like	RRM_1
111064460	128.706	79.2072	100.573	98.0166	86.3949	99.8618	108.282	113.919	LOC111064460	NW_019105655.1	82665	135510	+	5376	protein_coding	importin-5%2C transcript variant X1	-
111053655	4200.29	5573.15	1551.36	3271.16	5690.7	6553.34	5847.77	4232.5	LOC111053655	NW_019106750.1	144823	145223	-	202	lncRNA	uncharacterized LOC111053655	-
111044504	539.652	447.527	374.83	613.817	448.891	636.121	606.799	765.169	LOC111044504	NW_019105551.1	1369054	1390701	-	1439	protein_coding	RNA-binding protein cabeza%2C transcript variant X3	zf-RanBP
111043259	112.868	88.0394	117.901	155.56	106.702	108.291	109.198	141.62	LOC111043259	NW_019105669.1	375431	388741	-	3617	protein_coding	protein disulfide-isomerase	-
111045787	1363.9	1047.5	610.914	964.737	723.628	1088.76	1042.8	932.953	LOC111045787	NW_019105832.1	220730	227743	-	725	protein_coding	keratin%2C type I cytoskeletal 9-like	-
111058000	210.731	115.546	157.429	208.424	124.822	157.548	159.344	203.832	LOC111058000	NW_019107892.1	1115	12892	+	3173	protein_coding	eukaryotic translation initiation factor 4 gamma 2-like	-
111051204	421.799	193.184	303.36	299.839	208.156	370.724	335.263	345.927	LOC111051204	NW_019106395.1	224054	297340	-	1997	protein_coding	gelsolin-like%2C transcript variant X3	-
111043319	233.148	181.293	199.083	254.237	199.237	213.091	204.717	264.004	LOC111043319	NW_019105672.1	723150	761886	-	2590	protein_coding	protein disulfide-isomerase A3	-
111043793	447.728	663.101	334.805	56.99	624.434	450.623	305.195	182.787	LOC111043793	NW_019105702.1	87254	100398	-	1886	protein_coding	cytosol aminopeptidase-like	-
111063970	327.567	250.171	218.587	263.751	172.347	407.155	362.341	455.507	LOC111063970	NW_019105631.1	268928	316951	-	2567	protein_coding	protein transport protein Sec23A	-
111063037	1808.56	1431.97	1171.16	1404.84	1304.22	2173.06	1956.03	2187.02	LOC111063037	NW_019113306.1	485	2885	+	469	protein_coding	ATP synthase subunit e%2C mitochondrial	-
111057067	736.026	824.564	653.32	864.141	500.475	859.053	586.014	608.839	LOC111057067	NW_019107544.1	100516	108873	-	771	protein_coding	ejaculatory bulb-specific protein 3-like	-
111064433	634.645	328.487	466.208	472.034	309.61	556.548	573.469	546.571	LOC111064433	NW_019105653.1	374031	412692	+	1268	protein_coding	SPARC	-
111054303	188.657	71.889	138.775	111.025	96.5426	129.107	159.073	105.33	LOC111054303	NW_019106870.1	12522	148932	+	2895	protein_coding	tropomyosin%2C transcript variant X4	-
111057104	205.301	71.536	145.949	129.864	70.4641	146.012	170.059	124.613	LOC111057104	NW_019107557.1	74317	124682	-	2115	protein_coding	inter-alpha-trypsin inhibitor heavy chain H4-like	VWA
111057834	347.421	245.81	237.399	364.291	279.964	271.672	246.859	282.344	LOC111057834	NW_019107820.1	86970	97685	-	1779	protein_coding	thioredoxin%2C mitochondrial-like	-
111050728	566.861	533.03	396.962	466.006	474.168	604.686	574.255	569.315	LOC111050728	NW_019106331.1	53176	66652	+	1258	protein_coding	dihydropteridine reductase	adh_short
111049103	173.977	122.631	143.866	161.661	112.725	144.597	157.079	139.992	LOC111049103	NW_019105541.1	1244863	1274177	+	3699	protein_coding	RING finger protein 10	-
111062130	1087.69	623.867	457.725	623.262	860.793	715.121	1184.87	434.443	LOC111062130	NW_019111003.1	10	11724	-	976	protein_coding	BCL-6 corepressor-like protein 1	-
111044639	1606.5	293.921	943.391	563.918	313.65	1574.1	1179.15	1389.02	LOC111044639	NW_019105551.1	1269772	1309386	-	751	protein_coding	calcium-transporting ATPase sarcoplasmic/endoplasmic reticulum type-like	-
111047870	502.725	443.903	324.88	505.339	401.422	545.413	441.827	598.68	LOC111047870	NW_019106004.1	278666	293074	+	1514	protein_coding	T-complex protein 1 subunit eta	-
111049902	307.065	285.892	225.486	269.991	242.6	281.303	243.021	287.842	LOC111049902	NW_019106226.1	241790	284820	-	2231	protein_coding	nucleosome assembly protein 1-like 1-B	-
111063556	1738.21	1934.83	1030.18	1998.75	1770.48	1774.14	1360.86	2019.59	LOC111063556	NW_019115493.1	771	3205	+	408	protein_coding	60S ribosomal protein L17	-
111045565	1155.48	989.235	784.316	1142.17	1024.99	1331.85	1101.15	1150.13	LOC111045565	NW_019105819.1	89294	101605	+	595	protein_coding	cytochrome c oxidase subunit NDUFA4	-
111058871	2070.08	1581.03	871.307	1222.61	2557.41	2801.62	2013.41	2032.01	LOC111058871	NW_019108264.1	102816	103308	+	493	protein_coding	uncharacterized LOC111058871	-
111054307	638.611	1040.8	823.34	1137.27	501.841	1022.71	535.15	602.151	LOC111054307	NW_019106871.1	205146	215356	+	683	protein_coding	histidine-rich glycoprotein-like	-
111052874	146.141	143.178	117.816	110.027	121.946	116.006	128.002	115.446	LOC111052874	NW_019106634.1	73881	90876	+	4686	protein_coding	polyubiquitin-C-like	ubiquitin
111052120	452.403	155.989	239.35	330.574	349.454	312.218	273.209	331.47	LOC111052120	NW_019106524.1	108488	123368	-	2160	protein_coding	calcium-binding protein P-like	-
111047501	718.567	358.927	433.44	669.151	584.607	704.332	559.373	915.147	LOC111047501	NW_019105966.1	201921	208291	-	1064	protein_coding	glycine-rich cell wall structural protein-like	-
111052439	505.827	452.816	296.835	566.206	273.862	602.999	547.468	599.412	LOC111052439	NW_019106569.1	186525	194707	-	1334	protein_coding	peptidyl-prolyl cis-trans isomerase-like	Pro_isomerase
111053903	421.133	317.537	283.992	384.701	363.932	372.951	351.12	401.583	LOC111053903	NW_019106798.1	154794	160914	-	1554	protein_coding	GTP-binding nuclear protein Ran%2C transcript variant X1	Ras
111048414	169.897	52.0402	90.4757	119.672	50.9014	11.2918	148.896	49.4608	LOC111048414	NW_019106055.1	147208	150519	-	3312	protein_coding	la-related protein 6	-
111046834	295.89	228.744	242.87	463.364	339.846	268.318	251.684	368.922	LOC111046834	NW_019105559.1	349197	373209	-	1400	protein_coding	VID27-like protein	-
111054421	1338	1044.47	810.471	1615.66	1396.62	1091.76	1074.82	1346.7	LOC111054421	NW_019106895.1	221366	230063	+	459	protein_coding	60S ribosomal protein L44	-
111048853	199.426	310.559	307.293	345.08	120.762	341.921	170.65	161.823	LOC111048853	NW_019106101.1	31942	56727	-	1818	protein_coding	putative mediator of RNA polymerase II transcription subunit 12	CBM_14
111052168	14.8565	6.05692	9.1306	10.542	6.85989	10.4037	11.049	10.1554	LOC111052168	NW_019105541.1	689	222757	+	47093	protein_coding	uncharacterized LOC111052168	-
111049751	1288.75	944.814	849.53	1121.95	1042.24	1328.56	1131.25	1030.59	LOC111049751	NW_019106209.1	299913	321362	-	554	protein_coding	uncharacterized LOC111049751	-
111046419	270.008	201.064	173.454	184.778	152.989	248.904	237.06	166.435	LOC111046419	NW_019105882.1	4820	81772	-	2725	protein_coding	vegetative cell wall protein gp1-like	-
111048963	205.744	116.8	128.914	189.31	139.5	147.551	144.604	168.833	LOC111048963	NW_019106110.1	393847	422487	-	3238	protein_coding	S-adenosylmethionine synthase	-
111048141	653.045	413.755	366.954	622.511	522.613	565.845	499.793	548.954	LOC111048141	NW_019106028.1	6125	28630	-	1158	protein_coding	uncharacterized LOC111048141	-
111058366	998.801	873.989	590.752	944.001	836.008	997.385	917.022	1087.82	LOC111058366	NW_019108046.1	93231	101849	-	777	protein_coding	nascent polypeptide-associated complex subunit alpha	-
111053599	1515.5	1789.17	1014.56	1819.51	1565.18	2147.29	1818.69	2349.14	LOC111053599	NW_019106742.1	213276	222449	+	354	protein_coding	40S ribosomal protein S29	-
111044928	1614.6	1632.95	673.1	936.04	1167.68	1289.38	967.286	535.443	LOC111044928	NW_019105774.1	404980	407583	-	643	protein_coding	cuticle protein 7-like	Chitin_bind_4
111048191	336.885	274.228	182.138	259.937	208.697	355.307	256.817	398.856	LOC111048191	NW_019106032.1	77395	96430	-	2448	protein_coding	T-complex protein 1 subunit beta	-
111043544	57.9912	33.2651	38.5622	51.2128	36.3429	38.3748	41.1881	39.3529	LOC111043544	NW_019105688.1	309019	534633	+	9587	protein_coding	filamin-A	CH
111057709	139.56	102.247	134.024	149.681	101.216	146.979	158.488	188.212	LOC111057709	NW_019107777.1	18290	29897	+	2683	protein_coding	translocon-associated protein subunit alpha	-
111052242	163.555	112.149	121.406	141.461	103.079	174.336	168.821	187.321	LOC111052242	NW_019105579.1	344695	394111	-	3895	protein_coding	protein lingerer-like	-
111047715	286.859	483.312	441.422	489.255	223.591	456.191	363.553	348.668	LOC111047715	NW_019105988.1	128796	141397	+	1041	protein_coding	uncharacterized LOC111047715%2C transcript variant X1	-
111059263	407.132	612.166	290.344	59.2947	524.259	387.263	310.064	188.903	LOC111059263	NW_019108445.1	46036	72422	-	1806	protein_coding	cytosol aminopeptidase-like	-
111055450	523.101	1150.9	413.512	121.645	757.698	636.739	381.838	362.241	LOC111055450	NW_019107103.1	160155	170476	+	1219	protein_coding	uncharacterized LOC111055450	-
111060378	2297.99	2168.55	1110.58	1306.08	1943.54	1828.84	3523.33	1559.72	LOC111060378	NW_019109260.1	2783	3113	-	331	protein_coding	cuticle protein 21-like	-
111046251	329.131	218.038	232.18	313.682	242.987	282.332	282.523	310.583	LOC111046251	NW_019105867.1	557879	582508	+	2023	protein_coding	T-complex protein 1 subunit gamma	-
111054366	473.997	271.783	291.859	278.184	310.319	473.009	421.839	372.076	LOC111054366	NW_019106885.1	52352	82738	+	1713	protein_coding	UTP--glucose-1-phosphate uridylyltransferase	-
111044062	254.68	305.232	196.145	198.04	240.697	288.519	272.656	296.641	LOC111044062	NW_019105716.1	142807	176827	-	2296	protein_coding	60 kDa heat shock protein%2C mitochondrial-like	-
111053072	435.193	186.328	292.33	266.142	200.582	355.341	311.659	354.862	LOC111053072	NW_019105583.1	757142	770995	-	1792	protein_coding	lysosomal aspartic protease	Asp
111050645	371.303	276.763	248.514	312.265	257.312	344.911	357.863	376.578	LOC111050645	NW_019106322.1	102454	118973	-	1433	protein_coding	dnaJ homolog subfamily A member 1	DnaJ_C
111045038	333.705	192.227	306.848	295.695	192.485	279.918	268.636	305.166	LOC111045038	NW_019105783.1	512070	519972	+	1927	protein_coding	cytochrome P450 6B7-like	p450
111051968	145.194	77.0409	155.836	174.801	79.2338	121.734	123.171	160.493	LOC111051968	NW_019106498.1	113407	121302	-	2465	protein_coding	FK506-binding protein 2-like	FKBP_C
111051192	130.232	85.2348	82.6898	93.8359	92.3076	106.127	87.9502	76.0779	LOC111051192	NW_019106394.1	131333	180569	+	3795	protein_coding	glutamine--fructose-6-phosphate aminotransferase [isomerizing] 2-like%2C transcript variant X1	SIS
111044885	572.082	665.501	307.681	435.767	692.256	1464.83	1358.17	1604.2	LOC111044885	NW_019105770.1	475988	491267	+	762	protein_coding	60S ribosomal protein L15%2C transcript variant X2	-
111056170	783.174	642.108	468.579	676.552	619.228	731.544	647.621	866.253	LOC111056170	NW_019107281.1	97758	122294	-	901	protein_coding	eukaryotic initiation factor 4A-like	Helicase_C
111048720	412.202	299.486	273.371	372.246	298.033	402.41	376.347	401.969	LOC111048720	NW_019106088.1	389545	405156	+	1355	protein_coding	GTP-binding protein SAR1b	Arf
111052858	627.307	687.275	231.444	430.379	430.204	734.377	485.032	435.269	LOC111052858	NW_019106630.1	197686	202222	-	1276	protein_coding	protein kinase C-like	Chitin_bind_4
111049875	528.906	412.47	284.054	454.406	361.291	474.896	424.494	353.15	LOC111049875	NW_019106224.1	133529	166923	-	1226	protein_coding	glycine-rich cell wall structural protein 1.8-like	-
novel.2340	2334.36	1918.6	1177.55	1749.66	2272.93	4027.23	3628.58	3440.72	-	NW_019107187.1	150740	152177	-	292	-	-	-
111059480	764.514	570.532	482.126	598.672	493.249	714.707	645.718	792.282	LOC111059480	NW_019108577.1	32776	48441	-	960	protein_coding	NADH-quinone oxidoreductase subunit B 2-like	-
111050553	294.568	215.835	223.246	401.624	270.196	264.901	259.53	366.915	LOC111050553	NW_019106307.1	54881	70048	-	1667	protein_coding	nucleoplasmin-like protein	-
111049192	357.452	270.81	232.298	309.473	249.934	319.14	266.853	366.091	LOC111049192	NW_019105567.1	1210351	1223488	-	1971	protein_coding	T-complex protein 1 subunit zeta	-
111051659	1455.37	1131.96	979.205	1159.61	1258.74	1789.57	1506.99	1579.91	LOC111051659	NW_019106457.1	284277	287072	+	449	protein_coding	cytochrome c oxidase subunit 6C-like	-
111049338	299.72	249.602	187.057	240.916	195.415	321.147	267.358	322.498	LOC111049338	NW_019106154.1	167273	181896	-	2235	protein_coding	26S proteasome non-ATPase regulatory subunit 6	-
111064169	356.105	314.106	217.941	410.61	352.055	383.701	346.25	474.143	LOC111064169	NW_019105638.1	833816	924072	-	1802	protein_coding	uncharacterized LOC111064169	BACK
111051785	1217.72	1027.21	764.815	968.251	961.029	1349.8	1086.04	1212.14	LOC111051785	NW_019106473.1	297374	309017	-	532	protein_coding	uncharacterized LOC111051785	-
111044560	347.291	362.448	256.324	241.798	265.245	403.332	330.576	386.407	LOC111044560	NW_019105749.1	557894	574766	+	1804	protein_coding	cytosol aminopeptidase-like	-
111054731	86.2367	47.3569	61.1327	72.3593	44.2649	80.3134	83.5034	89.6108	LOC111054731	NW_019106957.1	42961	93807	+	7890	protein_coding	pre-mRNA-processing-splicing factor 8	Mov34
111051253	279.008	176.159	185.726	316.821	251.327	235.24	226.131	296.471	LOC111051253	NW_019106402.1	243085	251780	+	2134	protein_coding	chromobox protein homolog 1-like%2C transcript variant X1	Chromo
111056383	36.8769	42.2812	51.2906	42.6956	36.4569	42.2621	47.0237	19.3451	LOC111056383	NW_019107347.1	63733	86575	+	5786	protein_coding	uncharacterized serine-rich protein C215.13-like	Chitin_bind_4
111058862	135.387	101.519	111.704	167.797	132.037	107.386	103.236	126.471	LOC111058862	NW_019108262.1	64790	90845	-	3190	protein_coding	high mobility group-T protein	HMG_box
111048022	737.366	510.799	486.97	609.183	478.933	799.756	632.016	696.659	LOC111048022	NW_019106017.1	17315	22224	-	899	protein_coding	ATP synthase subunit O%2C mitochondrial-like	-
111047651	355.315	225.536	204.959	323.531	217.079	335.558	264.013	408.192	LOC111047651	NW_019105982.1	247735	266059	+	1957	protein_coding	eukaryotic translation initiation factor 3 subunit D	-
111048147	1203.88	842.028	676.809	1047.32	866.538	1095.67	969.19	1043.9	LOC111048147	NW_019105564.1	194719	199905	-	584	protein_coding	60S ribosomal protein L28-like	-
111047833	650.936	690.197	442.032	796.214	718.012	708.933	607.073	701.007	LOC111047833	NW_019105562.1	767096	783586	+	862	protein_coding	40S ribosomal protein S3a-like	-
111052855	85.7931	579.993	325.346	151.756	86.2045	465.564	374.36	413.778	LOC111052855	NW_019106630.1	120524	128775	+	1382	protein_coding	carboxypeptidase B-like	-
111043958	17.612	7.79304	14.9357	15.4867	12.0472	12.5827	15.2443	11.9511	LOC111043958	NW_019105709.1	439930	707344	+	28069	protein_coding	twitchin	fn3
111045039	854.117	581.324	535.996	813.749	695.98	768.439	692.898	754.815	LOC111045039	NW_019105783.1	546614	547322	+	709	protein_coding	cytochrome c oxidase subunit 5A%2C mitochondrial-like	-
111044725	249.717	101.164	182.325	154.672	96.2436	182.077	206.413	223.637	LOC111044725	NW_019105758.1	554884	560582	+	2813	protein_coding	uncharacterized LOC111044725	-
111051277	468.262	817.703	348.905	71.0354	756.343	625.462	379.759	275.74	LOC111051277	NW_019106404.1	128670	132980	+	1322	protein_coding	uncharacterized LOC111051277%2C transcript variant X1	-
111050153	491.031	475.9	330.118	428.072	347.97	564.226	391.151	494.965	LOC111050153	NW_019105572.1	199991	225440	-	1238	protein_coding	cytochrome c oxidase subunit 5B%2C mitochondrial-like%2C transcript variant X3	-
111047726	52.3301	94.376	49.0214	33.007	66.1931	65.3936	51.0088	63.7488	LOC111047726	NW_019105989.1	225291	266668	-	8658	protein_coding	E3 SUMO-protein ligase RanBP2-like%2C transcript variant X2	zf-RanBP
111053658	595.679	673.978	255.173	574.061	818.039	808.594	597.058	723.233	LOC111053658	NW_019106750.1	76245	78606	-	1075	protein_coding	cuticle protein 19.8-like	Chitin_bind_4
111056018	96.2509	49.5614	90.6962	84.5913	49.5233	85.7425	97.0161	85.1833	LOC111056018	NW_019107243.1	77081	93425	-	3581	protein_coding	V-type proton ATPase 16 kDa proteolipid subunit	-
111043458	150.714	58.9523	93.3434	73.2614	55.7634	117.865	101.4	117.645	LOC111043458	NW_019105682.1	563894	603036	+	4721	protein_coding	nidogen-2	EGF_CA
111061409	575.939	420.15	194.766	431.092	548.16	554.656	491.987	508.976	LOC111061409	NW_019110190.1	4287	11773	+	1477	protein_coding	skin secretory protein xP2-like	-
111059342	210.652	189.627	168.799	244.661	181.763	189.195	177.819	229.808	LOC111059342	NW_019108492.1	55376	71951	+	2120	protein_coding	eukaryotic translation initiation factor 2 subunit 2%2C transcript variant X1	-
111061161	318.629	192.787	187.834	294.313	221.947	259.118	216.371	203.763	LOC111061161	NW_019105622.1	282689	293113	+	1761	protein_coding	protein yellow	-
111046676	233.314	200.531	177.585	224.072	198.554	217.284	195.296	230.066	LOC111046676	NW_019105900.1	179254	197126	+	2070	protein_coding	ubiquitin-conjugating enzyme E2-17 kDa	UQ_con
111060586	985.828	1338.37	574.646	1037.33	840.152	885.172	1007.16	1080.78	LOC111060586	NW_019109445.1	567	6695	-	577	protein_coding	40S ribosomal protein S23	Ribosomal_S12
novel.2057	1131.32	691.469	452.115	502.909	795.676	691.827	1121.55	377.739	-	NW_019106871.1	149941	154894	+	677	-	-	-
111048629	771.802	264.845	313.154	302.8	370.138	193.401	743.797	213.497	LOC111048629	NW_019106079.1	217243	221822	+	1202	protein_coding	nuclear transcription factor Y subunit beta-like	-
111048173	314.627	288.638	181.422	270.782	275.82	294.622	269.484	174.197	LOC111048173	NW_019106031.1	40552	55588	-	2031	protein_coding	uncharacterized LOC111048173	Chitin_bind_4
111058397	303.439	122.562	179.592	162.468	141.24	260.359	262.4	233.47	LOC111058397	NW_019105607.1	765611	805667	-	2229	protein_coding	membrane-bound alkaline phosphatase-like	-
111049584	243.538	144.218	179.282	201.519	139.937	206.071	204.903	223.951	LOC111049584	NW_019106184.1	157262	228574	-	2137	protein_coding	dihydrolipoyllysine-residue succinyltransferase component of 2-oxoglutarate dehydrogenase complex%2C mitochondrial	-
111046068	426.016	313.981	259.356	285.702	252.464	423.988	354.081	402.884	LOC111046068	NW_019105556.1	301492	315778	+	1529	protein_coding	NADH dehydrogenase [ubiquinone] 1 alpha subcomplex subunit 10%2C mitochondrial-like	-
111045140	17.4263	6.95895	13.0162	14.1047	9.35202	10.3114	13.8969	11.4872	LOC111045140	NW_019105553.1	290020	539145	+	25163	protein_coding	microtubule-actin cross-linking factor 1%2C transcript variant X8	CH
111050157	297.19	148.744	176.207	238.724	226.28	189.494	213.849	212.612	LOC111050157	NW_019106257.1	303092	317967	+	1785	protein_coding	lipoyltransferase 1%2C mitochondrial	-
111056059	174.905	113.431	118.326	158.424	114.323	156.144	146.077	175.544	LOC111056059	NW_019107254.1	177737	198818	+	2804	protein_coding	serine/threonine-protein phosphatase 2A 65 kDa regulatory subunit A alpha isoform%2C transcript variant X1	-
111045580	98.9139	54.6444	81.1587	74.6118	90.4474	70.164	76.4305	74.6497	LOC111045580	NW_019105820.1	283975	346922	+	3944	protein_coding	acyl-CoA Delta(11) desaturase-like%2C transcript variant X3	-
111063427	775.102	740.885	448.622	820.902	592.037	574.06	571.871	746.335	LOC111063427	NW_019114835.1	933	1697	+	765	protein_coding	40S ribosomal protein S7-like	-
111048180	28.7096	31.4113	24.4271	25.1908	24.0304	35.4445	29.9712	34.6767	LOC111048180	NW_019105541.1	439680	550810	+	15649	protein_coding	protein purity of essence	zf-UBR1
111045675	1106.28	1009.63	698.249	1518.81	1219.2	1291.56	1131.17	1555.65	LOC111045675	NW_019105826.1	235858	243219	-	376	protein_coding	60S ribosomal protein L29-1%2C transcript variant X1	-
111058442	637.782	367.196	387.747	456.446	462.119	571.157	540.796	505.197	LOC111058442	NW_019108067.1	67216	80863	+	1000	protein_coding	ATP synthase subunit d%2C mitochondrial%2C transcript variant X2	-
111054146	49.9919	17.849	30.2145	22.8392	14.7578	42.4408	45.6923	36.5152	LOC111054146	NW_019105587.1	441936	586394	-	14365	protein_coding	uncharacterized LOC111054146	Vitellogenin_N
111048645	102.756	75.2128	85.3755	128.071	93.3206	81.8218	83.8113	114.582	LOC111048645	NW_019105566.1	50337	58360	+	3520	protein_coding	failed axon connections	-
111044307	633.972	404.553	380.01	450.798	382.932	573.678	449	422.966	LOC111044307	NW_019105733.1	467659	489546	+	1012	protein_coding	troponin C-like%2C transcript variant X1	-
111051512	400.645	145.277	247.584	250.68	143.734	244.299	252.208	251.828	LOC111051512	NW_019106435.1	320686	333097	+	1539	protein_coding	annexin-B12-like	-
111046281	1504.25	424.104	882.426	559.673	181.428	1450.84	1251.15	1627.87	LOC111046281	NW_019105869.1	125594	136754	-	516	protein_coding	uncharacterized LOC111046281	-
111049490	898.795	204.624	521.009	405.521	135.034	945.035	837.954	1237.16	LOC111049490	NW_019106171.1	251915	252633	+	719	protein_coding	uncharacterized LOC111049490	-
111055487	332.813	443.972	230.023	592.514	399.567	448.981	433.209	534.321	LOC111055487	NW_019107114.1	127514	149442	+	1142	protein_coding	uncharacterized LOC111055487	-
111052446	86.4809	63.4306	62.9767	68.7836	68.453	70.1482	70.2917	74.8568	LOC111052446	NW_019106570.1	41318	90283	+	5273	protein_coding	eukaryotic translation initiation factor 4 gamma 1-like%2C transcript variant X4	-
111062628	413.683	379.573	176.942	298.532	412.559	508.778	259.432	660.506	LOC111062628	NW_019112121.1	668	6239	-	1354	protein_coding	glyceraldehyde-3-phosphate dehydrogenase 2	-
111052736	304.139	215.906	146.826	233.893	239.04	314.056	302.618	253.435	LOC111052736	NW_019105542.1	708113	801667	+	2184	protein_coding	paxillin%2C transcript variant X1	LIM
111048554	1730.35	1569.22	1117.71	1449.79	1370.69	2134.6	2021.89	2443.68	LOC111048554	NW_019106071.1	14391	23157	-	315	protein_coding	uncharacterized LOC111048554	ubiquitin
novel.2338	1310.79	790.739	737.784	1207.16	1470.78	2383.36	1979.18	2092.69	-	NW_019107187.1	77278	81849	-	372	-	-	-
111045872	598.745	374.032	358.937	561.301	438.063	578.666	471.816	564.978	LOC111045872	NW_019105838.1	571628	577521	-	931	protein_coding	cytochrome c-like	-
111049836	234.546	92.5266	188.748	142.071	93.4695	199.839	192.737	204.195	LOC111049836	NW_019106220.1	101203	143601	+	2197	protein_coding	long-chain fatty acid transport protein 4-like	AMP-binding
111048312	111.233	115.787	77.6796	122.918	87.6822	122.589	97.7243	157.343	LOC111048312	NW_019105565.1	485805	513368	+	3984	protein_coding	caprin-1-like	-
111060092	933.205	511.039	581.856	580.551	259.901	1122.67	1044.4	1418.25	LOC111060092	NW_019109016.1	47960	50745	-	635	protein_coding	resuscitation-promoting factor RpfA-like	-
111046911	248.244	160.542	172.901	195.454	173.571	218.903	185.423	172.972	LOC111046911	NW_019105541.1	226866	243320	-	1759	protein_coding	CD63 antigen-like	Tetraspannin
111051803	55.579	108.838	120.464	67.5512	174.804	75.3471	87.519	55.8349	LOC111051803	NW_019106476.1	100603	107542	-	3006	protein_coding	putative uncharacterized protein DDB_G0286901%2C transcript variant X2	-
111048270	94.8562	69.326	89.8577	105.939	89.2365	76.5643	84.932	74.1261	LOC111048270	NW_019105541.1	630958	653566	-	2753	protein_coding	uncharacterized LOC111048270	-
111052896	755.744	440.219	496.012	483.096	540.191	518.759	819.847	346.714	LOC111052896	NW_019106637.1	199929	210390	+	735	protein_coding	endocuticle structural glycoprotein SgAbd-2-like	Chitin_bind_4
111045857	278.525	166.26	200.47	310.263	181.468	460.759	365.924	499.66	LOC111045857	NW_019105837.1	266225	281582	-	1650	protein_coding	hydroxypyruvate reductase-like	2-Hacid_dh_C
111054632	369.833	196.937	245.986	262.375	194.997	298.746	313.567	271.786	LOC111054632	NW_019106933.1	34761	38290	+	1340	protein_coding	uncharacterized LOC111054632%2C transcript variant X1	-
111053189	43.6173	58.6853	61.0854	39.4578	41.5999	55.937	58.9066	51.2026	LOC111053189	NW_019106685.1	150569	175299	-	4597	protein_coding	V-type proton ATPase catalytic subunit A%2C transcript variant X3	ATP-synt_ab
111055669	103.819	43.7678	60.7867	70.4271	70.6211	77.1907	72.7116	67.4226	LOC111055669	NW_019107154.1	151095	168321	+	4521	protein_coding	trithorax group protein osa-like	Trypsin
111052700	70.0475	47.4871	69.2705	68.2416	50.6089	53.3586	67.654	59.7297	LOC111052700	NW_019106608.1	175696	243022	-	4083	protein_coding	moesin/ezrin/radixin homolog 1%2C transcript variant X3	Band_41
111060845	270.227	502.05	227.078	56.2443	429.479	319.466	235.673	126.253	LOC111060845	NW_019109691.1	35352	39235	+	1712	protein_coding	tubulin beta chain-like	Tubulin_C
111052816	220.774	189.623	158.57	239.897	178.011	264.413	223.224	303.61	LOC111052816	NW_019106626.1	150489	189710	-	2040	protein_coding	RNA-binding protein lark%2C transcript variant X2	RRM_1
111044395	614.587	676.268	391.746	494.201	469.573	680.131	545.098	822.281	LOC111044395	NW_019105738.1	564646	590149	+	851	protein_coding	proteasome subunit alpha type-2	Proteasome
111056269	1010.51	883.366	582.726	1064.37	957.282	877.392	783.203	935.826	LOC111056269	NW_019107309.1	174326	194988	-	512	protein_coding	60S ribosomal protein L28-like	-
111051195	385.08	245.599	220.65	255.306	238.327	299.308	317.262	257.575	LOC111051195	NW_019106394.1	276613	309334	-	1397	protein_coding	uncharacterized LOC111051195	-
111049241	1534.34	559.03	579.895	586.544	895.062	2152.69	1827.7	1123.4	LOC111049241	NW_019106145.1	51732	52322	-	450	protein_coding	uncharacterized LOC111049241	-
111048318	240.01	226.363	147.008	227.012	200.765	265.271	245.137	313.715	LOC111048318	NW_019106045.1	404425	432198	+	1975	protein_coding	probable serine--tRNA ligase%2C cytoplasmic%2C transcript variant X1	tRNA-synt_2b
111053689	35.7189	92.2263	208.477	71.7436	19.9662	120.117	143.046	150.5	LOC111053689	NW_019105585.1	784926	796050	-	1694	protein_coding	uncharacterized LOC111053689	-
111056785	192.383	126.688	136.045	152.113	82.7354	182.689	160.724	179.73	LOC111056785	NW_019107453.1	59391	74931	+	2399	protein_coding	V-type proton ATPase subunit B	ATP-synt_ab_N
111053513	177.116	151.132	136.843	140.095	130.334	190.58	173.471	165.95	LOC111053513	NW_019106731.1	188451	206616	+	2547	protein_coding	succinate dehydrogenase [ubiquinone] flavoprotein subunit%2C mitochondrial-like	-
111049789	133.461	89.722	133.306	153.591	93.4039	121.038	133.874	148.145	LOC111049789	NW_019106213.1	367579	369665	-	2087	protein_coding	phosphate carrier protein%2C mitochondrial-like	Mito_carr
111054336	169.974	165.657	137.691	174.593	159.183	194.364	184.223	193.749	LOC111054336	NW_019105588.1	420253	443391	-	2342	protein_coding	60 kDa heat shock protein%2C mitochondrial-like	-
111053585	736.054	581.69	474.248	692.116	776.483	917.315	821.857	744.417	LOC111053585	NW_019106741.1	57422	57958	+	537	protein_coding	nuclear protein 1	-
111044936	946.995	685.086	619.502	782.794	671.786	1081.67	894.919	968.888	LOC111044936	NW_019105552.1	1151489	1154034	+	540	protein_coding	cytochrome c oxidase subunit 7C%2C mitochondrial-like%2C transcript variant X1	-
111048533	478.254	477.025	322.2	418.767	378.462	532.225	435.658	566.54	LOC111048533	NW_019106066.1	172354	190991	-	1006	protein_coding	proteasome subunit beta type-5	Proteasome
111049971	72.8613	33.2012	46.3228	60.0433	44.1653	36.7977	48.8669	33.1103	LOC111049971	NW_019105571.1	790333	946794	+	5677	protein_coding	uncharacterized LOC111049971%2C transcript variant X1	Polysacc_deac_1
111056159	430.946	239.658	231.678	309.277	223.414	318.184	294.448	353.231	LOC111056159	NW_019107280.1	123422	135868	-	1472	protein_coding	proclotting enzyme-like	Trypsin
111055159	35.3468	37.8075	32.7455	36.4054	25.2493	36.1283	36.0833	48.5243	LOC111055159	NW_019107038.1	71592	238090	+	7828	protein_coding	spectrin beta chain	CH
111063674	765.042	926.637	352.785	580.429	799.188	665.661	1365.45	505.067	LOC111063674	NW_019116299.1	1389	2842	-	683	protein_coding	larval cuticle protein A2B-like	Chitin_bind_4
111050700	362.914	376.125	225.564	295.327	308.542	374.376	318.307	407.624	LOC111050700	NW_019106328.1	101895	110765	-	1348	protein_coding	26S proteasome regulatory subunit 7	AAA
111050040	1144.41	552.376	361.889	566.289	635.052	1008.81	809.731	541.814	LOC111050040	NW_019106244.1	8	10277	-	673	protein_coding	cuticle protein 18.7-like	-
111055783	119.159	52.6557	96.4192	90.8869	70.3004	81.0546	94.9012	80.501	LOC111055783	NW_019107190.1	97604	130086	+	3167	protein_coding	leucine-rich repeat-containing protein 15	-
111053358	97.7736	111.069	83.3887	133.936	96.0501	93.2764	87.6814	129.812	LOC111053358	NW_019105584.1	528580	554384	-	3306	protein_coding	serine-arginine protein 55%2C transcript variant X9	RRM_1
111049887	276.176	95.3584	116.877	254.602	148.575	181.254	160.311	259.202	LOC111049887	NW_019106224.1	353160	372164	+	2465	protein_coding	asparagine synthetase [glutamine-hydrolyzing]-like%2C transcript variant X2	-
111063225	433.665	279.081	267.846	338.523	337.333	306.521	341.164	327.577	LOC111063225	NW_019113958.1	1975	3791	-	1036	transcribed_pseudogene	probable ATP-dependent RNA helicase DDX5 pseudogene	-
111059859	92.9599	84.9962	80.9177	99.5345	69.8569	108.185	88.4199	123.687	LOC111059859	NW_019105616.1	440063	567238	-	4136	protein_coding	zinc finger RNA-binding protein	-
111061281	147.578	76.6822	239.539	95.5036	86.9635	123.445	211.961	101.797	LOC111061281	NW_019110067.1	6583	22787	+	2265	protein_coding	cathepsin D-like	Asp
111062386	169.782	128.79	112.952	136.889	98.081	191.11	156.883	209.917	LOC111062386	NW_019105625.1	583532	612579	-	2885	protein_coding	alanine--tRNA ligase%2C cytoplasmic	-
111062181	269.041	225.853	195.649	281.91	168.565	320.14	340.56	308.907	LOC111062181	NW_019111111.1	158	16988	+	1491	protein_coding	eukaryotic translation initiation factor 3 subunit A-like	-
111056891	173.382	249.512	166.201	39.3034	304.938	160.243	134.541	73.5448	LOC111056891	NW_019107487.1	127385	139924	+	2048	protein_coding	tubulin beta chain-like	Tubulin_C
111053322	394.886	321.785	222.25	301.1	294.41	380.727	283.848	371.462	LOC111053322	NW_019106709.1	99755	114897	+	1295	protein_coding	receptor expression-enhancing protein 5%2C transcript variant X3	TB2_DP1_HVA22
111049239	1170.62	1091.81	401.624	699.035	1550.89	2268.53	1829.51	1634.72	LOC111049239	NW_019106145.1	76278	79879	+	402	protein_coding	cuticle protein 18.7-like	-
111053495	379.43	372.129	273.334	334.558	301.009	495.229	413.595	487.514	LOC111053495	NW_019106728.1	38223	46101	-	1156	protein_coding	eukaryotic translation initiation factor 3 subunit G-like	RRM_1
111055914	220.725	60.1556	131.522	88.6645	59.3904	157.331	154.496	187.567	LOC111055914	NW_019107214.1	154114	199814	-	2728	protein_coding	basic juvenile hormone-suppressible protein 1-like	C2
111046792	207.898	111.264	146.555	122.926	113.326	178.517	177.615	166.993	LOC111046792	NW_019105911.1	324483	375178	-	2359	protein_coding	very long-chain-fatty-acid--CoA ligase bubblegum-like	AMP-binding
111053297	144.985	123.59	104.547	129.629	105.97	190.44	168.854	204.89	LOC111053297	NW_019106703.1	149038	169213	+	2869	protein_coding	coatomer subunit gamma	-
111049749	463.909	477.315	325.426	402.14	368.902	568.871	461.129	648.097	LOC111049749	NW_019106209.1	91628	105349	-	941	protein_coding	proteasome subunit beta type-6	Proteasome
novel.3356	131.205	149.542	84.5183	94.1396	117.458	142.739	136.909	114.615	-	NW_019109898.1	30239	35570	-	4158	-	-	-
111056148	41.7747	35.781	39.5997	46.1848	37.5789	34.4072	37.5492	36.5509	LOC111056148	NW_019107280.1	27708	69402	+	5782	protein_coding	calsyntenin-1%2C transcript variant X1	Cadherin
111045754	200.834	151.691	159.793	192.826	182.232	182.169	186.747	203.319	LOC111045754	NW_019105831.1	460510	482146	+	1629	protein_coding	protein krasavietz	-
111045779	96.0141	87.0083	71.5999	82.6189	70.807	115.45	101.451	107.876	LOC111045779	NW_019105832.1	21054	52729	+	4169	protein_coding	probable phospholipid-transporting ATPase IIB%2C transcript variant X1	E1-E2_ATPase
111047652	162.296	90.6745	134.512	103.737	94.1725	173.502	141.047	152.022	LOC111047652	NW_019105982.1	273772	293687	-	2086	protein_coding	probable low-specificity L-threonine aldolase 1%2C transcript variant X1	Beta_elim_lyase
111056322	284.811	562.444	216.618	44.6783	399.177	363.149	223.936	160.483	LOC111056322	NW_019107330.1	50859	68221	+	1528	protein_coding	tubulin alpha-8 chain-like	Tubulin
111061974	787.498	603.33	451.911	830.499	595.387	890.704	820.587	1008.1	LOC111061974	NW_019110745.1	1173	1752	+	580	protein_coding	60S ribosomal protein L23	-
111055844	559.536	952.109	605.696	483.18	620.357	848.823	941.881	471.302	LOC111055844	NW_019107202.1	155842	160944	+	484	protein_coding	glycine-rich protein HC1-like	-
111044662	46.6302	26.3495	47.7379	35.7377	27.0373	42.8333	45.8223	34.6989	LOC111044662	NW_019105756.1	345676	359621	-	4518	protein_coding	uncharacterized transmembrane protein DDB_G0289901-like	-
111046264	638.389	517.199	419.371	503.731	525.259	598.247	574.21	226.023	LOC111046264	NW_019105556.1	1336353	1344860	-	703	protein_coding	pollen-specific leucine-rich repeat extensin-like protein 1	Chitin_bind_4
111049076	140.912	101.592	94.3952	134.235	87.2124	131.182	120.257	162.398	LOC111049076	NW_019106126.1	267421	284862	+	2958	protein_coding	97 kDa heat shock protein-like	HSP70
111051697	288.708	269.52	247.089	301.136	250.591	326.951	312.466	380.325	LOC111051697	NW_019105577.1	933917	942144	+	1109	protein_coding	longitudinals lacking protein%2C isoforms H/M/V-like	BTB
111048013	136.281	109.957	138.906	125.484	87.5733	135.485	136.603	168.624	LOC111048013	NW_019106015.1	474438	524168	-	2557	protein_coding	uncharacterized LOC111048013%2C transcript variant X2	-
novel.1331	31.119	34.0426	34.0091	54.8939	37.2139	40.7975	37.7657	50.3326	-	NW_019106230.1	242387	249093	+	6707	-	-	-
111048996	94.2094	73.0114	78.5992	95.4653	76.6865	80.1451	78.9692	91.927	LOC111048996	NW_019106115.1	57619	61300	+	3682	protein_coding	ubiquitin-like modifier-activating enzyme 1	-
111051734	78.3908	55.1161	82.7108	70.0207	52.8145	65.011	72.8825	72.4585	LOC111051734	NW_019106466.1	148043	178184	+	3375	protein_coding	trifunctional enzyme subunit alpha%2C mitochondrial	ECH
111047945	438.146	352.69	170.204	160.404	375.648	314.383	349.715	158.774	LOC111047945	NW_019106009.1	521301	524059	+	1355	protein_coding	cuticle protein 7-like	Chitin_bind_4
111044908	206.455	124.63	149.98	192.429	154.087	149.239	161.044	130.747	LOC111044908	NW_019105772.1	307501	313690	+	1660	protein_coding	myosin-2 essential light chain%2C transcript variant X2	efhand
111048239	257.314	137.847	165.883	185.953	145.299	215.444	192.451	200.732	LOC111048239	NW_019106037.1	255004	278243	-	1816	protein_coding	trimeric intracellular cation channel type 1B.1	-
111054106	69.0117	182.269	181.5	240.844	67.1127	188.878	59.7265	119.259	LOC111054106	NW_019105587.1	1045709	1065468	+	2089	protein_coding	chromatin modification-related protein eaf-1-like	-
111047647	180.317	78.0324	123.839	181.721	85.266	193.75	176.976	199.396	LOC111047647	NW_019105982.1	51482	67697	+	2334	protein_coding	multifunctional protein ADE2	-
111052782	358.492	259.814	236.867	295.267	253.788	294.96	294.418	255.684	LOC111052782	NW_019106621.1	216450	226731	-	1134	protein_coding	myosin regulatory light chain sqh	-
111053721	161.825	200.778	158.853	159.643	172.832	167.375	158.25	159.314	LOC111053721	NW_019106766.1	218436	251592	-	1535	protein_coding	cofilin/actin-depolymerizing factor homolog	Cofilin_ADF
111064210	46.7435	13.3755	28.2575	26.4275	19.4287	19.0251	36.3345	18.2215	LOC111064210	NW_019105545.1	1323908	1467044	-	9567	protein_coding	uncharacterized LOC111064210%2C transcript variant X2	CBM_14
111052534	197.733	166.585	158.052	165.535	130.807	239.647	193.438	158.629	LOC111052534	NW_019106584.1	172456	215382	-	1911	protein_coding	catalase%2C transcript variant X1	Catalase
111052958	1025.54	1219.18	703.204	658.622	640.547	1189.7	987.555	1503.81	LOC111052958	NW_019106648.1	388	6884	+	448	protein_coding	40S ribosomal protein S16	-
111051316	271.558	181.418	162.335	197.869	208.866	262.672	223.354	215.323	LOC111051316	NW_019106408.1	163619	188548	-	1829	protein_coding	dihydrolipoyllysine-residue acetyltransferase component of pyruvate dehydrogenase complex%2C mitochondrial	-
111047654	31.0001	22.1701	31.837	33.3103	29.5952	24.507	34.4631	20.3265	LOC111047654	NW_019105982.1	303489	426664	+	7278	protein_coding	myosin heavy chain%2C non-muscle	Myosin_tail_1
111061280	357.193	443.229	277.361	418.265	364.002	438.438	350.881	450.85	LOC111061280	NW_019110067.1	24434	32389	+	907	protein_coding	superoxide dismutase [Cu-Zn]	-
111056255	377.127	360.026	233.904	358.836	301.156	413.75	352.913	401.142	LOC111056255	NW_019107307.1	122317	133850	+	1178	protein_coding	eukaryotic translation initiation factor 3 subunit H-like	Mov34
111063565	210.182	135.383	324.03	117.241	201.386	391.387	336.144	296.419	LOC111063565	NW_019115544.1	772	3293	+	845	protein_coding	GATA zinc finger domain-containing protein 14-like	-
111047192	140.409	170.818	98.5161	67.3278	135.048	140.66	120.198	110.041	LOC111047192	NW_019105943.1	530765	561532	-	3082	protein_coding	facilitated trehalose transporter Tret1-like%2C transcript variant X1	Sugar_tr
111050462	190.899	141.444	133.129	174.857	77.8361	197.399	205.794	192.919	LOC111050462	NW_019106296.1	94733	109147	-	2195	protein_coding	uncharacterized LOC111050462%2C transcript variant X2	-
111054092	131.022	89.7479	96.0317	136.633	87.3175	107.554	103.56	131.923	LOC111054092	NW_019106834.1	145649	168790	+	2970	protein_coding	eukaryotic translation initiation factor 3 subunit C	-
111056576	77.1062	167.628	151.809	111.085	44.5625	237.471	205.807	243.973	LOC111056576	NW_019107389.1	77001	106741	-	2216	protein_coding	uncharacterized LOC111056576	-
111049060	54.2638	14.722	52.3478	32.9523	14.0526	59.6999	63.696	43.9721	LOC111049060	NW_019105567.1	642891	768305	+	5625	protein_coding	collagen alpha-2(IV) chain-like%2C transcript variant X1	Collagen
111050891	71.29	47.9318	61.0092	68.627	54.0658	57.4138	59.889	62.4278	LOC111050891	NW_019106354.1	61029	124463	-	4340	protein_coding	guanine nucleotide-binding protein G(I)/G(S)/G(T) subunit beta-1%2C transcript variant X1	WD40
111050028	349.199	209.1	218.971	372.93	287.381	250.893	259.413	305.211	LOC111050028	NW_019106242.1	139884	147626	-	1013	lncRNA	uncharacterized LOC111050028	-
111052879	352.748	273.385	217.309	392.776	386.151	286.199	303.847	268.674	LOC111052879	NW_019106634.1	199373	206335	+	941	protein_coding	troponin C	-
111060761	726.711	1167.09	402.936	962.329	1654.03	1423.34	864.635	1700.74	LOC111060761	NW_019109619.1	2002	3970	-	448	protein_coding	uncharacterized LOC111060761	-
111052098	243.25	91.7982	158.087	174.087	117.253	184.967	183.072	219.448	LOC111052098	NW_019106519.1	301967	319651	+	1922	protein_coding	phosphoglycerate kinase-like	-
111051700	19.0402	8.81694	10.2986	122.38	10.5261	20.0369	16.7945	180.451	LOC111051700	NW_019106460.1	32308	43128	-	624	protein_coding	uncharacterized LOC111051700	-
111048005	63.4209	50.286	47.4973	53.1587	41.2199	63.5836	62.0248	70.0076	LOC111048005	NW_019106014.1	412747	443600	-	6242	protein_coding	DNA-directed RNA polymerase II subunit RPB1	-
111058649	181.35	158.689	139.141	161.438	124.463	191.47	173.998	237.922	LOC111058649	NW_019108156.1	7	33616	+	2137	protein_coding	ATP-dependent RNA helicase bel	DEAD
111060053	57.2964	47.6464	60.3113	70.5427	46.8169	61.6029	64.9332	83.6605	LOC111060053	NW_019105617.1	370119	390113	+	3709	protein_coding	staphylococcal nuclease domain-containing protein 1	-
111057451	221.597	131.77	140.756	209.88	162.705	176.409	165.11	215.471	LOC111057451	NW_019107668.1	112029	127017	-	1876	protein_coding	serine/threonine-protein phosphatase PP1-gamma catalytic subunit%2C transcript variant X1	Metallophos
111050110	369.123	105.71	246.714	133.171	31.0445	562.35	502.713	556.41	LOC111050110	NW_019106253.1	87873	91026	-	1250	protein_coding	formin-like protein 16	-
111043613	75.9102	100.398	98.8739	104.497	96.6555	80.242	84.4099	95.8915	LOC111043613	NW_019105691.1	684207	695695	-	2380	protein_coding	prostaglandin E synthase 3%2C transcript variant X2	-
111061302	351.965	182.992	205.479	249.289	225.285	310.564	259.841	272.281	LOC111061302	NW_019105622.1	726357	745007	+	1439	protein_coding	phosphate carrier protein%2C mitochondrial-like	Mito_carr
111051339	108.96	67.0102	87.6253	150.884	95.657	83.4425	83.8781	102.396	LOC111051339	NW_019106412.1	282737	299909	+	2599	protein_coding	14-3-3 protein epsilon%2C transcript variant X1	-
111053657	279.8	151.41	170.034	198.787	155.054	283.821	271.852	325.102	LOC111053657	NW_019106750.1	52487	74434	-	1674	protein_coding	facilitated trehalose transporter Tret1-like	Sugar_tr
111047624	350.74	363.662	187.413	392.182	284.254	352.806	293.572	445.055	LOC111047624	NW_019105980.1	451349	461249	+	1209	protein_coding	sodium/potassium-transporting ATPase subunit beta-2-like	-
111057756	144.194	108.833	101.089	164.93	118.066	114.549	111.842	144.466	LOC111057756	NW_019107791.1	93019	103507	+	2240	protein_coding	serine/threonine-protein phosphatase PP2A	Metallophos
111047533	304.333	161.298	165.085	294.339	217.219	241.035	232.683	220.018	LOC111047533	NW_019105969.1	39571	57370	+	1205	protein_coding	uncharacterized LOC111047533%2C transcript variant X1	-
111045364	396.75	186.76	174.4	244.976	158.462	273.843	302.291	277.728	LOC111045364	NW_019105806.1	195773	200152	+	1476	protein_coding	leucine-rich repeat-containing protein 58	-
111047386	512.445	435.679	277.704	433.064	361.789	487.867	406.122	537.935	LOC111047386	NW_019105957.1	394876	398602	-	909	protein_coding	ribosome biogenesis protein NSA2 homolog	-
111060848	222.081	152.188	124.491	259.799	156.3	152.29	148.376	244.185	LOC111060848	NW_019109693.1	8721	17218	-	1921	protein_coding	acidic leucine-rich nuclear phosphoprotein 32 family member B-like	-
111049430	210.108	676.279	415.542	369.603	125.369	578.663	451.141	547.18	LOC111049430	NW_019105568.1	179147	191669	-	657	protein_coding	general odorant-binding protein 19d-like	-
novel.3471	401.318	587.234	286.622	299.593	384.324	480.347	361.817	556.961	-	NW_019110568.1	25102	26150	-	1049	-	-	-
111049083	1682.5	988.223	356.6	459.178	460.12	850.308	558.928	770.492	LOC111049083	NW_019106127.1	207829	223815	+	603	protein_coding	40S ribosomal protein S15	-
111043670	507.419	343.76	345.664	373.297	278.345	511.088	417.938	469.719	LOC111043670	NW_019105694.1	794616	814089	+	827	protein_coding	peptidyl-prolyl cis-trans isomerase 6-like	Pro_isomerase
111064319	180.472	306.465	173.491	41.6216	274.873	178.048	135.829	100.245	LOC111064319	NW_019105646.1	672969	685217	+	1768	protein_coding	uncharacterized LOC111064319	-
111045127	102.627	99.7926	66.7911	86.7604	80.0426	126.219	104.374	130.391	LOC111045127	NW_019105788.1	297988	341872	-	3787	protein_coding	DNA-directed RNA polymerase II subunit RPB2	RNA_pol_Rpb2_4
111060000	446.687	333.515	248.648	258.521	300.298	385.69	473.807	252.724	LOC111060000	NW_019108930.1	22607	38304	-	1161	protein_coding	histidine-rich glycoprotein-like	-
111050417	175.185	119.518	118.97	175.805	125.453	165.87	158.418	216.75	LOC111050417	NW_019105541.1	1567272	1598503	+	2208	protein_coding	double-stranded RNA-specific editase 1	-
111055834	144.377	342.835	579.493	220.468	83.4218	560.923	444.967	429.669	LOC111055834	NW_019107200.1	153318	165662	+	705	protein_coding	uncharacterized LOC111055834	-
111056222	335.593	195.652	110.568	245.78	132.973	129.942	118.685	209.32	LOC111056222	NW_019107299.1	91151	134862	-	1726	protein_coding	uncharacterized LOC111056222	-
111059968	61.7562	46.6497	47.0962	61.1736	46.5465	71.9091	59.4787	63.8589	LOC111059968	NW_019108894.1	14961	67512	-	5964	protein_coding	dynein heavy chain%2C cytoplasmic-like%2C transcript variant X1	Dynein_heavy
111059766	231.815	244.593	173.349	182.898	237.684	228.591	187.92	233.26	LOC111059766	NW_019108741.1	40255	50663	-	1592	protein_coding	thioredoxin-related transmembrane protein 1-like	-
111044414	204.6	150.26	128.705	272.159	220.122	213.853	176.551	280.099	LOC111044414	NW_019105739.1	354870	360081	-	1517	protein_coding	translocon-associated protein subunit gamma	-
111056910	205.381	175.678	161.044	165.399	164.411	217.525	180.775	195.388	LOC111056910	NW_019107494.1	54549	65556	+	1615	protein_coding	growth hormone-inducible transmembrane protein-like	-
111046796	545.446	419.716	325.227	340.975	384.293	558.614	416.808	481.364	LOC111046796	NW_019105911.1	485861	493817	-	843	protein_coding	protein lethal(2)essential for life	-
111053567	32.1447	32.3717	53.8986	36.6099	41.7131	37.0151	45.3818	37.2191	LOC111053567	NW_019106739.1	40991	45151	+	4161	protein_coding	innexin inx2	-
111060961	241.704	112.361	151.611	151.128	77.478	247.515	166.217	171.517	LOC111060961	NW_019109805.1	3617	38141	+	2287	protein_coding	eukaryotic translation initiation factor 3 subunit A%2C transcript variant X1	-
111047260	111.423	85.9492	92.7325	106.147	84.9242	103.002	95.5929	110.048	LOC111047260	NW_019105948.1	244782	267172	-	2779	protein_coding	thioredoxin reductase 1%2C mitochondrial-like%2C transcript variant X2	Pyr_redox_2
111063597	84.2493	75.4097	94.5238	127.088	89.3118	86.4975	100.13	112.953	LOC111063597	NW_019105630.1	223073	233607	-	2268	protein_coding	heterogeneous nuclear ribonucleoprotein A1%2C A2/B1 homolog%2C transcript variant X2	RRM_1
111045084	45.0936	33.421	38.4231	45.169	39.6845	42.6965	42.4851	42.5647	LOC111045084	NW_019105787.1	292612	357806	+	6318	protein_coding	neurogenic protein mastermind-like	-
111047570	40.9755	29.9268	31.936	35.5983	22.2933	40.6381	42.4072	47.8982	LOC111047570	NW_019105561.1	1171895	1272874	-	8612	protein_coding	ankyrin repeat and KH domain-containing protein 1	-
111054377	255.551	188.162	183.284	278.339	144.586	220.799	200.971	232.796	LOC111054377	NW_019106887.1	24098	37671	-	1343	protein_coding	ferritin heavy chain-like	-
111051247	86.9781	88.3071	66.7972	92.0043	72.0493	89.3861	83.5033	112.005	LOC111051247	NW_019105576.1	54245	118353	-	3591	protein_coding	tetratricopeptide repeat protein 14 homolog%2C transcript variant X4	-
111054896	141.217	211.407	127.486	19.9406	239.268	119.027	103.179	54.3012	LOC111054896	NW_019106988.1	46340	67022	-	2086	protein_coding	uncharacterized LOC111054896	-
111043810	262.528	478.166	185.859	43.9179	361.456	291.327	196.341	152.037	LOC111043810	NW_019105703.1	227811	245361	+	1493	protein_coding	tubulin alpha-8 chain-like	Tubulin
111056797	390.413	387.591	304.767	323.642	382.72	374.835	363.481	384.26	LOC111056797	NW_019107458.1	78689	87728	+	779	protein_coding	S-phase kinase-associated protein 1	Skp1_POZ
111045231	81.6798	88.2051	80.4054	80.4424	59.633	102.147	86.7312	106.497	LOC111045231	NW_019105797.1	487778	576134	-	3593	protein_coding	uncharacterized LOC111045231%2C transcript variant X1	EGF_CA
111052847	360.058	373.261	245.81	284.476	276.309	409.886	368.174	482.504	LOC111052847	NW_019105582.1	659591	676720	+	1076	protein_coding	proteasome subunit beta type-7-like	Proteasome
111043538	156.603	95.083	94.5441	117.803	102.075	117.117	121.639	92.9981	LOC111043538	NW_019105687.1	772638	800987	+	2531	protein_coding	virulence factor-related M protein-like%2C transcript variant X3	-
111043774	191.13	171.688	129.176	175.901	145.513	196.489	164.391	226.525	LOC111043774	NW_019105701.1	24083	41025	+	2052	protein_coding	T-complex protein 1 subunit alpha	-
111049822	204.769	158.733	143.151	205.158	150.315	199.855	186.113	242.58	LOC111049822	NW_019106218.1	222869	244176	-	1889	protein_coding	eukaryotic translation initiation factor 3 subunit L	-
111052580	275.976	121.746	176.588	197.068	119.591	268.921	246.155	292.188	LOC111052580	NW_019106592.1	152472	172111	-	1517	protein_coding	NADH dehydrogenase [ubiquinone] 1 alpha subcomplex subunit 9%2C mitochondrial	Epimerase
111044972	26.701	64.1065	29.0513	24.2948	38.681	37.1902	26.8841	41.5734	LOC111044972	NW_019105778.1	586094	638990	+	8381	protein_coding	E3 ubiquitin-protein ligase TRIP12-like	HECT
111048514	184.323	601.996	406.13	620.412	228.813	401.586	227.967	308.135	LOC111048514	NW_019106064.1	388970	389666	-	618	protein_coding	uncharacterized LOC111048514	-
111043702	207.358	97.4116	221.946	224.216	157.919	175.291	214.686	210.148	LOC111043702	NW_019105696.1	601862	623354	+	1003	protein_coding	uncharacterized LOC111043702%2C transcript variant X1	-
111064570	52.5121	44.3002	42.6648	45.8955	30.3683	57.3508	53.0785	68.7639	LOC111064570	NW_019105546.1	1196730	1261086	+	6685	protein_coding	eIF-2-alpha kinase activator GCN1	-
111049139	68.0727	58.0428	53.5947	162.721	80.9059	76.8969	54.6902	121.935	LOC111049139	NW_019105567.1	1117033	1154910	+	2708	protein_coding	GTP cyclohydrolase 1%2C transcript variant X2	GTP_cyclohydroI
111045264	93.0045	67.403	79.8574	93.9942	59.6344	97.917	83.9597	110.938	LOC111045264	NW_019105800.1	621442	672643	-	3303	protein_coding	dolichyl-diphosphooligosaccharide--protein glycosyltransferase subunit STT3B	-
111058994	564.789	186.505	197.658	182.493	339.27	465.245	459.306	284.764	LOC111058994	NW_019108306.1	30415	37384	+	1211	protein_coding	vegetative cell wall protein gp1-like	-
111045438	165.888	118.815	111.415	135.504	117.008	169.928	141.814	180.348	LOC111045438	NW_019105810.1	305189	375023	+	2348	protein_coding	uncharacterized LOC111045438	-
111043256	87.291	64.9886	63.9351	87.6117	63.2732	86.2337	75.786	104.415	LOC111043256	NW_019105669.1	77442	117732	-	4138	protein_coding	ATP-dependent RNA helicase A	HA2
111058792	395.651	304.349	257.857	401.736	246.329	373.867	327.621	457.23	LOC111058792	NW_019108219.1	24697	37037	+	921	protein_coding	translocon-associated protein subunit beta	-
111050347	243.213	236.294	179.505	221.335	204.054	267.204	220.514	296.283	LOC111050347	NW_019106281.1	348994	398919	-	1393	protein_coding	26S proteasome regulatory subunit 10B	AAA
111057268	404.434	305.11	254.406	354.184	287.294	389.625	333.12	460.489	LOC111057268	NW_019107615.1	48633	61470	-	1007	protein_coding	eukaryotic translation initiation factor 2 subunit 1	S1
111052590	397.742	444.27	281.287	376.235	331.939	453.651	333.102	529.357	LOC111052590	NW_019106594.1	640	19320	+	910	protein_coding	proteasome subunit beta type-1	Proteasome
111049061	586.843	421.869	344.879	534.653	458.323	554.506	479.207	537.576	LOC111049061	NW_019106124.1	71594	81588	+	608	protein_coding	protein stunted-like%2C transcript variant X2	-
111047502	87.7455	122.539	189.509	132.953	52.6715	180.464	167.783	207.813	LOC111047502	NW_019105966.1	212882	217029	-	1710	protein_coding	uncharacterized LOC111047502	-
111051004	128	90.2126	92.8527	108.288	91.7178	110.952	109.487	106.74	LOC111051004	NW_019106370.1	50187	81796	+	2532	protein_coding	uncharacterized LOC111051004%2C transcript variant X3	-
111044074	737.787	803.095	280.037	539.378	635.97	686.43	546.517	651.401	LOC111044074	NW_019105717.1	397000	399745	-	682	lncRNA	uncharacterized LOC111044074	-
111052857	290.17	152.203	175.377	249.993	247.696	254.32	216.845	257.788	LOC111052857	NW_019106630.1	183905	192775	+	1588	protein_coding	transcription factor SPT20 homolog%2C transcript variant X2	Chitin_bind_4
111054308	46.7873	104.088	217.139	184.223	44.0741	135.966	87.5542	111.113	LOC111054308	NW_019106871.1	129356	138581	+	1110	protein_coding	glycine-rich cell wall structural protein 1.0-like	-
111064122	99.0143	49.3199	74.2139	91.0565	59.4367	79.8805	78.2316	109.384	LOC111064122	NW_019105636.1	668020	683696	-	2985	protein_coding	translocating chain-associated membrane protein 1	LAG1
111051171	182.716	86.5119	99.4245	175.037	109.284	233.993	184.971	291.807	LOC111051171	NW_019106392.1	284791	304195	-	2239	protein_coding	bifunctional purine biosynthesis protein PURH	-
111050940	1183.54	1224.94	586.055	680.552	1111.27	934.385	2077.66	830.128	LOC111050940	NW_019106360.1	32216	34293	+	335	protein_coding	larval cuticle protein A1A-like	-
111046588	198.945	99.1678	100.364	156.096	85.7875	141.123	145.562	168.76	LOC111046588	NW_019105894.1	417883	470586	+	2113	protein_coding	long-chain fatty acid transport protein 4-like	AMP-binding
111059070	49.898	48.732	75.1817	71.126	52.7118	69.6969	73.5674	84.5223	LOC111059070	NW_019105610.1	837241	854310	-	2548	protein_coding	calreticulin-like	-
111048919	457.065	386.422	267.619	296.387	355.076	464.482	419.92	400.546	LOC111048919	NW_019106107.1	203302	220295	+	950	protein_coding	probable NADH dehydrogenase [ubiquinone] flavoprotein 2%2C mitochondrial	-
111049699	217.849	224.764	159.885	190.671	190.802	263.037	235.481	286.953	LOC111049699	NW_019106202.1	188615	231918	+	1540	protein_coding	26S proteasome non-ATPase regulatory subunit 4	-
111045617	157.319	49.4567	82.4062	123.278	55.1846	54.4492	85.451	86.7218	LOC111045617	NW_019105822.1	175212	202474	+	2152	protein_coding	elongation of very long chain fatty acids protein AAEL008004-like%2C transcript variant X2	ELO
111047786	82.1429	113.55	66.4152	44.376	83.0254	96.5853	82.1137	77.7302	LOC111047786	NW_019105996.1	175939	216854	+	4202	protein_coding	PAB-dependent poly(A)-specific ribonuclease subunit PAN2	Exonuc_X-T
111043643	57.6743	25.4847	58.3562	58.0801	29.8898	48.5102	64.7377	54.9408	LOC111043643	NW_019105693.1	528772	577778	+	3175	protein_coding	sodium/potassium-transporting ATPase subunit alpha%2C transcript variant X2	E1-E2_ATPase
111059196	225.09	90.5344	126.953	153.778	122.29	112.123	138.159	151.101	LOC111059196	NW_019108406.1	22043	72780	+	1799	protein_coding	alpha-tocopherol transfer protein-like%2C transcript variant X3	-
111059202	117.411	72.2031	97.4577	123.039	73.0134	105.164	96.858	122.81	LOC111059202	NW_019108411.1	1346	55390	+	2462	protein_coding	dolichyl-diphosphooligosaccharide--protein glycosyltransferase subunit 2	-
111053731	94.885	196.808	128.966	22.6276	217.515	119.091	98.1472	52.0775	LOC111053731	NW_019106767.1	138191	140116	-	1926	protein_coding	cytosol aminopeptidase-like	-
111052552	164.592	112.89	128.055	130.548	97.3601	185.117	164.807	204.313	LOC111052552	NW_019106588.1	200399	208261	-	2141	protein_coding	26S proteasome non-ATPase regulatory subunit 1-like	-
111051068	413.516	240.915	265.27	520.644	374.71	354.646	296.949	478.048	LOC111051068	NW_019106377.1	266297	274962	-	843	protein_coding	histone H2A.V	Histone
111052297	147.279	98.6158	106.426	121.489	105.295	117.595	127.714	79.1374	LOC111052297	NW_019106548.1	71020	91214	+	2070	protein_coding	uncharacterized LOC111052297	CBM_14
111063907	360.886	287.743	259.226	325.884	293.049	401.038	346.531	411.737	LOC111063907	NW_019120328.1	257	1244	+	988	protein_coding	proteasome subunit beta type-4	Proteasome
111051902	194.152	179.116	131.419	168.908	162.027	198.466	204.417	222.676	LOC111051902	NW_019106488.1	320726	342568	+	1745	protein_coding	26S proteasome regulatory subunit 8%2C transcript variant X3	AAA
111055655	30.2723	14.7573	33.7528	25.4145	19.4088	28.974	31.1978	24.346	LOC111055655	NW_019107152.1	23393	64888	-	5438	protein_coding	alpha-actinin%2C sarcomeric	CH
novel.449	49.2964	45.7511	54.0433	61.7844	54.8158	42.3409	52.5937	49.4673	-	NW_019105693.1	578225	581305	-	3081	-	-	-
111057939	166.606	30.9615	91.9713	70.685	24.2494	120.826	104.394	77.8296	LOC111057939	NW_019107869.1	33024	54358	+	3076	protein_coding	alpha%2Calpha-trehalose-phosphate synthase [UDP-forming]-like%2C transcript variant X1	-
111057064	540.88	137.499	272.335	353.307	213.334	432.878	688.496	286.267	LOC111057064	NW_019107542.1	145882	165600	+	832	protein_coding	larval cuticle protein LCP-17-like	Chitin_bind_4
111055493	437.998	489.935	240.624	427.873	499.132	529.047	300.609	537.578	LOC111055493	NW_019107116.1	78836	79599	+	764	protein_coding	40S ribosomal protein S7-like	-
novel.1725	100.868	167.187	81.8336	69.6482	98.2813	133.204	97.9243	144.166	-	NW_019106574.1	53388	56775	-	3360	-	PF00078:Reverse transcriptase (RNA-dependent DNA polymerase)	RVT_1
111043582	54.5703	37.8345	41.2212	50.8687	35.3074	57.1033	55.0707	61.5199	LOC111043582	NW_019105547.1	339576	453640	-	6278	protein_coding	putative U5 small nuclear ribonucleoprotein 200 kDa helicase	Helicase_C
111062622	266.198	475.077	228.174	61.6757	368.722	253.955	161.169	206.577	LOC111062622	NW_019112111.1	690	2500	+	1206	protein_coding	tubulin beta chain	Tubulin
111043324	893.031	604.135	533.388	797.118	712.812	987.484	847.679	853.307	LOC111043324	NW_019105672.1	762337	767179	+	385	lncRNA	uncharacterized LOC111043324	-
111046495	398.343	295.456	240.609	371.566	289.161	352.776	309.651	409.034	LOC111046495	NW_019105888.1	438588	447870	-	924	protein_coding	ubiquitin-conjugating enzyme E2 variant 2%2C transcript variant X2	UQ_con
111046085	407.676	197.68	220.592	277.763	174.728	320.792	265.794	323.252	LOC111046085	NW_019105853.1	286158	314411	-	1072	protein_coding	very-long-chain 3-oxoacyl-CoA reductase-like	adh_short
111046075	155.673	99.6578	130.427	126.631	98.7051	158.565	147.761	145.462	LOC111046075	NW_019105852.1	387196	397119	+	1838	protein_coding	electron transfer flavoprotein subunit alpha%2C mitochondrial	-
111059250	87.6811	26.5921	60.1565	65.8521	41.5033	54.5492	60.4362	62.2384	LOC111059250	NW_019108434.1	70641	90442	-	3931	protein_coding	pyruvate carboxylase%2C mitochondrial	HMGL-like
111048021	864.322	639.674	481.74	679.406	668.151	857.51	694.425	798.288	LOC111048021	NW_019106017.1	235315	239483	-	460	lncRNA	uncharacterized LOC111048021	-
111057384	54.5117	73.4932	50.9	72.9996	77.0914	53.1367	55.6154	54.0023	LOC111057384	NW_019107651.1	94136	131871	+	3694	protein_coding	aspartyl/asparaginyl beta-hydroxylase%2C transcript variant X2	-
111056701	242.861	203.397	89.1633	267.072	221.096	293.104	218.678	188.814	LOC111056701	NW_019107434.1	113624	138040	-	1567	protein_coding	saccharopine dehydrogenase-like oxidoreductase	Saccharop_dh
111064178	204.514	177.303	139.764	195.316	185.6	200.465	191.09	212.056	LOC111064178	NW_019105639.1	131380	142987	-	1429	protein_coding	protein pelota	-
novel.1507	88.214	105.014	96.7132	103.564	118.621	81.3362	85.5528	62.142	-	NW_019106372.1	56647	58458	+	1812	-	-	-
111053432	124.557	89.1426	101.096	115.549	103.071	101.29	111.564	104.076	LOC111053432	NW_019106720.1	123887	145126	+	1892	protein_coding	ras-related protein rab7	Ras
111044293	172.295	112.841	113.203	152.254	122.478	162.741	158.243	184.261	LOC111044293	NW_019105733.1	490980	512108	+	2073	protein_coding	elongation factor Tu-like	GTP_EFTU_D2
111044326	332.966	185.179	212.904	278.84	263.286	280.91	274.201	320.318	LOC111044326	NW_019105551.1	127037	134925	+	1108	protein_coding	phosphoglycerate mutase 2	-
111048257	27.413	8.92216	23.3041	16.6952	11.1321	19.5757	23.5458	18.0284	LOC111048257	NW_019105565.1	150399	386605	+	10451	protein_coding	basement membrane-specific heparan sulfate proteoglycan core protein	ig
111053433	207.487	150.861	140.697	233.255	205.074	162.636	180.462	205.922	LOC111053433	NW_019106720.1	146660	153905	-	1477	protein_coding	uncharacterized LOC111053433	-
111044160	448.935	455.43	314.371	372.19	465.677	471.542	396.909	430.273	LOC111044160	NW_019105723.1	533289	533972	-	684	protein_coding	12 kDa FK506-binding protein-like	FKBP_C
111045365	113.638	64.8009	113.758	78.4623	57.131	124.897	129.351	116.505	LOC111045365	NW_019105806.1	269142	292930	-	2935	protein_coding	uncharacterized family 31 glucosidase KIAA1161-like%2C transcript variant X2	Glyco_hydro_31
111049894	176.794	132.158	103.945	161.874	124.446	145.537	130.089	163.16	LOC111049894	NW_019106225.1	67480	79771	+	2093	protein_coding	lysine--tRNA ligase%2C transcript variant X2	tRNA_anti
111062791	38.4592	39.7835	48.4411	60.243	52.0036	40.8837	46.7305	46.7714	LOC111062791	NW_019112497.1	917	8239	-	3567	protein_coding	plasminogen activator inhibitor 1 RNA-binding protein-like	-
111046551	27.7839	35.1106	46.2903	40.7788	29.1663	34.1673	36.8779	34.0914	LOC111046551	NW_019105892.1	110456	183896	-	3831	protein_coding	neprilysin-11-like%2C transcript variant X1	-
111043437	57.6925	33.9505	50.6171	58.2234	43.1719	46.9568	48.9346	48.652	LOC111043437	NW_019105681.1	401516	447438	-	3174	protein_coding	facilitated trehalose transporter Tret1-like%2C transcript variant X2	Sugar_tr
111052655	345.798	294.022	235.33	289.776	278.972	367.247	330.759	385.002	LOC111052655	NW_019106601.1	315162	321606	+	984	protein_coding	NADH dehydrogenase [ubiquinone] iron-sulfur protein 3%2C mitochondrial-like	-
111043379	26.6762	21.9132	36.8068	24.4922	23.2091	27.5439	29.7506	15.5088	LOC111043379	NW_019105677.1	185113	286054	-	4463	protein_coding	laccase-5	-
111051576	639.215	278.719	399.617	482.452	392.133	592.066	469.395	531.681	LOC111051576	NW_019106446.1	265274	298781	-	567	protein_coding	troponin C-like	efhand
111059399	186.425	149.212	126.967	218.875	156.331	184.432	165.884	209.061	LOC111059399	NW_019108528.1	3667	12623	+	1726	protein_coding	serine/arginine-rich splicing factor 1A%2C transcript variant X2	RRM_1
111046232	207.616	161.94	131.726	148.282	109.951	237.615	243.341	222.402	LOC111046232	NW_019105865.1	492999	516940	+	1810	protein_coding	phosphatidylserine decarboxylase proenzyme%2C mitochondrial%2C transcript variant X1	-
111060889	79.044	50.4329	65.9001	91.4744	60.6998	68.5271	66.6686	76.894	LOC111060889	NW_019105620.1	686795	704259	+	3000	protein_coding	12 kDa FK506-binding protein-like	FKBP_C
111045208	321.525	390.584	354.154	396.083	172.228	507.13	237.308	266.235	LOC111045208	NW_019105795.1	512248	524362	+	672	protein_coding	zinc finger protein 512B-like	-
111045767	327.182	242.129	137.926	497.684	203.971	185.849	446.74	256.425	LOC111045767	NW_019105832.1	232721	236529	-	590	protein_coding	cold and drought-regulated protein CORA-like%2C transcript variant X1	-
111054232	186.592	218.702	128.408	185.564	201.391	220.301	176.578	184.168	LOC111054232	NW_019106859.1	90832	96848	+	1561	protein_coding	polyubiquitin-B	ubiquitin
111048090	173.073	127.478	124.658	174.994	127.2	164.447	161.649	198.352	LOC111048090	NW_019106023.1	19758	39664	+	1707	protein_coding	protein disulfide-isomerase A6 homolog	-
111043754	26.9021	16.7998	24.6115	25.0531	18.4602	22.5389	21.9083	22.0376	LOC111043754	NW_019105700.1	448443	495684	-	8159	protein_coding	lysine-specific demethylase 3A-like	JmjC
111043523	13.404	31.6554	56.485	19.7041	6.69126	36.9242	43.0231	34.6386	LOC111043523	NW_019105686.1	699630	719992	-	3509	protein_coding	nucleoprotein TPR-like	-
111044869	295.079	576.455	291.833	88.4026	515.803	348.704	237.053	177.893	LOC111044869	NW_019105770.1	254110	256241	+	792	protein_coding	uncharacterized LOC111044869	-
111048920	35.9273	19.2169	47.8366	32.7793	20.2573	38.3209	47.9627	42.3658	LOC111048920	NW_019106107.1	267841	296824	-	4640	protein_coding	glycogen phosphorylase	-
111064114	237.263	369.313	188.301	29.6692	369.027	258.317	190.675	79.895	LOC111064114	NW_019105635.1	592570	595344	-	1303	protein_coding	nucleolin-like	-
111054819	226.228	198.425	158.721	218.528	195.935	235.431	216.34	240.235	LOC111054819	NW_019106973.1	106504	116207	+	1307	protein_coding	protein l(2)37Cc	-
111047578	118.876	57.2992	84.3402	86.1433	58.0133	62.7099	95.9527	44.3774	LOC111047578	NW_019105975.1	397975	423893	-	2172	protein_coding	uncharacterized LOC111047578	-
111055427	20.0067	12.3678	34.8264	19.5925	11.9503	26.7766	32.6303	31.0951	LOC111055427	NW_019107097.1	162397	213244	-	4157	protein_coding	vigilin	KH_1
111057952	38.2399	26.0365	122.884	14.908	19.5711	63.0934	93.2323	55.8645	LOC111057952	NW_019107876.1	16202	22380	-	2492	protein_coding	putative uncharacterized protein DDB_G0286901	-
111063832	422.643	328.616	264.028	368.777	325.53	416.444	376.587	370.63	LOC111063832	NW_019105630.1	707853	713928	+	728	protein_coding	NADH dehydrogenase [ubiquinone] 1 beta subcomplex subunit 6	-
111058761	277.266	520.424	294.546	85.7802	520.127	288.104	196.381	170.478	LOC111058761	NW_019108206.1	28904	38740	+	732	protein_coding	uncharacterized LOC111058761	-
111047387	110.035	55.969	87.3044	88.3729	50.3924	80.8159	87.8595	92.0637	LOC111047387	NW_019105957.1	425243	438837	+	2066	protein_coding	integumentary mucin C.1-like%2C transcript variant X2	-
111060060	302.093	223.493	217.968	285.107	179.641	301.331	265.644	398.89	LOC111060060	NW_019108979.1	10925	63804	-	1070	protein_coding	eukaryotic translation initiation factor 3 subunit E-like	-
111047356	119.144	53.6697	78.8799	101.902	36.0526	103.403	99.6274	107.297	LOC111047356	NW_019105955.1	383054	459824	+	3116	protein_coding	synaptic vesicle glycoprotein 2B-like%2C transcript variant X2	Sugar_tr
111045818	265.602	189.179	155.808	225.056	168.52	248.23	208.087	285.996	LOC111045818	NW_019105834.1	97739	117631	-	1413	protein_coding	obg-like ATPase 1	-
111043333	436.094	225.561	167.838	204.344	305.12	181.114	391.363	210.961	LOC111043333	NW_019105673.1	336295	341190	-	1085	protein_coding	actin-5C-like	Actin
111045760	66.8974	43.6523	52.823	70.831	51.4134	63.4042	62.0387	76.2847	LOC111045760	NW_019105831.1	406027	454864	+	4094	protein_coding	SWI/SNF complex subunit SMARCC2%2C transcript variant X3	SWIRM
111059631	50.3587	57.5723	38.6665	28.5194	46.2389	65.4847	60.32	61.6144	LOC111059631	NW_019108665.1	647	77179	+	4704	protein_coding	E3 ubiquitin-protein ligase HECTD1-like	-
111051236	957.843	904.717	468.764	548.802	672.596	834.512	633.732	809.73	LOC111051236	NW_019106400.1	184564	185002	+	439	protein_coding	uncharacterized LOC111051236	-
111055798	81.1996	33.3096	54.9636	59.0791	31.4652	56.1379	59.4018	58.7012	LOC111055798	NW_019107193.1	28078	86832	-	3124	protein_coding	sialin	MFS_1
111045550	355.693	582.975	255.944	41.0813	570.452	420.207	271.015	143.659	LOC111045550	NW_019105818.1	607477	621879	+	885	protein_coding	uncharacterized LOC111045550	-
111064147	34.5688	19.7819	34.7249	36.1391	15.0002	30.3793	36.4251	28.9168	LOC111064147	NW_019105637.1	261518	319937	-	6392	protein_coding	uncharacterized LOC111064147	-
111059481	134.506	183.873	148.602	171.388	80.0401	171.597	127.123	137.37	LOC111059481	NW_019108578.1	5606	22107	+	1396	protein_coding	protein obstructor-E-like	CBM_14
111056372	138.96	105.465	86.1129	89.8061	74.7762	143.889	157.839	120.317	LOC111056372	NW_019105540.1	892310	952560	+	2513	protein_coding	trifunctional nucleotide phosphoesterase protein YfkN-like	Metallophos
111050845	83.8701	77.8715	66.7566	58.0319	71.1461	80.4322	73.7	62.8716	LOC111050845	NW_019106346.1	137092	169209	+	2915	protein_coding	protein phosphatase 1A%2C transcript variant X2	PP2C
111046487	74.4392	70.2684	54.5844	71.68	61.7909	64.0828	57.4952	77.4411	LOC111046487	NW_019105888.1	74820	79943	+	3360	protein_coding	N-alpha-acetyltransferase 10%2C transcript variant X2	Acetyltransf_1
111053088	82.7827	59.3879	54.058	78.3833	64.9689	81.5633	78.754	86.4679	LOC111053088	NW_019105583.1	807630	841373	+	3736	protein_coding	T-complex protein 1 subunit theta%2C transcript variant X1	-
111055170	28.7152	106.961	96.2748	7.25477	104.43	64.6293	62.2877	26.017	LOC111055170	NW_019107040.1	223749	241200	+	2265	protein_coding	glycine-rich cell wall structural protein 1.8-like	-
111043491	164.859	144.082	158.24	202.347	97.5926	176.693	133.297	109.401	LOC111043491	NW_019105684.1	657158	703963	+	1295	protein_coding	alpha-tocopherol transfer protein-like%2C transcript variant X1	-
111049935	53.6644	33.567	37.0335	41.2507	34.1125	61.6838	53.4176	54.3458	LOC111049935	NW_019106231.1	83859	135769	+	5471	protein_coding	myosin light chain kinase%2C smooth muscle-like%2C transcript variant X1	fn3
111043953	74.8174	53.0748	52.2188	69.8512	51.8099	84.1913	73.2997	79.5467	LOC111043953	NW_019105709.1	152401	215220	-	3898	protein_coding	latrophilin Cirl-like	7tm_2
111056931	48.5966	22.4625	32.2344	37.1608	30.8987	28.1268	33.7544	20.3565	LOC111056931	NW_019107499.1	3135	162042	-	5114	protein_coding	uncharacterized LOC111056931	-
111064289	222.13	157.174	145.08	224.812	188.985	218.537	186.614	255.711	LOC111064289	NW_019105644.1	289789	300079	-	1405	protein_coding	RNA-binding protein 1-like%2C transcript variant X2	RRM_1
111053996	377.955	181.586	245.253	301.379	145.041	345.723	321.568	414.176	LOC111053996	NW_019106814.1	233003	236820	-	875	protein_coding	uncharacterized LOC111053996	-
111058946	207.891	133.46	133.752	153.445	120.739	221.43	196.321	201.787	LOC111058946	NW_019105610.1	228115	243825	+	1612	protein_coding	NADH-ubiquinone oxidoreductase 49 kDa subunit	-
111043388	293.164	169.252	170.332	201.929	159.005	289.383	283.66	315.979	LOC111043388	NW_019105677.1	703847	728358	-	1131	protein_coding	succinate dehydrogenase [ubiquinone] iron-sulfur subunit%2C mitochondrial%2C transcript variant X1	-
111062612	398.342	650.728	210.734	48.9382	427.07	325.256	196.31	184.721	LOC111062612	NW_019112088.1	1005	10288	-	1043	protein_coding	uncharacterized LOC111062612	-
novel.3572	368.408	140.527	128.962	167.531	139.53	109.214	295.147	73.7096	-	NW_019111486.1	4747	8737	-	1159	-	-	-
111060843	187.427	210.929	124.911	164.295	159.862	208.371	172.736	236.696	LOC111060843	NW_019109689.1	5442	36863	+	1507	protein_coding	26S proteasome regulatory subunit 6A-B	AAA
111045885	130.953	72.6805	95.466	106.935	69.3357	127.591	117.899	108.49	LOC111045885	NW_019105839.1	285915	336443	+	2083	protein_coding	trifunctional enzyme subunit beta%2C mitochondrial-like	Thiolase_N
111053606	122.641	41.0382	76.2448	64.2119	48.4974	129.728	102.385	63.0164	LOC111053606	NW_019106743.1	120650	126715	+	2360	protein_coding	uncharacterized LOC111053606%2C transcript variant X1	CBM_14
111055842	137.241	177.068	115.065	152.775	150.156	157.817	135.001	187.999	LOC111055842	NW_019107202.1	131822	151742	+	1710	protein_coding	microtubule-associated protein RP/EB family member 1%2C transcript variant X3	CH
111045387	14.8557	6.26661	10.1297	8.75216	7.71726	7.93759	10.541	6.50291	LOC111045387	NW_019105807.1	591857	682723	-	15682	protein_coding	titin-like	I-set
111056096	491.336	250.024	317.59	314.946	308.373	494.581	461.696	440.547	LOC111056096	NW_019107264.1	190474	193115	+	615	lncRNA	uncharacterized LOC111056096%2C transcript variant X1	-
111060847	391.356	230.204	198.367	303.359	217.536	361.625	274.018	361.117	LOC111060847	NW_019109693.1	26768	38760	-	902	protein_coding	peroxiredoxin-5%2C mitochondrial-like	-
111044152	54.7535	62.231	47.5048	32.9718	53.9668	54.2699	46.5889	46.4677	LOC111044152	NW_019105723.1	175077	209451	+	4832	protein_coding	importin-4-like	-
111047507	255.978	200.317	166.207	216.197	286.681	205.231	201.49	171.077	LOC111047507	NW_019105966.1	268020	272596	+	868	protein_coding	gamma-aminobutyric acid receptor-associated protein	-
111055417	115.599	89.2866	89.8227	110.625	100.777	104.092	106.956	101.939	LOC111055417	NW_019107096.1	111581	120600	+	1992	protein_coding	eukaryotic translation initiation factor 1A%2C X-chromosomal-like	-
111043662	70.6294	57.774	57.1535	57.9624	55.6317	61.8458	62.3607	70.9503	LOC111043662	NW_019105694.1	536493	570061	+	3732	protein_coding	uncharacterized protein C05D11.1-like%2C transcript variant X1	-
111049648	448.33	409.277	291.278	402.655	288.495	495.213	419.413	583.043	LOC111049648	NW_019106196.1	412500	418672	+	677	protein_coding	protein transport protein Sec61 subunit beta-like	-
111047300	89.0936	54.5938	73.4276	93.9967	74.7548	88.5346	78.2526	91.364	LOC111047300	NW_019105951.1	168504	180604	-	2542	protein_coding	ribonucleoside-diphosphate reductase subunit M2 B-like	-
111046450	547.256	631.791	347.407	505.947	411.674	521.291	555.514	404.657	LOC111046450	NW_019105884.1	381347	385237	+	530	protein_coding	uncharacterized LOC111046450	-
111061579	28.1944	22.0054	33.4723	31.3471	25.2914	27.391	29.8433	30.5386	LOC111061579	NW_019105623.1	369879	421163	+	5009	protein_coding	armadillo segment polarity protein%2C transcript variant X1	Arm
111049145	55.4791	46.2637	69.1599	66.906	46.6914	52.5789	74.7109	58.2162	LOC111049145	NW_019106136.1	181172	190357	+	2157	protein_coding	V-type proton ATPase subunit E	-
111053114	199.214	187.277	132.705	178.893	175.801	222.162	205.005	224.117	LOC111053114	NW_019106670.1	287351	296175	-	1400	protein_coding	AN1-type zinc finger protein 1-like	zf-AN1
novel.847	393.051	316.571	243.345	393.355	328.695	396.676	377.904	410.892	-	NW_019105885.1	400514	408069	-	670	-	PF14960:ATP synthase regulation	-
111058286	102.941	80.1529	78.7432	118.17	77.0578	89.6973	75.0383	120.37	LOC111058286	NW_019108013.1	7929	22730	-	2419	protein_coding	RNA-binding protein Rsf1-like	RRM_1
111050135	301.766	326.227	217.748	251.273	196.124	389.426	294.941	412.667	LOC111050135	NW_019105572.1	183680	184574	-	895	protein_coding	NADH-ubiquinone oxidoreductase subunit 8	-
111057166	108.611	34.2781	77.9264	53.5649	24.7111	72.6622	86.2929	66.0499	LOC111057166	NW_019107581.1	176	15644	-	1439	protein_coding	inter-alpha-trypsin inhibitor heavy chain H3-like%2C transcript variant X1	VWA
111058657	105.613	106.908	75.9899	82.7538	84.6385	136.826	111.033	137.387	LOC111058657	NW_019108159.1	732	86675	-	2519	protein_coding	HBS1-like protein	GTP_EFTU
111052433	324.758	275.282	223.6	359.239	261.167	313.358	271.692	379.131	LOC111052433	NW_019106569.1	183979	185804	-	786	protein_coding	peptidyl-prolyl cis-trans isomerase-like	-
111058008	180.847	202.791	132.593	83.8008	152.145	193.503	165.563	160.281	LOC111058008	NW_019107895.1	57000	76161	+	1509	protein_coding	ATP-dependent Clp protease ATP-binding subunit clpX-like%2C mitochondrial	-
111060012	82.1293	70.9583	62.365	70.4487	62.3047	87.611	72.4728	94.8309	LOC111060012	NW_019108940.1	19501	31174	+	3199	protein_coding	26S proteasome non-ATPase regulatory subunit 2-like	-
111057054	149.638	86.6924	113.011	98.1121	76.5412	122.442	127.97	112.168	LOC111057054	NW_019107536.1	119111	146895	+	2242	protein_coding	venom carboxylesterase-6-like	COesterase
111062102	210.123	78.3043	116.309	139.999	84.5202	137.504	160.088	151.319	LOC111062102	NW_019110956.1	1627	9683	-	1891	protein_coding	UDP-glucuronosyltransferase 2B1-like	UDPGT
111057887	329.493	295.669	217.97	359.4	277.088	338.539	292.55	366.451	LOC111057887	NW_019105543.1	800002	800856	-	855	protein_coding	acyl-CoA-binding domain-containing protein 6-like	-
111052683	40.6871	34.5212	44.5532	70.2868	47.8912	40.8099	49.276	46.696	LOC111052683	NW_019106605.1	113117	118858	+	3465	protein_coding	nucleolin-like	RRM_1
111044784	156.943	100.901	116.036	154.048	85.8194	148.426	176.218	164.166	LOC111044784	NW_019105763.1	611598	632125	+	1397	protein_coding	trypsin I-P1-like	Trypsin
111054245	129.079	113.013	103.429	149.268	125.167	121.102	90.292	116.099	LOC111054245	NW_019106862.1	208441	213536	+	1672	protein_coding	eukaryotic translation initiation factor eIF1	SUI1
111063085	88.2664	58.9458	77.9374	91.6519	100.492	80.3126	91.6381	79.9372	LOC111063085	NW_019113415.1	169	3695	+	1915	protein_coding	acetyl-CoA carboxylase 1-like	-
111054329	107.119	83.1307	70.1309	85.8281	82.6268	78.5933	78.2989	96.311	LOC111054329	NW_019105588.1	375959	405419	-	2192	protein_coding	ATP-binding cassette sub-family F member 2	ABC_tran
111049684	43.1279	23.8133	25.2014	39.7951	29.3555	34.7936	37.7402	36.4562	LOC111049684	NW_019106201.1	161773	206334	-	6481	protein_coding	cartilage oligomeric matrix protein	EGF_CA
111044333	42.0919	76.0911	40.5715	18.7755	58.0476	53.6114	40.0006	34.3896	LOC111044333	NW_019105734.1	506902	528119	+	4266	protein_coding	adiponectin receptor protein%2C transcript variant X2	-
111046839	388.231	306.841	249.635	330.561	315.306	398.598	326.378	384.614	LOC111046839	NW_019105915.1	363	14823	+	737	protein_coding	NADH dehydrogenase [ubiquinone] 1 beta subcomplex subunit 10	-
111058708	35.5136	16.0305	37.3592	31.2831	14.3132	30.7453	38.2359	36.523	LOC111058708	NW_019105609.1	344787	430957	+	4225	protein_coding	V-type proton ATPase 116 kDa subunit a%2C transcript variant X2	-
111051290	37.6716	34.3744	43.6653	48.3941	39.4259	36.5523	45.4966	36.4556	LOC111051290	NW_019106405.1	125043	198663	-	3466	protein_coding	KH domain-containing protein akap-1	-
111047288	192.439	158.304	127.138	159.459	136.292	212.012	148.623	197.049	LOC111047288	NW_019105950.1	340557	362750	-	1371	protein_coding	tumor suppressor candidate 3	-
111063497	20.7096	13.2935	28.3123	26.2856	10.0965	18.3648	22.8466	13.5671	LOC111063497	NW_019105629.1	852094	901244	+	4838	protein_coding	uncharacterized LOC111063497	Trypsin
111048033	190.901	107.86	143.111	124.079	86.6712	184.268	157.587	172.189	LOC111048033	NW_019106017.1	210520	225114	-	1554	protein_coding	tubulin beta chain-like	Tubulin_C
111057839	76.3509	56.3052	71.626	114.046	75.3545	69.5462	73.1682	90.4695	LOC111057839	NW_019105604.1	811937	837814	-	2116	protein_coding	chromodomain Y-like protein	Chromo
111050152	99.0479	170.385	118.447	131.676	54.7445	158.366	121.942	253.182	LOC111050152	NW_019106257.1	244435	252791	+	1688	protein_coding	venom serine carboxypeptidase-like	Peptidase_S10
111044379	105.712	82.5219	84.7622	77.5831	74.7163	105.305	93.8495	86.0949	LOC111044379	NW_019105738.1	108982	123420	-	2030	protein_coding	electron transfer flavoprotein subunit beta	-
111044691	422.13	423.579	325.427	366.97	416.541	540.79	438.568	486.547	LOC111044691	NW_019105757.1	261710	262287	+	578	protein_coding	60S ribosomal protein L23	-
111059832	72.8725	47.274	66.7343	45.7655	36.8175	79.3104	71.5713	73.9366	LOC111059832	NW_019108806.1	19044	43467	+	3365	protein_coding	electron transfer flavoprotein-ubiquinone oxidoreductase%2C mitochondrial-like	-
111043741	103.466	38.5889	69.3263	66.0425	37.9393	82.3156	85.88	107.091	LOC111043741	NW_019105699.1	575437	591740	+	3761	protein_coding	lipid storage droplets surface-binding protein 1-like	Perilipin
111053850	184.885	101.038	123.715	148.99	129.55	179.269	167.396	188.598	LOC111053850	NW_019106789.1	94962	145332	-	1535	protein_coding	aldose reductase-like%2C transcript variant X1	Aldo_ket_red
111050112	301.196	301.715	221.562	242.6	268.604	347.338	312.021	334.075	LOC111050112	NW_019106253.1	100193	107135	-	891	protein_coding	proteasome maturation protein%2C transcript variant X2	-
111058563	65.3826	41.2205	46.872	53.1058	43.9456	61.7638	51.1567	61.2483	LOC111058563	NW_019108122.1	23770	43674	-	3728	protein_coding	piwi-like protein Siwi	PAZ
111045064	302.062	193.602	213.457	339.84	293.778	278.96	303.161	257.909	LOC111045064	NW_019105786.1	683758	687250	+	708	protein_coding	cytochrome b-c1 complex subunit 6%2C mitochondrial-like	-
novel.551	17.5701	16.6896	18.6316	22.9569	9.82279	14.0606	15.6804	19.294	-	NW_019105735.1	335611	343857	+	8247	-	-	-
111048501	430.513	384.425	324.215	348.471	373.14	456.235	446.36	434.217	LOC111048501	NW_019106063.1	170757	180452	+	608	protein_coding	NADH dehydrogenase [ubiquinone] 1 beta subcomplex subunit 3%2C transcript variant X1	-
111050731	103.727	70.1759	87.5121	100.29	76.8176	88.0129	88.9636	83.8492	LOC111050731	NW_019106331.1	97264	106095	-	1887	protein_coding	succinate--CoA ligase [ADP/GDP-forming] subunit alpha%2C mitochondrial	CoA_binding
111046584	108.301	78.7079	65.2819	79.2529	69.6379	71.2616	79.5828	61.2481	LOC111046584	NW_019105894.1	246903	268484	+	2461	protein_coding	uncharacterized LOC111046584	-
111044782	260.966	159.775	109.519	152.888	177.883	137.922	288.934	104.479	LOC111044782	NW_019105763.1	433547	439605	-	1432	protein_coding	pro-resilin-like%2C transcript variant X2	Chitin_bind_4
111058789	98.9921	41.2465	72.2397	119.073	65.445	109.462	99.6944	150.705	LOC111058789	NW_019108218.1	30732	57598	+	2148	protein_coding	serine hydroxymethyltransferase%2C cytosolic%2C transcript variant X1	SHMT
111044449	129.079	112.713	71.7866	86.4839	82.0177	119.303	111.31	121.693	LOC111044449	NW_019105742.1	116873	129415	+	2582	protein_coding	liver carboxylesterase 2-like	COesterase
111047166	257.329	234.94	173.909	220.479	192.29	248.544	211.716	295.75	LOC111047166	NW_019105560.1	230772	252244	+	1011	protein_coding	proteasome subunit alpha type-5	Proteasome
111044034	174.619	90.3326	103.007	191.809	80.0172	38.6072	232.876	82.0073	LOC111044034	NW_019105714.1	388587	402190	+	1069	protein_coding	uncharacterized LOC111044034	-
111046493	53.0279	35.2763	46.749	48.5939	43.9115	39.5675	50.0282	51.1654	LOC111046493	NW_019105888.1	358526	389955	-	3571	protein_coding	protein LSM14 homolog B-A-like	-
111059405	654.984	382.813	390.46	471.164	302.325	651.065	485.081	624.342	LOC111059405	NW_019108530.1	224	7988	-	449	protein_coding	voltage-dependent anion-selective channel-like	-
111063086	354.118	205.933	233.951	210.074	223.221	317.299	268.698	316.601	LOC111063086	NW_019113416.1	245	4761	-	854	protein_coding	protein crumbs homolog 2-like	-
111061728	53.7117	43.5097	39.4949	45.2746	43.9318	47.1867	49.5545	40.9488	LOC111061728	NW_019105623.1	828026	968436	-	4066	protein_coding	protein phosphatase Slingshot	DSPc
16216533	185.404	265.761	88.886	171.371	197.463	129.06	101.721	116.747	ND4	NC_021748.1	8665	9980	-	1316	protein_coding	-	-
111055014	73.7669	202.616	228.357	117.693	46.9349	206.699	165.484	181.905	LOC111055014	NW_019107010.1	153561	205260	-	978	protein_coding	glycine-rich cell wall structural protein-like	-
111058868	359.759	306.302	205.727	363.206	301.778	389.426	333.603	470.388	LOC111058868	NW_019108264.1	2033	8190	+	716	protein_coding	eukaryotic translation initiation factor 3 subunit F	-
111043886	78.0016	49.1712	68.3604	68.302	52.5846	62.2323	78.2575	66.2287	LOC111043886	NW_019105548.1	1356793	1381008	-	2178	protein_coding	eukaryotic peptide chain release factor subunit 1%2C transcript variant X1	-
111052068	86.5221	36.9016	87.221	52.2412	33.7797	102.805	103.101	76.4617	LOC111052068	NW_019106516.1	237769	245667	+	2568	protein_coding	paternally-expressed gene 3 protein-like	-
111043501	389.508	329.935	255.92	281.354	277.991	434.182	396.02	498.859	LOC111043501	NW_019105547.1	1016758	1029633	-	711	protein_coding	26S proteasome regulatory subunit 4	AAA
111046469	148.068	229.841	205.117	146.873	84.1779	237.516	206.805	253.833	LOC111046469	NW_019105886.1	102651	121169	-	948	protein_coding	uncharacterized LOC111046469	-
111048887	27.666	23.0006	30.0101	27.7641	24.1465	27.0711	29.5281	30.7649	LOC111048887	NW_019105566.1	499855	525772	-	5481	protein_coding	MOG interacting and ectopic P-granules protein 1	-
111056716	119.429	77.3177	86.7456	154.396	112.711	98.1572	94.8843	118.351	LOC111056716	NW_019105543.1	271209	288257	-	1763	protein_coding	ATP-dependent RNA helicase WM6	DEAD
111053047	234.651	638.557	212.616	72.1654	348.442	323.23	192.142	185.703	LOC111053047	NW_019106661.1	67719	79915	-	902	protein_coding	transmembrane protein 69-like	-
111049066	24.7158	75.2089	80.3293	6.8396	83.957	45.8887	48.8592	19.3187	LOC111049066	NW_019106125.1	225598	230718	+	2240	protein_coding	loricrin-like	-
111045627	68.8924	49.1098	46.3106	60.7285	45.2908	75.1362	64.6765	85.7398	LOC111045627	NW_019105822.1	404680	527859	-	3979	protein_coding	nuclear pore complex protein Nup160 homolog	-
111044731	151.503	83.4371	82.9928	126.551	95.4026	93.7473	123.941	91.5617	LOC111044731	NW_019105759.1	146394	195069	-	1794	protein_coding	alpha-tocopherol transfer protein-like%2C transcript variant X2	-
111058276	678.648	681.604	205.264	380.921	425.106	495.759	436.687	291.598	LOC111058276	NW_019108009.1	11028	11593	+	566	protein_coding	cuticle protein 7-like	Chitin_bind_4
111058408	115.831	82.5448	77.2744	100.334	77.058	85.5915	92.354	112.141	LOC111058408	NW_019108059.1	74694	95602	-	2080	protein_coding	nucleolar GTP-binding protein 1	-
111053283	72.2847	147.754	82.911	12.1104	160.021	79.9555	69.2203	32.8878	LOC111053283	NW_019106701.1	87516	114233	+	2091	protein_coding	uncharacterized LOC111053283	-
111062821	441.801	396.422	280.203	371.239	268.685	401.484	349.556	300.223	LOC111062821	NW_019112584.1	2362	7016	+	603	protein_coding	uncharacterized LOC111062821	-
111045253	91.1981	41.8476	79.2938	112.144	53.686	85.5304	95.4472	115.436	LOC111045253	NW_019105799.1	304801	330851	-	1793	protein_coding	malate dehydrogenase%2C mitochondrial	-
111049289	83.905	49.2712	67.8608	101.37	61.2227	70.4586	76.8394	87.9564	LOC111049289	NW_019105567.1	1016518	1041909	+	2343	protein_coding	heterogeneous nuclear ribonucleoprotein U-like protein 1	SAP
111050963	167.366	131.81	122.212	190.813	122.655	153.667	147.93	181.914	LOC111050963	NW_019106363.1	182146	198679	-	1340	protein_coding	eukaryotic translation initiation factor 4E-like	-
111055092	141.672	115.197	109.578	125.999	119.878	138.918	140.497	148.448	LOC111055092	NW_019105592.1	1085333	1103658	-	1679	protein_coding	26S proteasome non-ATPase regulatory subunit 12	-
111056058	47.0992	54.6731	48.8808	48.6324	41.7599	43.8008	45.2727	55.1964	LOC111056058	NW_019107254.1	137418	174799	+	3529	protein_coding	puromycin-sensitive aminopeptidase-like%2C transcript variant X1	-
111054194	221.859	381.594	182.523	58.9033	311.486	250.947	167.45	145.354	LOC111054194	NW_019106852.1	184474	189616	+	1097	protein_coding	ubiquitin-conjugating enzyme E2 Z-like	UQ_con
111053299	70.2961	73.9924	54.6488	59.6195	62.3916	63.3589	60.5613	65.6147	LOC111053299	NW_019106703.1	198333	223484	+	3105	protein_coding	protein Skeletor%2C isoforms B/C	-
111053748	245.23	203.669	168.481	257.382	198.05	267.659	204.009	320.192	LOC111053748	NW_019106771.1	68087	69604	-	945	protein_coding	KH domain-containing%2C RNA-binding%2C signal transduction-associated protein 3-like	KH_1
111053321	43.5381	30.2125	36.212	45.2784	35.5851	34.7404	34.6702	36.1766	LOC111053321	NW_019106709.1	60880	94014	+	3978	protein_coding	NADP-dependent malic enzyme-like%2C transcript variant X1	malic
111043589	121.149	55.8408	89.4942	133.747	69.2659	167.555	140.611	85.809	LOC111043589	NW_019105690.1	687777	696220	+	1466	protein_coding	acyl-CoA Delta(11) desaturase-like	-
111047279	30.2769	31.8547	28.385	27.537	29.1822	29.8211	29.0933	30.6209	LOC111047279	NW_019105949.1	491042	535906	+	5777	protein_coding	exportin-1-like	-
111047258	253.737	79.2987	83.4097	98.134	64.7393	53.4663	106.066	78.6767	LOC111047258	NW_019105948.1	187265	190898	-	1579	protein_coding	uncharacterized LOC111047258%2C transcript variant X2	-
111046154	297.115	327.681	197.147	232.299	284.929	334.564	270.678	284.084	LOC111046154	NW_019105858.1	172348	181208	-	801	protein_coding	succinate dehydrogenase cytochrome b560 subunit%2C mitochondrial-like	-
111044159	77.8738	56.6135	57.7594	82.6545	68.8727	64.4461	60.7629	94.4369	LOC111044159	NW_019105723.1	478937	528069	+	2644	protein_coding	transmembrane protein 214-A	-
111045402	138.562	139.432	108.859	155.713	124.716	136.884	114.925	156.822	LOC111045402	NW_019105808.1	671249	687454	-	1379	protein_coding	cytochrome c oxidase subunit 4 isoform 2%2C mitochondrial-like	COX4
111043326	337.373	184.852	256.765	196.901	79.267	494.102	411.474	487.716	LOC111043326	NW_019105673.1	24215	58148	+	741	protein_coding	uncharacterized LOC111043326%2C transcript variant X2	-
111062043	299.071	300.698	207.481	290.148	246.912	298.444	271.084	347.803	LOC111062043	NW_019110862.1	2643	7276	+	806	protein_coding	proteasome subunit alpha type-4	Proteasome
111062864	150.255	74.8635	66.9853	104.318	44.2251	5.74024	33.0361	51.0218	LOC111062864	NW_019105627.1	700203	745231	-	2448	protein_coding	organic cation transporter protein	Sugar_tr
111057929	44.7269	27.0332	54.3651	48.6012	30.5951	70.3234	62.0073	69.7237	LOC111057929	NW_019107865.1	2935	71207	+	2744	protein_coding	glutamine synthetase 2 cytoplasmic	-
111047982	34.9744	20.2851	31.2899	33.9512	23.8373	22.3575	26.628	21.3864	LOC111047982	NW_019106013.1	249848	272152	-	4073	protein_coding	transcription factor SOX-11-like	HMG_box
111056461	130.514	54.1988	82.0453	88.5901	55.9637	128.587	125.043	144.366	LOC111056461	NW_019107363.1	54726	67013	-	2319	protein_coding	aminomethyltransferase%2C mitochondrial	GCV_T
111060683	244.416	143.542	96.7115	190.325	113.503	104.374	155.361	141.823	LOC111060683	NW_019109544.1	15769	39499	-	1323	protein_coding	retinol-binding protein pinta-like%2C transcript variant X2	-
111046072	80.1186	125.698	88.1124	13.2303	134.363	79.4837	64.2867	31.0607	LOC111046072	NW_019105852.1	83428	85497	-	2070	protein_coding	cytosol aminopeptidase-like	-
111052744	112.408	123.916	94.1879	109.226	107.225	114.148	108.252	131.847	LOC111052744	NW_019105581.1	511757	522657	-	1580	protein_coding	UV excision repair protein RAD23 homolog B	ubiquitin
111056981	205.762	147.587	131.918	132.437	85.6761	241.795	260.744	262.334	LOC111056981	NW_019107515.1	97635	117009	-	1387	protein_coding	phosphatidylserine decarboxylase proenzyme 1%2C mitochondrial-like	-
111049463	153.434	99.7049	88.0177	159.967	100.041	176.687	123.291	225.144	LOC111049463	NW_019106169.1	73258	103385	+	1781	protein_coding	cystathionine beta-synthase%2C transcript variant X1	PALP
111051915	22.6285	138.935	91.862	57.5505	29.8502	74.3322	88.1421	89.9088	LOC111051915	NW_019106490.1	93413	106599	-	1429	protein_coding	serpin B5	Serpin
111055262	64.6297	41.28	67.3618	51.0621	40.9314	62.9471	71.2587	62.3468	LOC111055262	NW_019105593.1	782319	835115	+	2206	protein_coding	carbonic anhydrase 1	-
111064356	41.5959	32.409	33.9837	36.7683	26.8828	37.8033	35.8147	42.7237	LOC111064356	NW_019105648.1	243894	261587	+	3884	protein_coding	probable isocitrate dehydrogenase [NAD] subunit alpha%2C mitochondrial	-
111051434	450.417	169.706	129.098	185.918	209.791	156.57	300.092	138.084	LOC111051434	NW_019106425.1	128687	129563	-	877	protein_coding	calphotin-like	-
111054662	164	112.926	107.264	121.926	151.699	123.25	124.805	100.23	LOC111054662	NW_019105590.1	427234	435591	+	1071	protein_coding	protein CTLA-2-alpha%2C transcript variant X2	-
111056144	33.9116	112.438	93.3877	8.25861	107.731	67.7466	59.2408	28.2248	LOC111056144	NW_019107279.1	83137	110689	+	1759	protein_coding	keratin%2C type I cytoskeletal 9-like%2C transcript variant X10	-
111052576	36.5982	17.6094	33.8307	27.5609	18.9043	24.8395	27.6537	14.1774	LOC111052576	NW_019106591.1	164772	189786	-	4401	protein_coding	peroxidase-like	An_peroxidase
111054459	64.1872	48.2955	66.1311	70.1843	60.3252	53.355	56.8954	51.4473	LOC111054459	NW_019106902.1	161316	197924	+	2080	protein_coding	integral membrane protein 2B	-
111055082	88.1615	74.4188	55.4477	86.0691	56.2011	79.9572	61.7558	47.9955	LOC111055082	NW_019107027.1	14842	26569	+	1745	protein_coding	protein takeout-like	-
111060128	446.939	448.845	293.809	511.05	369.892	494.09	408.139	448.377	LOC111060128	NW_019109040.1	46010	61630	+	507	protein_coding	uncharacterized LOC111060128	-
111060812	102.29	89.8567	82.4015	84.9862	80.9959	116.035	93.3439	110.12	LOC111060812	NW_019109664.1	773	18676	+	2238	protein_coding	importin subunit alpha-like	Arm
111043888	687.46	574.174	549.197	640.575	651.726	954.051	979.82	857.153	LOC111043888	NW_019105706.1	118209	119488	+	302	protein_coding	cytochrome c oxidase subunit 6A1%2C mitochondrial-like	-
111054949	87.4425	72.285	67.4239	73.8799	62.9095	105.875	83.6001	100.495	LOC111054949	NW_019107000.1	175507	224601	-	2597	protein_coding	importin subunit alpha-like	Arm
111058334	116.137	120.106	92.0134	119.974	92.6018	140.419	116.543	166.979	LOC111058334	NW_019108030.1	56226	69109	+	1717	protein_coding	T-complex protein 1 subunit delta-like	-
111043420	50.3392	38.909	39.9135	53.1893	42.1352	41.286	44.5845	55.7305	LOC111043420	NW_019105680.1	429804	458469	-	3752	protein_coding	ATP-dependent RNA helicase dbp2-like	DEAD
111049223	74.3621	57.4102	50.7419	59.8298	47.5687	70.7247	71.0939	75.941	LOC111049223	NW_019106144.1	175814	187377	+	3179	protein_coding	26S proteasome non-ATPase regulatory subunit 2-like	-
111052925	50.8647	39.9034	41.4627	49.6616	40.6095	42.3365	39.0075	44.1815	LOC111052925	NW_019106642.1	250357	295545	-	3523	protein_coding	protein argonaute-2%2C transcript variant X1	Piwi
111057129	96.6576	53.5433	67.0865	69.916	29.2326	88.7413	92.2202	105.795	LOC111057129	NW_019107567.1	12868	35004	+	2172	protein_coding	maltase 2-like	-
111055679	44.516	30.795	43.1175	50.2604	33.1326	36.4357	41.4242	43.485	LOC111055679	NW_019105596.1	233675	239693	+	3222	protein_coding	far upstream element-binding protein 1-like	KH_1
111043438	61.7543	45.4123	53.3459	54.1569	41.7041	55.5333	53.6743	51.7915	LOC111043438	NW_019105681.1	581661	605137	+	2634	protein_coding	V-type proton ATPase subunit H%2C transcript variant X1	V-ATPase_H
111043593	100.899	302.401	223.298	192.233	46.1658	258.139	184.736	220.806	LOC111043593	NW_019105690.1	7919	16605	+	1027	protein_coding	uncharacterized LOC111043593	-
111052316	206.995	158.235	124.674	215.267	171.83	187.761	166.82	230.473	LOC111052316	NW_019105580.1	306935	309973	-	1145	protein_coding	probable small nuclear ribonucleoprotein Sm D2	LSM
111048331	388.26	539.228	215.367	428.965	283.147	429.354	276.208	413.942	LOC111048331	NW_019106047.1	337240	344307	+	577	protein_coding	60S ribosomal protein L24-like	-
111056174	250.791	278.223	159.15	219.458	199.994	288.685	263.393	367.094	LOC111056174	NW_019107283.1	98552	107671	+	926	protein_coding	proteasome subunit alpha type-3-like	Proteasome
111057300	431.275	345.27	244.603	388.202	381.903	453.914	370.521	363.666	LOC111057300	NW_019107623.1	65965	70949	+	547	protein_coding	uncharacterized LOC111057300	-
111056308	55.1745	67.3555	39.6426	48.9574	49.9368	70.727	65.5746	72.7625	LOC111056308	NW_019107325.1	44787	121392	-	3825	protein_coding	probable E3 ubiquitin-protein ligase HERC1	HECT
111044134	162.961	135.641	115.555	184.446	157.787	174.871	163.693	180.399	LOC111044134	NW_019105722.1	726991	734298	+	1156	protein_coding	THO complex subunit 4	RRM_1
111049217	76.8323	66.7057	62.2746	62.3737	72.0749	61.7323	64.1996	66.2854	LOC111049217	NW_019106144.1	61132	82716	+	2581	protein_coding	MICOS complex subunit Mic60-like%2C transcript variant X1	-
111047027	45.6881	48.8935	42.4139	47.6371	43.1816	49.2619	45.3463	60.7541	LOC111047027	NW_019105931.1	181360	237099	+	4016	protein_coding	tripeptidyl-peptidase 2	Peptidase_S8
111047023	98.5089	62.7109	69.9052	124.273	79.8889	92.961	71.2614	102.995	LOC111047023	NW_019105931.1	105000	112803	+	1977	protein_coding	facilitated trehalose transporter Tret1-like	Sugar_tr
111043713	153.351	84.1501	62.2438	104.771	73.9047	86.1075	91.8765	89.7609	LOC111043713	NW_019105697.1	610698	660096	+	1754	protein_coding	17-beta-hydroxysteroid dehydrogenase 13-like%2C transcript variant X1	adh_short
novel.898	73.2772	112.232	48.1153	89.2088	139.703	120.27	116.564	116.656	-	NW_019105914.1	265379	333659	+	2173	-	-	-
111054420	66.3384	79.1099	47.866	42.2218	64.0787	85.523	68.4604	79.9947	LOC111054420	NW_019106895.1	235866	262112	-	2572	protein_coding	E3 ubiquitin-protein ligase HECTD1-like	HECT
111056845	65.9838	25.0828	61.1313	38.1834	32.0683	48.8269	51.9411	48.0473	LOC111056845	NW_019107473.1	50728	79398	+	3449	protein_coding	lysosomal alpha-mannosidase%2C transcript variant X1	-
111046433	152.261	59.08	81.5552	67.4381	53.2808	127.521	121.685	136.025	LOC111046433	NW_019105883.1	239530	252627	+	1954	protein_coding	probable metabolite transport protein CsbC%2C transcript variant X1	Sugar_tr
111057579	265.947	299.514	272.484	417.787	331.541	248.701	440.664	170.635	LOC111057579	NW_019107725.1	123450	124103	-	654	protein_coding	cuticle protein 7-like	Chitin_bind_4
111055424	71.9745	62.7726	62.8382	83.7623	43.1549	67.8607	69.7142	116.293	LOC111055424	NW_019107097.1	1173	28098	+	2374	protein_coding	probable chitinase 10	CBM_14
111043731	79.9676	59.3681	65.11	76.9183	75.7576	63.6535	73.2971	68.3122	LOC111043731	NW_019105699.1	556544	563185	+	1740	protein_coding	glutathione peroxidase 3-like	GSHPx
111050972	154.073	180.41	102.465	134.844	139.725	166.319	170.712	199.346	LOC111050972	NW_019106364.1	162226	186160	+	1427	protein_coding	mitochondrial-processing peptidase subunit alpha	-
111058927	31.5311	14.5631	21.7187	19.6957	13.1062	21.8912	21.7991	23.4519	LOC111058927	NW_019108286.1	33660	71661	-	6227	protein_coding	uncharacterized LOC111058927	PAN_1
novel.4042	469.352	825.102	366.477	81.606	741.142	507.448	386.941	314.008	-	NW_019151436.1	1	464	-	464	-	PF00162:Phosphoglycerate kinase	-
111044794	191.779	136.289	131.016	148.593	143.395	196.255	180.788	190.148	LOC111044794	NW_019105764.1	106787	131461	+	1202	protein_coding	thioredoxin-like protein 1	-
111046048	31.6714	9.9944	18.8168	18.3732	15.4501	21.0049	22.8828	18.6306	LOC111046048	NW_019105851.1	126733	200140	-	6416	protein_coding	uncharacterized LOC111046048	-
111052344	30.2	13.4491	23.5687	20.3866	13.3899	23.0286	26.2761	29.6315	LOC111052344	NW_019105580.1	410333	576058	-	7702	protein_coding	glutamate synthase 1 [NADH]%2C chloroplastic-like%2C transcript variant X3	Pyr_redox_2
111057674	48.5022	32.8989	44.1981	41.785	41.2564	40.8623	40.7496	32.949	LOC111057674	NW_019107765.1	103617	129195	-	3336	protein_coding	titin-like	fn3
111061493	79.1972	113.993	74.7308	43.9825	95.194	79.4584	67.116	68.5709	LOC111061493	NW_019110238.1	14394	31151	-	1859	protein_coding	hexokinase type 2%2C transcript variant X1	-
111043757	53.2945	50.1794	47.6247	88.0247	63.6143	49.4963	52.0265	67.3559	LOC111043757	NW_019105700.1	127349	164099	-	2535	protein_coding	46 kDa FK506-binding nuclear protein	FKBP_C
111044392	83.035	71.9341	63.6918	89.1062	61.5617	79.7577	70.9775	97.7015	LOC111044392	NW_019105738.1	532735	548049	+	2400	protein_coding	interleukin enhancer-binding factor 2 homolog	-
111044837	120.428	125.9	97.8396	150.008	120.608	118.001	98.7214	131.34	LOC111044837	NW_019105767.1	491281	501493	-	1369	protein_coding	SUMO-conjugating enzyme UBC9-B%2C transcript variant X3	UQ_con
111049144	32.8107	50.2549	32.3861	27.4507	39.5659	36.0471	31.3845	38.401	LOC111049144	NW_019106136.1	141080	180950	-	4196	protein_coding	regulator of gene activity-like	-
111064467	12.5009	7.95417	11.1158	15.8302	10.3447	12.3897	12.6762	13.8877	LOC111064467	NW_019105655.1	443156	487384	+	11699	protein_coding	far upstream element-binding protein 3-like	KH_1
111047772	66.8184	47.9818	55.9558	72.444	49.2959	66.807	60.7381	81.5226	LOC111047772	NW_019105562.1	1226720	1233948	+	2746	protein_coding	host cell factor 1-like%2C transcript variant X2	-
111064179	193.409	100.366	117.626	157.483	120.004	204.428	164.165	190.272	LOC111064179	NW_019105639.1	115556	130301	-	1240	protein_coding	annexin B10	-
111046441	287.509	232.948	120.504	219.943	230.012	312.358	189.924	331.094	LOC111046441	NW_019105883.1	438914	450636	-	1051	protein_coding	keratin%2C type I cytoskeletal 9-like	-
111046490	139.227	105.442	91.2395	164.576	119.985	146.217	112.103	152.6	LOC111046490	NW_019105888.1	197421	219848	-	1434	protein_coding	serine/arginine-rich splicing factor 7-like%2C transcript variant X3	RRM_1
111050753	30.2049	18.4518	27.6561	21.5963	21.097	23.0066	32.1996	19.2304	LOC111050753	NW_019106333.1	76740	151130	-	5146	protein_coding	uncharacterized LOC111050753	LIM
111049962	37.2323	36.2722	32.1021	41.828	39.7219	32.6792	32.6366	39.2505	LOC111049962	NW_019106234.1	254525	276034	-	3826	protein_coding	ATP-dependent RNA helicase vasa	Helicase_C
111045114	47.1433	39.5453	52.4377	49.0757	41.3054	47.1108	54.8376	49.2996	LOC111045114	NW_019105787.1	26154	42108	-	2250	protein_coding	cytochrome b5-like	-
novel.4025	319.635	681.21	253.722	389.711	648.097	761.148	732.404	950.881	-	NW_019136679.1	1	429	+	397	-	-	-
111045174	234.303	178.853	154.894	178.225	177.906	250.204	181.626	133.461	LOC111045174	NW_019105792.1	243009	246211	+	620	protein_coding	uncharacterized LOC111045174	-
111043811	50.1382	32.1571	39.985	53.7527	43.2874	39.6465	39.7287	51.4772	LOC111043811	NW_019105548.1	971088	1004119	+	3469	protein_coding	lamin Dm0	Filament
111057269	48.6704	41.5965	37.697	46.2154	39.6789	46.8364	40.0741	54.5566	LOC111057269	NW_019107615.1	108199	148576	-	4009	protein_coding	importin-7%2C transcript variant X2	-
111044907	36.2131	22.8048	61.3475	27.0832	23.9429	34.9767	52.0879	32.4303	LOC111044907	NW_019105772.1	269355	301938	-	1955	protein_coding	ornithine decarboxylase antizyme 1-like%2C transcript variant X2	-
111043460	109.8	70.9151	86.2578	76.82	62.1507	130.154	118.01	96.414	LOC111043460	NW_019105682.1	615322	644288	+	2076	protein_coding	hexokinase-1-like%2C transcript variant X2	-
111064131	42.6136	40.8993	50.9137	53.389	38.9425	42.9206	47.0877	40.8788	LOC111064131	NW_019105636.1	928794	953514	-	2150	protein_coding	uncharacterized LOC111064131	-
111049772	336.43	353.519	262.405	362.739	341.113	398.437	341.284	500.962	LOC111049772	NW_019106211.1	13806	30268	+	604	protein_coding	60S ribosomal protein L21-like	-
111060687	77.5092	111.968	70.0303	15.3091	119.47	84.7829	60.6899	35.7646	LOC111060687	NW_019105543.1	1431608	1438451	-	2323	protein_coding	ribosome-binding protein 1-like%2C transcript variant X6	-
111048403	98.5768	93.5147	91.6804	72.5387	67.9196	86.9365	85.4118	77.4606	LOC111048403	NW_019106054.1	408859	427018	+	1624	protein_coding	WW domain-binding protein 2%2C transcript variant X1	GRAM
111047702	88.6705	84.2375	88.4857	123.882	93.7347	83.0697	84.9155	109.332	LOC111047702	NW_019105987.1	344395	350053	-	1304	protein_coding	death-associated protein 1	-
111050191	43.8903	70.909	31.6455	5.30888	69.3129	40.874	28.443	18.0096	LOC111050191	NW_019106261.1	248531	253584	-	5054	protein_coding	fructose-bisphosphate aldolase-like	-
111056404	41.0217	20.041	30.05	42.4263	21.0914	32.3904	39.1314	34.2748	LOC111056404	NW_019105598.1	864843	903280	-	4861	protein_coding	glycogen debranching enzyme	-
111062920	44.5402	36.9511	53.0076	48.9638	46.1987	35.0975	54.9416	38.1473	LOC111062920	NW_019105627.1	868448	893001	-	2046	protein_coding	thymosin beta%2C transcript variant X2	-
111057717	121.589	68.4701	88.7512	147.258	107.774	102.303	112.255	113.865	LOC111057717	NW_019107778.1	613	3578	+	1366	protein_coding	uncharacterized LOC111057717	-
111055204	21.8011	45.7876	25.9947	14.289	31.1611	28.5278	25.7801	24.8372	LOC111055204	NW_019107047.1	189812	238501	+	5461	protein_coding	V-type proton ATPase 116 kDa subunit a%2C transcript variant X1	-
111047163	118.118	77.7289	98.2288	137.081	73.607	110.227	97.0656	70.2472	LOC111047163	NW_019105942.1	7620	49026	-	1318	protein_coding	uncharacterized LOC111047163	CBM_14
111058842	127.265	83.9834	50.4804	65.7152	61.8009	123.109	99.6215	115.417	LOC111058842	NW_019108248.1	79048	93178	-	2486	protein_coding	pyrethroid hydrolase Ces2a-like	COesterase
111058287	106.418	102.42	76.1042	111.784	80.3349	108.023	97.968	131.17	LOC111058287	NW_019108013.1	36468	57608	-	1982	protein_coding	histidine--tRNA ligase%2C cytoplasmic	HGTP_anticodon
111048743	57.3259	46.0417	52.9106	65.8433	45.1786	47.6707	43.8696	59.3742	LOC111048743	NW_019106090.1	3753	34861	-	2017	protein_coding	GILT-like protein 1	-
111064155	153.387	88.1622	87.4024	115.908	92.1264	135.958	122.452	168.313	LOC111064155	NW_019105638.1	173969	199726	+	1530	protein_coding	4-hydroxy-2-oxoglutarate aldolase%2C mitochondrial-like%2C transcript variant X1	-
111060044	83.4677	67.5652	76.0332	93.0344	92.0748	88.8643	90.4711	89.3219	LOC111060044	NW_019105617.1	347575	369696	-	1849	protein_coding	U1 small nuclear ribonucleoprotein 70 kDa-like	RRM_1
111044087	253.428	263.683	185.071	227.373	205.101	239.734	191.729	270.894	LOC111044087	NW_019105717.1	474997	492070	-	840	protein_coding	proteasome subunit beta type-3	Proteasome
111054347	215.207	186.317	145.544	207.033	190.138	214.974	192.528	217.251	LOC111054347	NW_019105588.1	443859	449321	+	893	protein_coding	10 kDa heat shock protein%2C mitochondrial-like	-
111050063	185.267	223.56	132.003	246.603	184.077	210.506	173.388	292.414	LOC111050063	NW_019106248.1	135960	145481	+	995	protein_coding	U1 small nuclear ribonucleoprotein A	RRM_1
111055412	37.0214	37.5339	27.3245	37.5463	27.9042	35.3529	35.9293	44.4547	LOC111055412	NW_019107094.1	151977	232410	-	5330	protein_coding	valine--tRNA ligase%2C transcript variant X2	-
111043605	66.5314	52.0567	48.8572	57.7485	55.0354	48.519	48.7122	56.5991	LOC111043605	NW_019105691.1	333508	362976	-	2675	protein_coding	importin subunit alpha-3	Arm
111044923	13.6911	8.30256	18.99	10.9199	8.06006	11.3037	13.7379	12.1559	LOC111044923	NW_019105773.1	462158	649043	-	7175	protein_coding	flocculation protein FLO11-like%2C transcript variant X2	PP2C
novel.3500	62.3657	120.064	56.3187	45.3675	60.4617	65.4203	53.7975	57.6915	-	NW_019110794.1	18870	22550	+	3545	-	PF00078:Reverse transcriptase (RNA-dependent DNA polymerase)	RVT_1
111047744	332.643	119.759	137.935	116.712	163.47	71.8837	291.743	107.701	LOC111047744	NW_019105991.1	35852	36910	+	1059	protein_coding	transcription factor SPT20 homolog	-
111063517	76.3623	56.4046	56.5996	92.4216	64.0385	58.5119	58.9301	72.0752	LOC111063517	NW_019115284.1	273	2354	+	2082	protein_coding	protein arginine N-methyltransferase 1-like	-
111050289	26.3252	33.3325	30.6871	37.7536	29.4426	26.2407	32.8963	28.2904	LOC111050289	NW_019106275.1	29324	192514	+	3913	protein_coding	uncharacterized LOC111050289	LIM
111043216	234.455	174.576	155.763	251.584	208.416	230.257	234.552	233.778	LOC111043216	NW_019105546.1	284520	291599	+	827	protein_coding	acyl carrier protein%2C mitochondrial	PP-binding
111050763	433.541	249.578	172.053	183.977	319.476	321.044	348.979	132.445	LOC111050763	NW_019106335.1	39964	67416	-	721	protein_coding	mediator of RNA polymerase II transcription subunit 15-like	-
111045303	0.580042	5.09104	2.45056	60.8992	1.4301	4.54114	3.04323	25.3291	LOC111045303	NW_019105802.1	181577	185858	+	1267	protein_coding	defensin-like	-
111047212	55.5958	33.5729	44.7001	59.5919	44.3936	43.18	48.4354	57.836	LOC111047212	NW_019105945.1	254027	277682	+	3221	protein_coding	dipeptidyl peptidase 3%2C transcript variant X2	-
111058042	102.034	192.118	96.7101	46.7009	146.535	107.979	77.293	87.0824	LOC111058042	NW_019107903.1	79669	102948	+	1659	protein_coding	cAMP-dependent protein kinase type II regulatory subunit	cNMP_binding
111044774	294.244	90.2421	106.23	120.65	131.033	57.5218	248.648	107.738	LOC111044774	NW_019105763.1	481032	486465	+	1233	protein_coding	bromodomain-containing protein DDB_G0280777-like	-
111050237	248.948	43.2053	162.899	85.0521	18.0689	233.918	203.876	205.796	LOC111050237	NW_019106268.1	47054	64335	+	1078	protein_coding	uncharacterized LOC111050237%2C transcript variant X5	-
111043519	123.298	43.8896	61.7883	78.0216	38.6877	18.1047	11.0944	42.5888	LOC111043519	NW_019105686.1	532518	553295	+	1809	protein_coding	uncharacterized LOC111043519%2C transcript variant X1	-
111043927	31.2647	67.1829	33.5053	20.9712	41.7733	34.8676	29.7792	42.7248	LOC111043927	NW_019105707.1	202314	279283	+	3808	protein_coding	AN1-type zinc finger protein 6%2C transcript variant X1	zf-A20
111047862	14.0578	6.24077	11.4542	10.7161	7.91758	11.8681	11.7266	10.5531	LOC111047862	NW_019106004.1	100283	218272	-	11719	protein_coding	obscurin-like	Pkinase
novel.1785	126.308	218.068	111.914	31.984	248.586	127.834	101.06	56.6848	-	NW_019106616.1	205429	206870	-	1442	-	-	-
111058728	108.937	87.4367	121.231	126.711	72.1026	98.2087	94.2426	123.383	LOC111058728	NW_019108191.1	5149	6260	+	1112	protein_coding	CCHC-type zinc finger protein CG3800	zf-CCHC
111060038	125.956	105.303	91.5014	118.741	84.6853	120.051	121.211	125.427	LOC111060038	NW_019108955.1	55749	64592	+	1553	protein_coding	60 kDa heat shock protein%2C mitochondrial-like	-
111056674	107.913	95.519	80.487	90.5703	90.2245	103.175	99.7136	114.695	LOC111056674	NW_019107422.1	156915	182402	+	1866	protein_coding	glycylpeptide N-tetradecanoyltransferase 1	-
111050155	254.168	60.325	164.209	123.182	70.6874	154.704	160.727	174.279	LOC111050155	NW_019106257.1	302679	303557	+	879	protein_coding	uncharacterized LOC111050155	-
novel.2700	33.6494	29.5694	36.0794	42.5242	35.6474	28.6942	29.977	28.2659	-	NW_019107788.1	81347	86649	-	3054	-	PF00441:Acyl-CoA dehydrogenase, C-terminal domain	-
111049585	82.5127	52.7684	77.9999	79.2393	57.3237	59.1661	72.5806	62.2703	LOC111049585	NW_019106184.1	288488	301898	+	1670	protein_coding	uncharacterized LOC111049585	-
111058653	53.8258	42.3743	48.7204	50.1013	45.7163	51.0735	56.2064	47.049	LOC111058653	NW_019108157.1	22497	49748	-	2890	protein_coding	AFG3-like protein 2	AAA
111046157	92.9403	43.0051	71.7362	60.6127	31.9349	61.7796	66.9543	58.5532	LOC111046157	NW_019105858.1	342219	358146	-	2305	protein_coding	facilitated trehalose transporter Tret1-like	Sugar_tr
111046027	29.411	16.222	24.0946	31.9321	23.7312	18.8923	20.257	20.3853	LOC111046027	NW_019105849.1	96797	150011	-	3719	protein_coding	protein gustavus	SOCS_box
111043990	176.764	222.848	121.538	133.115	177.637	216.3	187.113	199.619	LOC111043990	NW_019105711.1	481107	485355	-	1108	protein_coding	ATP-dependent Clp protease proteolytic subunit	-
111051028	384.762	498.372	236.543	506.607	438.317	594.755	567.442	681.032	LOC111051028	NW_019106373.1	30236	35752	-	453	protein_coding	U1 small nuclear ribonucleoprotein C-like	-
111056647	38.4842	25.9476	33.8477	46.0357	25.1773	40.711	32.7888	46.4841	LOC111056647	NW_019107417.1	75623	95240	-	4354	protein_coding	probable ATP-dependent RNA helicase DDX60	DEAD
111047505	25.2014	16.3622	22.5492	25.1928	16.5762	21.0191	20.063	21.5884	LOC111047505	NW_019105966.1	235980	251425	+	3548	protein_coding	glycine-rich cell wall structural protein 1.8-like%2C transcript variant X3	-
111057415	131.699	112.772	86.155	83.0331	74.9662	141.781	135.513	155.142	LOC111057415	NW_019107657.1	45475	86659	+	1848	protein_coding	39S ribosomal protein L37%2C mitochondrial	-
111046599	23.7849	29.7708	24.8071	16.7026	27.8416	26.1599	24.4386	24.2639	LOC111046599	NW_019105895.1	356743	379775	-	6226	protein_coding	cell division cycle protein 27 homolog	TPR_1
111047479	116.173	108.008	101.294	124.105	111.859	123.101	98.6902	152.426	LOC111047479	NW_019105964.1	470771	496672	-	1688	protein_coding	probable histone-binding protein Caf1	WD40
111047940	411.854	321.39	161.833	149.512	313.692	315.304	327.479	119.899	LOC111047940	NW_019106009.1	298490	302392	+	858	protein_coding	larval cuticle protein A1A-like	Chitin_bind_4
111044038	11.1969	19.2515	14.1217	4.86425	18.6079	10.6486	11.1441	9.28513	LOC111044038	NW_019105714.1	406871	495509	-	10983	protein_coding	probable ubiquitin carboxyl-terminal hydrolase FAF-X	UCH
111054573	98.8501	72.3368	64.6222	76.0469	51.6716	92.2144	79.7882	125.038	LOC111054573	NW_019106923.1	215037	253696	+	2047	protein_coding	tyrosine--tRNA ligase%2C cytoplasmic	-
111045963	79.1865	57.942	70.9184	126.253	32.1224	32.912	40.8688	58.046	LOC111045963	NW_019105844.1	327276	344452	+	1570	protein_coding	protein takeout-like	-
111054564	358.209	164.337	214.227	213.858	236.691	314.06	287.169	262.589	LOC111054564	NW_019106921.1	172822	192713	-	755	protein_coding	uncharacterized LOC111054564	Lectin_C
111053560	97.1052	53.5552	69.8004	76.3748	68.33	74.4377	79.6432	72.9807	LOC111053560	NW_019106738.1	11180	51770	-	2191	protein_coding	cathepsin L-like%2C transcript variant X2	Peptidase_C1
novel.1910	557	253.53	291.888	202.384	249.675	458.009	825.28	808.483	-	NW_019106733.1	95552	98078	+	495	-	PF01283:Ribosomal protein S26e	-
111045828	75.604	69.1081	54.6809	67.4502	54.2588	76.6119	71.3783	92.6694	LOC111045828	NW_019105835.1	365795	414526	+	2435	protein_coding	E3 ubiquitin-protein ligase MGRN1	-
111059156	290.948	351.525	205.526	237.34	237.324	347.334	251.033	318.278	LOC111059156	NW_019108390.1	48601	55849	-	690	protein_coding	probable pterin-4-alpha-carbinolamine dehydratase	-
111043752	87.2968	61.3317	79.8856	76.705	67.4677	81.5139	82.4523	87.7436	LOC111043752	NW_019105700.1	239794	297957	-	1542	protein_coding	myristoylated alanine-rich C-kinase substrate-like	-
111064120	104.448	96.1714	79.5222	114.402	82.149	106.051	96.8126	149.045	LOC111064120	NW_019105636.1	647495	663055	+	1589	protein_coding	heterogeneous nuclear ribonucleoprotein H3%2C transcript variant X1	RRM_1
111062762	216.76	593.485	390.924	357.566	110.935	602.265	439.564	621.034	LOC111062762	NW_019112450.1	2588	7066	+	343	protein_coding	general odorant-binding protein 19d-like	-
111051895	106.498	79.0996	80.4627	83.8777	75.3344	101.336	129.581	115.196	LOC111051895	NW_019106488.1	4995	19058	+	1854	protein_coding	dnaJ homolog subfamily C member 1	Myb_DNA-binding
111051169	64.3194	82.9896	54.6508	51.918	75.7477	66.2306	55.1025	58.1881	LOC111051169	NW_019106392.1	249259	263901	-	2110	protein_coding	ras-related protein Rab-11A	Ras
111053825	73.8978	56.2496	47.8134	65.8865	45.0053	65.3348	53.9831	90.4632	LOC111053825	NW_019106785.1	163748	207182	-	3194	protein_coding	methionine--tRNA ligase%2C cytoplasmic%2C transcript variant X2	-
111043381	142.179	93.5933	100.069	160.632	120.203	126.528	115.537	129.183	LOC111043381	NW_019105677.1	390446	400830	-	1275	protein_coding	complement component 1 Q subcomponent-binding protein%2C mitochondrial%2C transcript variant X1	-
111057299	263.411	185.885	172.694	214.438	214.017	254.203	205.355	235.681	LOC111057299	NW_019107623.1	58151	65843	-	817	protein_coding	NADH dehydrogenase [ubiquinone] iron-sulfur protein 4%2C mitochondrial	-
111048236	50.6731	20.7959	27.1777	48.7343	20.994	18.4212	18.5883	35.0261	LOC111048236	NW_019106037.1	53795	100009	+	2787	protein_coding	progestin and adipoQ receptor family member 3	-
111055415	81.6025	125.464	60.4771	67.4411	76.774	106.116	81.6622	106.643	LOC111055415	NW_019107095.1	5884	46025	-	2247	protein_coding	regulator of nonsense transcripts 1 homolog	-
111043815	13.4298	48.2831	58.9438	24.7771	10.1207	42.2839	47.4746	39.6444	LOC111043815	NW_019105703.1	627674	661419	-	2499	protein_coding	acidic repeat-containing protein-like%2C transcript variant X4	-
111057015	62.4994	92.3996	96.9246	90.4834	39.3792	92.7232	50.6074	49.5697	LOC111057015	NW_019107524.1	64539	70377	+	1852	protein_coding	histidine-rich glycoprotein-like	-
111050405	69.9081	0.158701	3.91749	0.0758909	17.1421	0.211561	0.637997	0.0801759	LOC111050405	NW_019106288.1	162245	170045	-	4184	protein_coding	uncharacterized PE-PGRS family protein PE_PGRS54-like%2C transcript variant X2	-
111053065	25.3018	16.5188	28.9494	25.2237	22.956	23.9979	25.8563	29.2202	LOC111053065	NW_019106664.1	225508	305642	+	4749	protein_coding	chromodomain-helicase-DNA-binding protein Mi-2 homolog	Helicase_C
111047006	33.9688	41.7803	29.423	26.4212	32.5785	34.0034	28.0281	32.5801	LOC111047006	NW_019105930.1	219149	262314	+	4702	protein_coding	cullin-associated NEDD8-dissociated protein 1	-
111059211	44.1783	43.4619	57.5879	42.6302	41.8312	38.3755	61.2579	44.7989	LOC111059211	NW_019108414.1	20718	38846	+	1877	protein_coding	angiotensin-converting enzyme-like	Peptidase_M2
111054733	83.2555	88.9319	53.9817	85.4653	64.9949	86.1762	71.3597	99.7566	LOC111054733	NW_019106957.1	14536	33081	+	2401	protein_coding	eIF-2-alpha kinase activator GCN1-like	-
111053749	102.696	152.144	77.0042	109.738	116.172	157.933	111.232	147.586	LOC111053749	NW_019106771.1	177887	194813	+	1535	protein_coding	proteasomal ubiquitin receptor ADRM1 homolog	-
111053312	60.819	45.8507	48.415	48.1784	47.6367	57.6383	53.6514	49.5171	LOC111053312	NW_019106707.1	253142	271606	-	3035	protein_coding	ATP-binding cassette sub-family B member 6%2C mitochondrial	ABC_tran
111057080	110.851	92.8058	70.4153	84.0317	78.3259	108.428	96.0486	101.256	LOC111057080	NW_019107550.1	5414	57494	-	1895	protein_coding	zinc/cadmium resistance protein-like	-
111049944	30.819	27.0295	27.2054	34.1086	23.2824	26.9835	26.832	35.806	LOC111049944	NW_019105571.1	383373	487081	+	4650	protein_coding	protein lethal(2) giant larvae	-
111054296	179.863	87.9903	92.4471	115.733	52.8387	159.26	169.283	190.631	LOC111054296	NW_019106869.1	14222	33258	-	1616	protein_coding	proton-coupled amino acid transporter-like protein pathetic	Aa_trans
novel.950	61.4931	23.8996	44.9712	52.3313	32.9932	48.0661	48.9002	46.9547	-	NW_019105945.1	128170	130860	+	2691	-	-	-
111064034	27.7479	25.6151	25.6487	28.5174	25.4343	30.3465	31.1171	31.9064	LOC111064034	NW_019105631.1	563333	596709	+	4966	protein_coding	E3 ubiquitin-protein ligase hyd-like	HECT
111061897	529.767	131.439	312.165	137.605	336.098	209.162	769.995	197.215	LOC111061897	NW_019110632.1	9922	20593	-	529	protein_coding	glycine-rich protein-like	-
111048993	31.6977	73.6808	39.408	24.529	55.8429	46.8827	41.2418	31.1831	LOC111048993	NW_019106114.1	454058	469594	-	2589	protein_coding	microtubule-associated protein Jupiter	-
111054950	136.805	63.8382	80.0199	109.04	135.728	98.0611	93.7898	110.494	LOC111054950	NW_019107000.1	32796	34061	-	1266	protein_coding	acyl-CoA Delta(11) desaturase-like	-
111054378	72.5023	50.0214	78.3055	85.8409	49.9876	60.9587	87.0142	64.3825	LOC111054378	NW_019106887.1	37745	63104	+	1610	protein_coding	ferritin subunit-like	Ferritin
111047303	62.1004	75.8865	57.9205	43.3536	72.4882	64.6795	51.9356	52.8378	LOC111047303	NW_019105951.1	218512	242785	-	2785	protein_coding	ATP-dependent zinc metalloprotease YME1 homolog	AAA
111054145	39.8771	50.3873	44.2442	32.0466	62.6643	40.6108	37.71	28.9318	LOC111054145	NW_019106844.1	198023	260453	+	2918	protein_coding	stathmin%2C transcript variant X2	-
111055059	16.7234	12.4285	19.5502	17.1183	10.9387	13.966	14.7112	16.1814	LOC111055059	NW_019107022.1	4183	27321	+	5625	protein_coding	nuclear hormone receptor E75%2C transcript variant X1	Hormone_recep
111062899	574.401	434.301	453.058	563.456	365.644	866.369	903.363	983.346	LOC111062899	NW_019112813.1	3569	5210	-	306	protein_coding	60S ribosomal protein L35-like	-
111062790	192.561	200.889	158.819	211.526	189.832	215.973	180.739	235.733	LOC111062790	NW_019105627.1	495714	517032	+	832	protein_coding	proteasome subunit beta type-2-like	Proteasome
111051887	384.859	371.657	238.714	335.024	295.388	413.161	363.589	416.723	LOC111051887	NW_019106487.1	325487	328321	+	549	protein_coding	39S ribosomal protein L34%2C mitochondrial	-
111050374	218.404	189.716	177.261	193.424	149.931	213.813	218.619	246.001	LOC111050374	NW_019106284.1	89673	109537	-	710	protein_coding	ras-related protein Rab-5C	Ras
111052494	21.0365	12.1009	18.4418	23.142	12.277	18.9141	16.9401	26.2317	LOC111052494	NW_019106576.1	179366	254567	+	7447	protein_coding	fatty acid synthase	ketoacyl-synt
111045619	139.495	72.7074	71.1978	121.875	66.536	40.7735	67.2656	70.5264	LOC111045619	NW_019105822.1	202192	203545	-	1289	lncRNA	uncharacterized LOC111045619	-
111054155	144.343	199.772	141.669	27.8398	206.35	136.451	105.766	61.8361	LOC111054155	NW_019105587.1	636348	645566	-	1132	protein_coding	uncharacterized LOC111054155	-
111044470	36.2339	35.0876	25.2516	29.5892	33.8411	42.1098	42.4851	54.5023	LOC111044470	NW_019105743.1	215838	252465	+	4212	protein_coding	protein flightless-1	-
111060410	144.164	72.5427	92.6539	131.425	107.289	126.966	114.177	121.961	LOC111060410	NW_019105618.1	309201	313597	-	1356	protein_coding	probable pyruvate dehydrogenase E1 component subunit alpha%2C mitochondrial	-
111064171	396.547	294.568	248.595	412.502	260.466	406.626	331.377	513.367	LOC111064171	NW_019105638.1	845319	845878	-	560	protein_coding	probable small nuclear ribonucleoprotein E	-
111063750	74.5954	80.2616	62.649	50.8263	66.8839	82.3447	73.176	83.6256	LOC111063750	NW_019105630.1	692034	707498	-	2463	protein_coding	N-alpha-acetyltransferase 35%2C NatC auxiliary subunit%2C transcript variant X2	-
111044848	27.1154	18.3778	32.1527	30.2663	27.7419	23.5896	31.4497	27.3713	LOC111044848	NW_019105768.1	19295	40596	-	3546	protein_coding	pyruvate dehydrogenase E1 component subunit beta%2C mitochondrial	-
111048650	303.522	123.524	129.072	159.709	70.7268	6.38345	40.3793	160.458	LOC111048650	NW_019106082.1	436903	450418	-	1092	protein_coding	protein takeout-like	-
111050732	38.5879	29.1451	29.0586	43.1061	30.7922	42.8793	36.2374	45.4169	LOC111050732	NW_019105574.1	534141	586188	+	2952	protein_coding	high affinity copper uptake protein 1%2C transcript variant X5	-
111053490	23.6376	31.3633	47.7476	31.46	31.0412	34.9908	42.2948	36.0657	LOC111053490	NW_019106727.1	210385	212607	-	2223	protein_coding	isocitrate dehydrogenase [NADP] cytoplasmic	-
111048012	81.744	45.9398	55.2594	76.7204	68.5864	50.3474	76.083	59.2121	LOC111048012	NW_019106015.1	421035	469738	-	1879	protein_coding	probable basic-leucine zipper transcription factor Q	-
111044863	31.6954	16.1032	23.3452	32.333	11.2589	12.0332	16.6962	20.1359	LOC111044863	NW_019105769.1	92351	132098	-	3393	protein_coding	fatty acyl-CoA reductase wat-like	Sterile
111056577	148.134	119.177	129.099	173.788	131.132	134.707	144.782	168.704	LOC111056577	NW_019107389.1	65650	73190	+	745	protein_coding	stress-associated endoplasmic reticulum protein 2	-
111054286	177.802	143.817	123.026	167.377	175.865	147.421	129.405	162.645	LOC111054286	NW_019106868.1	64743	84394	+	1023	protein_coding	26S proteasome non-ATPase regulatory subunit 8	-
111045583	296.159	127.421	218.894	158.632	119.318	214.32	200.191	210.657	LOC111045583	NW_019105820.1	325938	343533	+	603	protein_coding	acyl-CoA desaturase-like%2C transcript variant X1	-
111054544	117.923	98.011	73.8199	94.03	90.4669	146.535	108.441	125.852	LOC111054544	NW_019106918.1	46302	50200	+	1745	protein_coding	zinc finger protein Noc	-
111055739	145.718	121.846	139.938	103.756	118.598	201.449	195.04	107.724	LOC111055739	NW_019107175.1	53130	65977	+	1065	protein_coding	larval cuticle protein LCP-30-like	Chitin_bind_4
111046517	179.174	138.031	132.748	218.097	168.804	198.313	165.79	246.861	LOC111046517	NW_019105890.1	235943	236722	+	780	protein_coding	translocon-associated protein subunit delta	-
111048519	59.1612	112.252	143.056	140.8	33.6294	127.57	88.9616	106.318	LOC111048519	NW_019106064.1	389531	405533	-	1118	protein_coding	glycine-rich cell wall structural protein-like%2C transcript variant X2	-
111054015	270.1	168.74	162.153	187.142	152.015	263.295	240.242	263.887	LOC111054015	NW_019106818.1	267844	273071	+	814	protein_coding	casein kinase II subunit beta	-
111047158	329.508	148.388	188.755	268.449	208.427	286.334	252.976	253.332	LOC111047158	NW_019105941.1	95794	106621	+	723	protein_coding	NADH dehydrogenase [ubiquinone] 1 alpha subcomplex subunit 8-like	-
111048231	51.0932	81.5259	45.9666	43.3752	47.2957	68.442	53.2783	72.7809	LOC111048231	NW_019106036.1	468698	500963	+	2661	protein_coding	ubiquilin-1	UBA
111054713	59.0741	77.8952	50.396	36.9362	66.4879	63.6296	57.415	52.5437	LOC111054713	NW_019106954.1	218865	237410	+	2824	protein_coding	apoptosis-inducing factor 1%2C mitochondrial-like	Pyr_redox_2
111043590	46.0912	158.82	102.38	64.8038	32.5428	163.401	137.782	128.557	LOC111043590	NW_019105690.1	787486	806396	+	1443	protein_coding	trypsin-like	Trypsin
111051281	16.9572	22.4221	20.5808	16.5096	19.0911	19.8235	19.6534	21.1776	LOC111051281	NW_019106404.1	179052	225757	-	4789	protein_coding	ribosome-binding protein 1	-
111056621	54.3061	34.146	54.1966	48.4975	20.9975	58.3705	59.7107	100.541	LOC111056621	NW_019107405.1	25966	99355	+	2578	protein_coding	probable chitinase 10	CBM_14
111046182	131.916	136.915	94.9543	113.874	130.283	121.809	123.276	114.194	LOC111046182	NW_019105859.1	409695	421917	-	1130	protein_coding	ras-related protein Rab-2A	Ras
111059094	34.7699	67.7808	33.0199	21.6344	45.5889	47.7699	36.1171	38.1669	LOC111059094	NW_019108354.1	41168	93991	-	3794	protein_coding	phosphatidylinositide phosphatase SAC1%2C transcript variant X2	-
111046743	53.3526	45.8966	44.1801	71.8496	56.4454	52.7664	50.6258	64.6673	LOC111046743	NW_019105906.1	499671	502115	-	2445	protein_coding	ubiquitin-conjugating enzyme E2 N	UQ_con
111051938	52.5357	51.1416	45.5902	62.453	57.3767	49.4463	46.5507	59.7944	LOC111051938	NW_019106494.1	10999	38891	-	2504	protein_coding	tumor protein D54%2C transcript variant X4	-
111046288	230.977	190.945	141.436	219.913	192.434	254.265	206.116	211.52	LOC111046288	NW_019105556.1	293279	300661	-	849	protein_coding	succinate dehydrogenase [ubiquinone] cytochrome b small subunit%2C mitochondrial	-
111051261	37.6142	28.0271	26.3857	31.1112	21.6878	48.2365	37.56	47.5325	LOC111051261	NW_019106403.1	186471	249979	-	5246	protein_coding	isoleucine--tRNA ligase%2C cytoplasmic	-
111063707	315.311	528.474	229.113	49.9632	415.062	277.718	197.278	172.78	LOC111063707	NW_019116633.1	2026	2678	+	653	protein_coding	phosphoglycerate kinase-like	-
111044429	75.545	38.8142	26.9924	44.1388	38.0823	75.1525	47.4455	55.8296	LOC111044429	NW_019105741.1	152677	220282	+	3507	protein_coding	DNA polymerase epsilon catalytic subunit A-like	-
111053421	26.541	18.9791	28.3799	33.3348	17.7026	35.9634	25.4886	19.8523	LOC111053421	NW_019106718.1	76547	92935	-	2529	protein_coding	apolipoprotein D-like%2C transcript variant X2	-
novel.1409	356.39	127.971	369.482	103.995	137.042	493.479	373.132	330.405	-	NW_019106300.1	62682	63168	-	487	-	-	-
111063539	29.5079	22.0186	32.6459	27.9761	21.6654	27.0916	27.5926	26.8704	LOC111063539	NW_019105630.1	51661	133738	+	3300	protein_coding	atlastin%2C transcript variant X2	-
111047639	34.1882	24.983	31.5644	35.8436	34.6431	29.4116	30.5751	35.431	LOC111047639	NW_019105981.1	406888	422974	-	3683	protein_coding	neurofilament heavy polypeptide-like	-
111046231	295.743	231.637	201.944	278.477	243.052	322.481	282.884	296.319	LOC111046231	NW_019105865.1	436682	443717	-	620	protein_coding	NADH dehydrogenase [ubiquinone] 1 beta subcomplex subunit 7	NDUF_B7
111046139	81.0289	26.8061	52.5322	59.4882	26.4088	51.5604	62.7618	55.8188	LOC111046139	NW_019105857.1	248368	309384	+	2470	protein_coding	excitatory amino acid transporter 3-like	SDF
111058992	168.675	64.6225	89.5862	63.1118	87.9975	143.574	135.859	66.8791	LOC111058992	NW_019108306.1	53453	62360	+	1371	protein_coding	extensin-like%2C transcript variant X1	-
111049220	287.544	137.423	207.155	233.057	171.428	240.365	232.518	242.274	LOC111049220	NW_019106144.1	153846	157404	-	702	protein_coding	2-iminobutanoate/2-iminopropanoate deaminase-like	Ribonuc_L-PSP
111051824	197.128	175.294	139.771	195.364	192.616	189.699	177.812	180.099	LOC111051824	NW_019106478.1	98650	105253	+	809	protein_coding	iron-sulfur cluster assembly scaffold protein IscU	-
111051577	104.252	58.0796	45.85	117.17	189.537	174.112	139.111	189.969	LOC111051577	NW_019106446.1	43188	87607	+	1189	protein_coding	uncharacterized LOC111051577	-
111047337	12.4363	8.11252	13.7931	12.0137	8.55388	10.886	11.3909	12.6232	LOC111047337	NW_019105953.1	198752	379569	+	7308	protein_coding	fibronectin type-III domain-containing protein 3a%2C transcript variant X1	fn3
111058081	151.448	125.309	102.914	141.167	122.792	173.146	134.094	167.728	LOC111058081	NW_019107932.1	108486	109703	+	1218	protein_coding	protein SEC13 homolog	-
111055593	256.123	463.672	205.087	42.2975	424.813	288.011	197.289	122.834	LOC111055593	NW_019107136.1	106349	111391	-	670	protein_coding	uncharacterized LOC111055593	-
111059609	119.24	115.373	92.9381	104.082	89.9641	125.099	102.947	144.958	LOC111059609	NW_019108645.1	45419	75456	+	1623	protein_coding	28S ribosomal protein S5%2C mitochondrial	-
111044322	72.9906	62.8907	65.4321	88.9926	62.0043	69.589	61.1435	81.93	LOC111044322	NW_019105734.1	311312	331479	+	1908	protein_coding	splicing factor U2AF 50 kDa subunit%2C transcript variant X1	RRM_1
111052555	133.9	118.765	97.6597	129.944	113.797	158.259	158.233	176.065	LOC111052555	NW_019106588.1	191579	198400	-	1234	protein_coding	26S proteasome non-ATPase regulatory subunit 1-like	-
111056305	71.6362	25.9709	29.247	48.4923	38.5842	32.3131	29.9861	30.1368	LOC111056305	NW_019107323.1	108130	181301	+	2575	protein_coding	protein spinster homolog 1	MFS_1
111044214	167.316	334.475	147.906	50.1308	297.399	169.402	127.078	98.3616	LOC111044214	NW_019105727.1	420653	423059	+	806	protein_coding	dynein light chain 2%2C cytoplasmic-like	-
111060247	96.1122	140.048	70.1192	11.9685	126.265	89.8603	70.4824	38.2963	LOC111060247	NW_019109141.1	13700	40761	+	2076	protein_coding	kelch-like protein 26%2C transcript variant X1	BTB
111045973	81.5473	49.9365	39.6293	74.4028	42.5856	43.4258	49.6544	41.8819	LOC111045973	NW_019105845.1	239911	282316	-	2232	protein_coding	alpha-tocopherol transfer protein-like%2C transcript variant X2	-
111053717	94.8478	28.5136	60.6133	56.3659	35.4405	70.5781	67.6266	77.4129	LOC111053717	NW_019106764.1	165628	194519	-	2535	protein_coding	spondin-1	Kunitz_BPTI
111057111	25.4998	12.7638	22.4041	19.2899	10.354	17.9075	20.9081	17.8079	LOC111057111	NW_019107560.1	61288	127623	+	4251	protein_coding	ATP-binding cassette sub-family G member 4%2C transcript variant X8	ABC_tran
111045509	352.702	324.839	157.942	282.011	492.537	605.911	569.377	594.157	LOC111045509	NW_019105815.1	209544	212123	+	523	protein_coding	cuticle protein 7-like	-
111055961	346.923	348.183	249.414	313.04	277.706	457.684	364.05	525.308	LOC111055961	NW_019107227.1	94564	98094	+	513	protein_coding	transmembrane protein 258	-
111043703	51.7819	48.4358	54.0694	83.5476	69.4878	53.3661	63.54	64.3485	LOC111043703	NW_019105696.1	623414	625173	-	1696	lncRNA	uncharacterized LOC111043703	-
111044463	34.4802	19.3284	24.9469	30.4784	30.0463	21.8622	31.7991	18.5161	LOC111044463	NW_019105743.1	111233	170040	+	3563	protein_coding	serine-rich adhesin for platelets-like	CH
111057490	128.421	80.2324	102.488	135.824	78.3575	118.543	108.36	106.203	LOC111057490	NW_019107680.1	34106	40759	+	1135	protein_coding	protein extra-macrochaetae	HLH
111061069	138.147	122.832	82.7729	97.1592	87.55	150.146	107.05	133.472	LOC111061069	NW_019109876.1	9059	29661	-	1353	protein_coding	zinc transporter 1	-
111057696	62.1434	115.846	84.8519	58.4221	85.1363	75.6627	71.572	85.5831	LOC111057696	NW_019105604.1	100231	141944	-	1496	protein_coding	casein kinase II subunit alpha%2C transcript variant X1	Pkinase
111045004	48.3106	30.0139	37.5598	47.5918	32.6207	39.3997	42.2191	36.2076	LOC111045004	NW_019105782.1	54993	126047	+	2974	protein_coding	protein NDRG3%2C transcript variant X1	Ndr
111045669	51.5336	42.7054	39.7721	55.4759	31.2782	50.1133	44.3758	54.6214	LOC111045669	NW_019105825.1	382185	418185	+	2952	protein_coding	threonine--tRNA ligase%2C cytoplasmic%2C transcript variant X4	HGTP_anticodon
111058170	78.0965	35.8986	48.5632	41.8625	38.9132	39.6889	78.9788	25.9423	LOC111058170	NW_019107967.1	39059	56387	+	2431	protein_coding	pupal cuticle protein 36a-like%2C transcript variant X2	Chitin_bind_4
111053535	79.8679	129.692	100.43	11.6186	161.912	89.5063	83.2692	40.6702	LOC111053535	NW_019105584.1	396727	404992	+	1141	protein_coding	uncharacterized LOC111053535%2C transcript variant X1	-
111053920	138.277	116.652	92.3761	132.128	113.683	129.667	114.063	145.272	LOC111053920	NW_019106802.1	21227	34311	+	1210	protein_coding	stromal cell-derived factor 2	-
111055260	13.9139	18.9828	16.7872	27.8	23.3883	15.847	16.8559	18.2525	LOC111055260	NW_019107057.1	7810	76225	-	5097	protein_coding	sodium/potassium-transporting ATPase subunit beta-2	-
111058632	79.2658	55.3301	55.7405	64.9385	54.0405	79.147	68.442	63.4516	LOC111058632	NW_019108150.1	48455	67553	+	2083	protein_coding	serine incorporator 1%2C transcript variant X1	TMS_TDE
111053610	166.189	188.38	283.74	184.231	29.1828	404.319	189.067	300.108	LOC111053610	NW_019106743.1	177740	181963	-	639	protein_coding	uncharacterized LOC111053610	-
111054537	184.557	274.89	150.185	42.0832	316.847	167.807	130.119	104.667	LOC111054537	NW_019106916.1	134391	141376	+	813	protein_coding	myoglobin-like	-
111045115	211.684	195.723	97.672	189.414	119.255	157.649	132.169	181.152	LOC111045115	NW_019105787.1	47656	62388	-	1137	protein_coding	proteasome subunit alpha type-6-like%2C transcript variant X2	Proteasome
111044411	51.6361	52.7764	41.1911	41.8798	35.2737	61.1539	51.947	69.1672	LOC111044411	NW_019105739.1	270182	303885	-	3264	protein_coding	coatomer subunit beta	-
novel.1087	76.9126	93.948	62.0449	67.28	86.6448	70.4811	64.5579	68.4859	-	NW_019106033.1	504381	506256	-	1876	-	-	-
111045728	101.671	79.611	80.7114	123.018	83.4175	102.569	99.897	143.512	LOC111045728	NW_019105829.1	52643	131186	+	1630	protein_coding	adenosylhomocysteinase	-
111046325	80.4184	30.0809	60.9226	58.6617	41.7461	37.3677	62.7037	50.5648	LOC111046325	NW_019105874.1	110128	204088	+	1747	protein_coding	superoxide dismutase [Cu-Zn]-like%2C transcript variant X3	-
111048289	39.8948	31.4199	29.1368	40.5883	38.8997	36.7076	35.4763	35.8325	LOC111048289	NW_019106042.1	51226	85145	+	3804	protein_coding	ubiquitin carboxyl-terminal hydrolase 7-like%2C transcript variant X1	UCH
111049117	67.801	59.4821	51.5099	75.1104	66.0048	50.8726	57.8868	62.79	LOC111049117	NW_019106134.1	28052	31290	+	1877	protein_coding	phosphatidylinositol transfer protein alpha isoform%2C transcript variant X2	IP_trans
111049737	24.3705	12.0996	22.6439	17.9201	10.8005	19.3638	20.4606	16.7058	LOC111049737	NW_019106206.1	367128	405028	+	4257	protein_coding	CD109 antigen-like	A2M_N_2
111049574	11.6925	16.2318	20.8874	17.5227	18.1267	14.2555	18.7656	15.2028	LOC111049574	NW_019106183.1	347019	374724	+	4494	protein_coding	dynein light chain 1%2C cytoplasmic	-
111058203	27.3934	19.5438	25.1479	26.5454	23.5136	26.1335	25.2772	22.501	LOC111058203	NW_019107981.1	43191	83685	+	3747	protein_coding	uncharacterized LOC111058203	Serpin
111043928	32.6775	14.6558	23.9498	33.9062	29.1952	25.3943	24.9329	23.5289	LOC111043928	NW_019105548.1	131176	150334	+	4453	protein_coding	putative tricarboxylate transport protein%2C mitochondrial	Mito_carr
111054630	29.8699	16.8467	20.6533	27.3639	23.7508	18.0461	22.1467	14.9441	LOC111054630	NW_019105590.1	114039	126255	-	4482	protein_coding	uncharacterized LOC111054630	Zona_pellucida
111057970	229.8	151.234	153.684	198.184	129.203	221.293	193.912	256.802	LOC111057970	NW_019105543.1	801014	816552	-	880	protein_coding	methyltransferase-like protein 23	-
111051017	51.8328	61.3598	47.9025	37.9726	64.8584	56.4973	50.6499	48.9325	LOC111051017	NW_019106371.1	117316	138826	-	2356	protein_coding	heat shock protein 70 B2-like	HSP70
111048447	336.787	278.34	191.307	310.074	224.011	344.234	254.823	422.076	LOC111048447	NW_019106059.1	373288	378648	-	639	protein_coding	NHP2-like protein 1 homolog	-
111052801	45.2773	44.5221	31.3136	42.1885	35.4761	49.9733	38.9161	61.4378	LOC111052801	NW_019106624.1	31337	98012	-	3671	protein_coding	mediator of RNA polymerase II transcription subunit 25-like	-
111048856	18.9997	20.788	15.5586	15.6276	15.3804	24.7492	22.8645	27.7767	LOC111048856	NW_019105566.1	181619	433030	+	8168	protein_coding	protein furry	-
111048656	300.959	261.877	149.059	294.342	241.317	315.142	174.402	227.881	LOC111048656	NW_019106082.1	371283	375380	+	606	protein_coding	protein takeout-like	-
111057099	64.9751	51.8102	40.4343	68.9762	49.0776	66.3285	65.6706	89.9178	LOC111057099	NW_019107556.1	61889	82645	+	2609	protein_coding	ornithine aminotransferase%2C mitochondrial-like%2C transcript variant X1	Aminotran_3
111057814	91.5985	113.839	61.296	77.4774	88.6004	80.3726	83.0191	87.1603	LOC111057814	NW_019107814.1	100097	139624	+	1959	protein_coding	dnaJ homolog subfamily C member 11-like	-
111050087	112.948	87.306	102.087	133.484	118.365	103.386	96.444	119.449	LOC111050087	NW_019106250.1	106668	122629	-	1143	protein_coding	inorganic pyrophosphatase	Pyrophosphatase
111057805	190.809	169.874	106.493	142.089	128.805	196.195	166.58	188.503	LOC111057805	NW_019107812.1	22672	42277	+	1133	protein_coding	TATA-box-binding protein-like%2C transcript variant X1	-
111050421	29.6889	24.8494	28.3394	34.4613	26.1824	24.4468	25.4999	25.1575	LOC111050421	NW_019106289.1	376680	379897	-	3218	protein_coding	uncharacterized LOC111050421	-
111052113	39.1486	19.17	30.038	34.4307	23.0834	29.831	30.8127	31.8756	LOC111052113	NW_019106523.1	72750	105638	+	4399	protein_coding	leucine-rich PPR motif-containing protein%2C mitochondrial	-
111064379	467.557	421.301	171.801	243.757	256.43	363.989	246.312	317.719	LOC111064379	NW_019105648.1	746786	753070	-	580	protein_coding	60S ribosomal protein L27-like	-
111064059	66.1912	63.6308	46.0964	75.5716	61.3642	67.0075	55.2462	70.5799	LOC111064059	NW_019105633.1	574397	593638	-	2500	protein_coding	neutral and basic amino acid transport protein rBAT-like	-
111052053	74.1873	26.5015	53.836	64.2095	35.3599	67.2072	73.9685	74.5137	LOC111052053	NW_019106511.1	82900	124727	-	2323	protein_coding	C-1-tetrahydrofolate synthase%2C cytoplasmic	-
111043890	293.965	213.664	176.964	291.631	258.052	268.635	238.251	241.785	LOC111043890	NW_019105706.1	470100	470709	-	610	protein_coding	translation machinery-associated protein 7 homolog	-
111057060	91.2886	26.6345	47.5004	79.8996	36.3731	58.9521	63.9765	100.066	LOC111057060	NW_019107542.1	67199	74112	+	2607	protein_coding	fibroin heavy chain-like	Chitin_bind_4
111062616	458.484	494.506	244.83	418.165	441.638	464.05	535.929	787.313	LOC111062616	NW_019105626.1	426686	427449	+	366	protein_coding	60S acidic ribosomal protein P2-like	-
111046416	421.1	144.711	228.741	180.435	207.976	316.756	196.866	200.131	LOC111046416	NW_019105882.1	484481	489387	+	685	lncRNA	uncharacterized LOC111046416	-
111055088	159.241	171.412	96.7078	96.6473	99.1403	169.724	166.932	217.877	LOC111055088	NW_019107028.1	152439	169940	+	1223	protein_coding	39S ribosomal protein L39%2C mitochondrial	-
111056393	78.2403	78.5249	60.2515	66.9083	71.0429	67.3472	62.9742	66.6469	LOC111056393	NW_019105598.1	851063	861046	-	1661	protein_coding	E3 ubiquitin-protein ligase RNF185-like	-
111043966	62.2293	64.8091	63.6286	83.1113	69.6703	56.7342	59.7176	63.3389	LOC111043966	NW_019105710.1	659635	689572	+	1490	protein_coding	CDGSH iron-sulfur domain-containing protein 2 homolog	-
111044824	59.7613	53.5188	40.5773	56.2202	36.2735	57.4028	47.538	78.1108	LOC111044824	NW_019105766.1	619816	648979	+	2687	protein_coding	probable aminopeptidase NPEPL1%2C transcript variant X2	-
111055241	73.7413	51.0298	53.6388	57.2522	42.0936	84.5881	65.8164	96.8943	LOC111055241	NW_019107052.1	67411	108634	+	2450	protein_coding	signal recognition particle subunit SRP68	-
111047270	103.471	28.7036	45.706	68.2729	31.4164	37.1214	43.019	58.7592	LOC111047270	NW_019105949.1	246360	267433	-	2158	protein_coding	cytochrome P450 4c3-like%2C transcript variant X1	p450
111059573	23.3939	15.8558	22.9338	22.6685	16.8394	18.4655	22.2612	17.2097	LOC111059573	NW_019108614.1	22715	66492	-	3775	protein_coding	aldehyde dehydrogenase%2C dimeric NADP-preferring%2C transcript variant X3	Aldedh
111053625	112.438	54.1608	61.5681	88.5496	60.7482	119.782	114.499	68.6119	LOC111053625	NW_019106746.1	165836	240252	-	1853	protein_coding	fatty acyl-CoA reductase wat-like	Sterile
111048494	76.5163	76.6889	88.3533	70.2358	56.1183	80.2012	63.8278	107.198	LOC111048494	NW_019106062.1	3060	17647	-	2057	protein_coding	T-complex protein 1 subunit delta-like%2C transcript variant X1	-
111044713	174.708	187.09	119.064	197.883	159.272	173.628	146.492	190.327	LOC111044713	NW_019105758.1	16013	22963	-	903	protein_coding	transmembrane protein 14C	-
111049351	35.765	27.6656	29.6205	41.76	28.4755	25.9746	25.3312	28.0785	LOC111049351	NW_019106155.1	368421	379176	+	2935	protein_coding	protein charybde-like%2C transcript variant X1	-
111054739	62.2741	45.7175	45.1071	58.0564	42.1077	63.6195	55.7359	58.6891	LOC111054739	NW_019106959.1	35860	99845	-	2494	protein_coding	ATP-binding cassette sub-family D member 3	ABC_tran
111052112	125.289	32.4103	64.4821	61.258	36.1214	88.741	82.6075	82.7184	LOC111052112	NW_019106523.1	116156	136746	+	1879	protein_coding	protein peste-like%2C transcript variant X4	-
111044502	98.6812	70.316	62.6047	73.6026	81.7206	56.3219	81.9718	56.7167	LOC111044502	NW_019105745.1	748124	753326	-	1662	protein_coding	eukaryotic translation initiation factor eIF1	SUI1
111051699	12.4036	10.6732	5.17934	171.715	12.4236	17.8964	15.4348	167.492	LOC111051699	NW_019106460.1	35513	37311	+	711	protein_coding	uncharacterized LOC111051699	-
111044010	112.619	82.9443	48.4435	76.1848	53.7723	119.442	102.376	99.9079	LOC111044010	NW_019105712.1	589053	625713	-	1887	protein_coding	putative inorganic phosphate cotransporter%2C transcript variant X2	MFS_1
111061978	56.1937	13.3544	42.936	23.5906	9.01583	58.3993	56.8662	53.7501	LOC111061978	NW_019110753.1	1305	21979	+	3651	protein_coding	laminin subunit alpha-like	Laminin_EGF
111045849	17.3459	15.1366	15.7565	20.9317	14.7912	16.5024	16.1627	19.8184	LOC111045849	NW_019105837.1	108578	212512	+	6906	protein_coding	trithorax group protein osa-like	ARID
111048269	53.7926	32.1735	37.7904	55.4037	36.1401	38.1749	41.313	57.0237	LOC111048269	NW_019106040.1	253316	306576	+	2910	protein_coding	RISC-loading complex subunit tarbp2-like%2C transcript variant X1	-
111050228	40.9421	39.23	37.949	51.1358	43.4864	39.1015	38.4803	45.2331	LOC111050228	NW_019106267.1	81292	108206	+	2875	protein_coding	prolyl endopeptidase%2C transcript variant X2	-
111055301	81.3161	65.2851	61.3023	90.5407	88.6843	62.0606	69.1442	84.7394	LOC111055301	NW_019107067.1	23428	71845	-	1437	protein_coding	26S proteasome non-ATPase regulatory subunit 7	Mov34
111052553	55.6557	24.4079	39.9878	51.7839	24.5918	61.632	60.5915	86.8393	LOC111052553	NW_019106588.1	239548	281856	+	3420	protein_coding	trifunctional purine biosynthetic protein adenosine-3%2C transcript variant X1	-
111057557	197.543	177.702	162.616	174.468	124.675	196.334	180.916	252.502	LOC111057557	NW_019107716.1	64667	76962	+	829	protein_coding	proteasome subunit alpha type-1	Proteasome
111063981	72.4683	61.6688	55.5535	70.2466	64.6719	70.136	70.9265	73.2659	LOC111063981	NW_019105631.1	326486	363901	-	2155	protein_coding	DNA polymerase alpha subunit B%2C transcript variant X1	-
111056566	29.65	17.486	29.0971	35.8228	23.044	27.0371	28.0859	32.5645	LOC111056566	NW_019107387.1	56023	77645	-	3499	protein_coding	zinc finger protein on ecdysone puffs-like	-
111054974	218.724	170.823	142.825	195.62	161.572	213.998	199.633	199.83	LOC111054974	NW_019107004.1	152221	194064	-	728	protein_coding	NADH dehydrogenase [ubiquinone] 1 alpha subcomplex subunit 5%2C transcript variant X2	-
111059095	46.9784	26.1951	33.8372	37.3475	21.6559	26.0799	27.3019	23.341	LOC111059095	NW_019108354.1	3618	38764	+	2151	protein_coding	leucine-rich repeat-containing protein 40%2C transcript variant X1	-
111045385	11.0099	15.9679	17.4947	17.0927	21.022	14.1501	15.3904	12.8609	LOC111045385	NW_019105807.1	273262	281578	+	4895	protein_coding	rab GDP dissociation inhibitor alpha	-
111061704	116.849	205.29	126.181	124.997	157.474	138.583	118.664	134.071	LOC111061704	NW_019105623.1	819266	824605	-	804	protein_coding	mitochondrial import receptor subunit TOM22 homolog	-
111046605	20.1013	15.6492	20.7996	22.4553	16.3026	15.4824	17.634	19.3648	LOC111046605	NW_019105895.1	53470	80096	-	4631	protein_coding	putative ATP-dependent RNA helicase me31b	DEAD
111058585	57.6105	23.2516	49.8992	50.2991	20.8014	52.2082	50.6947	53.223	LOC111058585	NW_019105608.1	902086	967019	+	2664	protein_coding	dihydropyrimidinase%2C transcript variant X2	Amidohydro_1
111044843	18.2429	8.14605	15.4023	14.2223	9.9939	13.3927	13.978	9.92752	LOC111044843	NW_019105768.1	222205	235259	+	6882	protein_coding	mucin-2-like	-
111049097	75.0304	68.0892	64.0026	82.7899	50.2393	73.3974	69.6202	62.0564	LOC111049097	NW_019106130.1	32454	44627	-	1910	protein_coding	decaprenyl-diphosphate synthase subunit 2	-
111057385	56.4592	28.9583	58.3448	42.7911	33.5959	46.1331	57.8077	45.8223	LOC111057385	NW_019107651.1	133789	152671	+	1818	protein_coding	very long-chain specific acyl-CoA dehydrogenase%2C mitochondrial%2C transcript variant X2	-
111052573	12.1646	11.505	15.2688	15.5582	10.3777	12.642	15.5189	16.1763	LOC111052573	NW_019106591.1	15448	54336	+	5689	protein_coding	eukaryotic peptide chain release factor GTP-binding subunit ERF3A	GTP_EFTU
111045962	120.718	104.367	83.6132	115.476	110.794	129.102	108.301	118.634	LOC111045962	NW_019105844.1	283846	305884	+	1247	protein_coding	mitochondrial import inner membrane translocase subunit Tim23-like%2C transcript variant X1	-
111061641	245.943	185.801	155.071	246.588	215.227	252.555	230.059	258.248	LOC111061641	NW_019105623.1	536519	549499	+	630	protein_coding	probable NADH dehydrogenase [ubiquinone] 1 alpha subcomplex subunit 12	Complex1_17_2kD
111046687	86.3911	58.2133	74.8199	84.0065	71.7395	76.4137	68.2219	93.3509	LOC111046687	NW_019105901.1	65682	91025	+	1768	protein_coding	ubiquitin carboxyl-terminal hydrolase isozyme L3%2C transcript variant X2	-
111060293	80.8662	79.5296	58.4202	82.9403	77.3356	61.1709	61.3329	68.2546	LOC111060293	NW_019109176.1	23848	43105	+	1807	protein_coding	sorting and assembly machinery component 50 homolog B	-
111049817	59.4415	169.933	49.6498	24.6919	87.7437	90.8741	56.1738	62.8855	LOC111049817	NW_019106218.1	50902	64280	-	2244	protein_coding	malate dehydrogenase-like%2C transcript variant X2	-
111055922	83.1661	66.7448	54.5623	81.99	76.7375	61.5713	55.151	56.4833	LOC111055922	NW_019107216.1	132026	141682	-	1461	protein_coding	annexin B10-like	-
111063199	76.9001	80.0168	73.408	105.279	55.4417	86.484	64.5064	67.7463	LOC111063199	NW_019105628.1	812658	828491	-	1502	protein_coding	retinol dehydrogenase 14%2C transcript variant X1	adh_short
111052965	32.8173	16.3969	26.7842	25.6818	20.51	29.5936	28.6136	34.2169	LOC111052965	NW_019106648.1	180757	264935	-	4281	protein_coding	uncharacterized LOC111052965	COesterase
111053238	83.2714	63.4606	60.97	57.4101	58.4526	67.6722	65.6374	71.3129	LOC111053238	NW_019106695.1	228659	292553	+	1568	protein_coding	TRPL translocation defect protein 14%2C transcript variant X1	-
111050515	34.9843	33.1421	30.6714	37.7268	37.3349	30.6474	32.9662	33.9058	LOC111050515	NW_019106301.1	384976	389941	-	3011	protein_coding	vesicle-associated membrane protein-associated protein B-like	-
111044389	14.6022	14.4482	15.5233	18.5257	14.484	15.1236	13.8315	16.3462	LOC111044389	NW_019105551.1	488352	531410	-	6526	protein_coding	transcription elongation factor SPT6%2C transcript variant X2	S1
111043219	126.313	93.3018	82.755	127.817	90.2428	125.947	97.3211	138.463	LOC111043219	NW_019105667.1	472680	484448	-	1280	protein_coding	GTP-binding protein 128up	-
111046902	94.8787	45.1354	73.0791	79.9989	61.806	83.3193	91.9504	65.6621	LOC111046902	NW_019105919.1	191494	213841	+	1158	protein_coding	uncharacterized protein DDB_G0288739-like	-
novel.4021	164.043	325.905	228.223	174.357	288.238	298.746	314.252	238.813	-	NW_019133273.1	35	314	-	280	-	-	-
111048658	131.427	61.5402	94.2857	106.499	34.5769	119.334	119.429	127.221	LOC111048658	NW_019106082.1	427948	431850	-	1452	protein_coding	cathepsin B-like cysteine proteinase 4	Peptidase_C1
111060860	90.4482	41.47	60.6383	63.1422	41.4688	89.096	83.8582	71.3947	LOC111060860	NW_019109708.1	10385	33568	+	2141	protein_coding	laminin subunit alpha-like%2C transcript variant X2	Laminin_G_2
111047765	10.3345	3.9418	8.14586	7.4691	3.81721	7.76221	10.1459	6.30736	LOC111047765	NW_019105994.1	212916	289094	-	12658	protein_coding	hemocytin	TIL
111052719	14.2576	14.2287	25.9789	19.9085	17.4163	17.9727	23.7749	21.1509	LOC111052719	NW_019106610.1	39221	120852	-	3780	protein_coding	basigin	-
111044737	49.2017	46.8353	37.8843	49.4822	46.2268	53.8159	45.7928	52.7392	LOC111044737	NW_019105759.1	425506	452153	-	2716	protein_coding	bromodomain-containing protein 7%2C transcript variant X1	Bromodomain
novel.2362	305.017	137.081	100.98	241.846	258.053	74.0416	185.095	62.7193	-	NW_019107202.1	171668	175540	+	665	-	-	-
111055398	231.848	101.223	120.891	80.4988	89.796	128.249	124.866	95.9656	LOC111055398	NW_019107090.1	57008	63180	-	924	protein_coding	uncharacterized LOC111055398	-
111047159	31.0203	14.0909	22.483	25.99	13.6167	15.4107	25.6328	18.5151	LOC111047159	NW_019105941.1	115950	287013	-	3992	protein_coding	scavenger receptor class B member 1%2C transcript variant X3	-
111045746	240.277	234.171	187.434	241.741	228.991	296.664	230.63	299.417	LOC111045746	NW_019105831.1	20976	30486	+	574	protein_coding	signal peptidase complex subunit 1	-
novel.274	352.836	450.149	186.695	300.722	492.603	340.163	336.901	367.188	-	NW_019105623.1	15301	23980	+	444	-	-	-
111044732	34.3143	21.3875	28.4227	23.3091	14.7319	29.8373	33.3996	29.6927	LOC111044732	NW_019105759.1	201462	217054	-	2670	protein_coding	retinaldehyde-binding protein 1	-
111050851	47.9667	26.8492	30.9746	38.4178	25.0416	31.162	38.3336	44.1441	LOC111050851	NW_019106347.1	85747	118101	-	2837	protein_coding	modular serine protease-like	Trypsin
111053320	260.469	184.077	140.12	239.598	198.18	178.283	286.349	167.217	LOC111053320	NW_019106708.1	236770	247876	-	656	protein_coding	prisilkin-39-like	-
111043394	14.1389	14.3282	21.4667	15.9405	12.8721	16.0981	20.1528	16.9183	LOC111043394	NW_019105678.1	291111	438386	+	3959	protein_coding	tropomodulin%2C transcript variant X4	-
111053104	4.25782	2.00549	5.1229	2.89065	2.20709	3.32923	5.09879	3.26892	LOC111053104	NW_019106669.1	161236	270932	+	17548	protein_coding	dystonin-like	-
111056952	26.268	32.4575	34.7981	59.1826	27.6156	29.8079	33.3047	41.6019	LOC111056952	NW_019107506.1	107181	121245	+	2075	protein_coding	neuroendocrine protein 7B2	-
111053386	88.6419	16.8118	47.8116	36.9798	17.376	26.6233	46.8472	35.6443	LOC111053386	NW_019106714.1	96235	129112	-	1625	protein_coding	rhythmically expressed gene 5 protein	-
111053660	409.797	337.441	114.231	229.466	306.516	428.145	322.927	249.078	LOC111053660	NW_019106750.1	150582	160715	-	567	protein_coding	cuticle protein 2-like	-
111059225	85.1876	88.7691	53.2448	69.3171	64.5231	100.374	83.1312	101.141	LOC111059225	NW_019108418.1	43906	59309	-	1885	protein_coding	pre-mRNA-splicing factor RBM22	RRM_1
111049952	59.7477	58.6645	39.9876	61.582	62.5276	56.9739	51.9359	58.8918	LOC111049952	NW_019106234.1	18853	47130	-	2212	protein_coding	FK506-binding protein 59-like%2C transcript variant X3	TPR_1
111054856	205.354	166.806	140.129	219.197	185.544	195.35	161.565	177.994	LOC111054856	NW_019106979.1	158356	159063	+	708	protein_coding	NADH dehydrogenase [ubiquinone] 1 alpha subcomplex subunit 11	-
111049202	35.3029	27.3004	31.971	44.0347	39.5777	35.2645	34.4007	37.6933	LOC111049202	NW_019106142.1	400743	440466	-	2394	protein_coding	zinc finger protein on ecdysone puffs-like%2C transcript variant X4	-
111058957	322.937	263.852	220.29	189.111	240.71	335.482	282.447	283.864	LOC111058957	NW_019108296.1	70346	99096	+	531	protein_coding	superoxide dismutase [Mn]%2C mitochondrial%2C transcript variant X1	-
111053912	17.3949	40.3269	18.2906	17.7573	27.3046	24.812	16.8596	24.2726	LOC111053912	NW_019106800.1	254127	279257	-	5436	protein_coding	E3 ubiquitin-protein ligase TRIP12-like	HECT
111054671	89.0607	110.939	74.6798	59.4075	56.5449	111.561	93.435	114.923	LOC111054671	NW_019106943.1	4119	67432	-	1693	protein_coding	regulator of nonsense transcripts 1	-
111052436	20.1807	10.5951	15.6252	15.5762	10.8556	16.648	17.64	16.1492	LOC111052436	NW_019106569.1	122228	169730	-	6294	protein_coding	uncharacterized LOC111052436	Trypsin
111053979	33.8271	21.2014	35.0828	33.2415	26.4507	28.8164	30.5106	38.8169	LOC111053979	NW_019106810.1	120570	132286	+	3114	protein_coding	uncharacterized LOC111053979	-
111046025	226.37	166.885	144.205	233.597	198.802	196.247	163.454	188.394	LOC111046025	NW_019105849.1	34974	43205	+	698	protein_coding	NADH dehydrogenase [ubiquinone] 1 beta subcomplex subunit 9	-
111045407	238.229	86.3296	124.671	233.776	210.561	143.942	153.287	160.65	LOC111045407	NW_019105809.1	67248	80364	-	545	protein_coding	cold and drought-regulated protein CORA-like	-
111059235	22.3819	27.4765	25.2286	18.7297	29.1642	21.8016	19.2322	20.9379	LOC111059235	NW_019105611.1	810765	830656	+	3984	protein_coding	cyclin-A2-like	Cyclin_C
111055463	91.2577	21.9857	51.6671	61.0836	33.6922	49.7047	59.1195	72.2368	LOC111055463	NW_019107107.1	9015	35868	-	2373	protein_coding	delta-1-pyrroline-5-carboxylate synthase-like%2C transcript variant X1	Aldedh
111054088	222.005	52.4015	136.114	80.9023	51.0672	159.947	170.922	189.258	LOC111054088	NW_019106834.1	110	12451	-	992	protein_coding	hexamerin-like	-
111047400	168.753	107.494	101.542	121.377	117.52	132.228	147.217	102.882	LOC111047400	NW_019105561.1	393651	407791	+	1051	protein_coding	peroxiredoxin-6-like	-
111045982	46.4995	26.7108	32.4264	38.1274	17.1615	38.9378	43.3025	51.6513	LOC111045982	NW_019105846.1	71912	91891	+	3427	protein_coding	putative inorganic phosphate cotransporter	MFS_1
111045821	81.3595	53.3311	56.7045	86.1454	57.2577	63.6962	73.429	78.7243	LOC111045821	NW_019105834.1	625520	643559	+	1784	protein_coding	pescadillo homolog	-
111056924	28.8574	20.6087	23.2255	25.7389	21.7101	24.7934	27.5234	20.008	LOC111056924	NW_019107497.1	51173	83431	+	4253	protein_coding	CUB and sushi domain-containing protein 1-like	Lectin_C
111051737	113.217	94.084	68.8315	119.544	96.6119	130.182	92.7784	151.718	LOC111051737	NW_019106466.1	256824	274905	-	1348	protein_coding	small nuclear ribonucleoprotein-associated protein B-like%2C transcript variant X1	LSM
111051403	35.9553	34.6957	31.5042	29.2739	30.4665	30.2604	31.3356	37.0112	LOC111051403	NW_019105576.1	421700	465064	+	2991	protein_coding	importin subunit beta-1	-
111044643	99.8771	77.4352	43.0617	46.4411	64.4038	98.2019	85.8183	58.8252	LOC111044643	NW_019105755.1	315576	338629	+	2205	protein_coding	chitooligosaccharidolytic beta-N-acetylglucosaminidase	Glyco_hydro_20
111044045	485.023	271.812	96.1298	449.99	322.304	312.61	71.4693	334.558	LOC111044045	NW_019105715.1	255931	261363	+	498	protein_coding	40S ribosomal protein S25-like	-
111043930	30.8762	31.1208	22.8352	21.2972	30.4568	25.4928	22.5837	32.0322	LOC111043930	NW_019105707.1	297232	308705	+	4566	protein_coding	probable ubiquitin-conjugating enzyme E2 7	UQ_con
111043461	31.4388	36.9109	45.6292	40.832	34.5319	34.648	41.5155	38.4018	LOC111043461	NW_019105682.1	644624	677914	-	1948	protein_coding	diphosphoinositol polyphosphate phosphohydrolase 1%2C transcript variant X4	NUDIX
111050512	5.26863	3.09883	9.05885	4.73381	3.59189	4.9667	6.91054	4.81891	LOC111050512	NW_019106301.1	151134	223073	-	12275	protein_coding	titin-like	I-set
111056849	183.795	77.9967	120.711	160.149	72.6157	255.682	199.996	287.046	LOC111056849	NW_019107475.1	168649	176019	+	917	protein_coding	D-3-phosphoglycerate dehydrogenase-like	2-Hacid_dh_C
111064292	27.1909	22.195	35.9389	34.424	24.3439	28.9081	31.9199	30.5086	LOC111064292	NW_019105644.1	456310	463827	-	2419	protein_coding	ubiquitin-conjugating enzyme E2 L3	UQ_con
111053113	85.8807	55.3469	57.1088	94.4588	57.2325	74.5516	66.6141	86.2356	LOC111053113	NW_019106670.1	255504	284879	+	1827	protein_coding	nucleolar protein 56	-
111056636	96.8864	74.2227	65.2569	83.4053	55.3331	116.822	99.9356	134.934	LOC111056636	NW_019107410.1	53004	71490	-	1756	protein_coding	pre-rRNA-processing protein TSR1 homolog	-
111046188	39.1861	21.4004	27.6342	45.1392	32.9569	32.5112	35.6336	43.4327	LOC111046188	NW_019105556.1	849510	860667	-	3679	protein_coding	host cell factor 1-like	-
111046131	29.2234	12.7688	25.0754	25.0889	16.5671	24.6714	25.3935	22.4625	LOC111046131	NW_019105857.1	424506	504283	-	3395	protein_coding	proline dehydrogenase 1%2C mitochondrial	-
111048690	35.7086	27.8576	34.2844	50.9077	31.3156	32.6128	34.8627	50.5361	LOC111048690	NW_019106086.1	299991	310424	-	2799	protein_coding	serine/arginine-rich splicing factor 2-like%2C transcript variant X1	RRM_1
111048159	32.4806	19.8048	24.294	36.5001	26.1985	25.8627	23.8445	35.8238	LOC111048159	NW_019106029.1	427120	473456	-	4167	protein_coding	DNA topoisomerase 2-like	DNA_gyraseB
111051960	20.1399	12.0223	23.3639	16.9396	14.6428	17.4495	19.8159	14.5477	LOC111051960	NW_019106497.1	185978	309374	-	4166	protein_coding	myosin-9-like	-
111053616	261.365	230.344	175.2	252.413	254.93	270.587	273.157	286.709	LOC111053616	NW_019105585.1	244080	248028	+	523	protein_coding	cytochrome b-c1 complex subunit 7-like	-
111048518	95.8821	47.5064	47.9903	45.5136	36.395	68.2636	85.2889	54.1778	LOC111048518	NW_019106064.1	265807	303712	-	2454	protein_coding	uncharacterized LOC111048518%2C transcript variant X2	PAN_1
111048046	73.7199	40.1758	47.8005	61.5632	32.0932	54.7783	68.0632	38.0265	LOC111048046	NW_019106018.1	246774	268053	-	1929	protein_coding	extensin-like	-
111045822	85.3168	95.2481	67.3963	92.177	82.2647	77.7983	70.4907	95.7263	LOC111045822	NW_019105834.1	648864	657755	-	1216	protein_coding	probable nuclear transport factor 2%2C transcript variant X1	-
111051723	19.6912	28.8414	22.2364	9.00076	28.5285	19.8492	17.0537	11.5213	LOC111051723	NW_019106465.1	140911	154441	-	4348	protein_coding	microtubule-associated tumor suppressor 1 homolog A-like	-
111045501	134.808	70.7528	72.9576	83.0997	125.13	80.034	108.469	34.3311	LOC111045501	NW_019105815.1	216589	219269	+	1153	protein_coding	larval cuticle protein A3A-like	Chitin_bind_4
111057234	14.4305	20.3543	17.0009	15.9803	16.8677	15.0517	14.9882	19.9189	LOC111057234	NW_019107604.1	105181	145807	+	5653	protein_coding	transportin-1	-
111044387	9.93523	33.6163	26.6478	12.1176	29.6475	19.2745	20.2111	17.9726	LOC111044387	NW_019105738.1	405590	419484	+	3341	protein_coding	la-related protein 1-like%2C transcript variant X2	-
111048476	72.1133	97.034	57.615	83.5873	62.6739	81.459	66.4145	128.552	LOC111048476	NW_019106060.1	102308	143378	+	1831	protein_coding	pre-mRNA-processing factor 19	WD40
111049354	11.2171	8.81539	12.5085	11.2448	9.9225	9.13458	12.7708	10.2066	LOC111049354	NW_019106156.1	86419	175804	-	6650	protein_coding	ankyrin-3-like	Ank
111057244	82.9117	101.949	80.6022	104.634	65.0882	104.03	67.0876	53.959	LOC111057244	NW_019107606.1	104003	142800	-	1204	protein_coding	general odorant-binding protein 70	-
111046841	328.094	244.213	186.803	254.393	244.383	312.075	269.973	264.591	LOC111046841	NW_019105915.1	32129	40737	+	557	protein_coding	MICOS complex subunit MIC13 homolog QIL1	-
111045863	151.112	113.03	110.937	105.843	79.9808	161.412	128.98	146.735	LOC111045863	NW_019105838.1	577608	588430	+	1044	protein_coding	succinate dehydrogenase [ubiquinone] flavoprotein subunit%2C mitochondrial-like	-
111051264	131.399	94.9293	80.9272	97.426	71.1928	142.272	123.119	124.066	LOC111051264	NW_019106403.1	132319	145243	-	1333	protein_coding	D-beta-hydroxybutyrate dehydrogenase%2C mitochondrial	adh_short
111047274	80.7514	98.774	63.4417	65.2957	58.2859	95.0346	82.9669	96.8682	LOC111047274	NW_019105949.1	463357	479826	+	1623	protein_coding	syntaxin-5%2C transcript variant X1	SNARE
111046100	371.891	267.191	220.212	299.568	324.877	397.026	351.846	386.306	LOC111046100	NW_019105854.1	247558	252492	+	442	lncRNA	uncharacterized LOC111046100	-
111057822	67.564	57.1797	44.8081	55.5741	49.6289	67.5861	60.6829	82.8234	LOC111057822	NW_019107817.1	40281	62041	-	2364	protein_coding	armadillo repeat-containing protein 8-like	-
111044632	6.26407	7.90386	10.7539	8.57487	5.91397	8.65353	9.471	8.75915	LOC111044632	NW_019105755.1	191797	228709	+	8017	protein_coding	low-density lipoprotein receptor-related protein 2-like	EGF_CA
111054029	208.186	208.965	141.833	227.836	208.353	261.887	221.806	240.519	LOC111054029	NW_019106822.1	157968	170458	-	616	protein_coding	ATPase inhibitor mai-2%2C mitochondrial-like	-
111047338	188.206	366.032	141.728	32.8545	276.636	231.028	158.651	80.2268	LOC111047338	NW_019105953.1	366233	367039	+	807	protein_coding	uncharacterized LOC111047338	-
111048452	202.157	146.035	133	224.875	164.075	161.598	167.832	223.807	LOC111048452	NW_019105565.1	1241766	1246645	+	658	protein_coding	small ubiquitin-related modifier 3-like	-
111056328	137.7	94.3495	93.6937	102.934	81.2996	130.521	113.444	141.997	LOC111056328	NW_019107330.1	89085	105091	+	1119	protein_coding	annexin B9-like	-
111056782	51.0757	30.7163	35.291	45.4866	29.0291	40.6876	42.0383	51.4581	LOC111056782	NW_019107453.1	31083	46857	+	2801	protein_coding	protein fem-1 homolog CG6966%2C transcript variant X1	-
111060619	196.363	249.049	142.704	116.517	208.833	202.392	165.643	173.385	LOC111060619	NW_019109487.1	32285	42309	+	761	protein_coding	ATP-dependent Clp protease ATP-binding subunit clpX-like%2C mitochondrial	-
111050628	26.2925	18.6749	23.2052	25.2192	15.3958	20.0867	22.1016	18.8593	LOC111050628	NW_019106318.1	23798	233620	+	3261	protein_coding	NAD kinase-like	NAD_kinase
111056462	42.9994	25.5527	29.1184	37.4788	32.9122	33.9169	33.3775	29.6559	LOC111056462	NW_019107363.1	79528	124293	-	3122	protein_coding	serine/threonine-protein kinase Doa-like%2C transcript variant X1	Pkinase
111062376	123.009	60.8498	70.4048	94.4322	52.2508	96.6875	90.3393	113.094	LOC111062376	NW_019105625.1	524164	553002	-	1403	protein_coding	esterase E4-like	COesterase
111056957	79.0445	76.3902	73.6807	90.1895	67.5312	94.0006	87.3573	95.5292	LOC111056957	NW_019107509.1	117139	126451	-	1469	protein_coding	translocator protein%2C transcript variant X2	-
111048695	181.016	137.202	121.185	150.715	163.313	168.033	142.653	154.174	LOC111048695	NW_019106087.1	128148	130693	+	858	protein_coding	uncharacterized LOC111048695%2C transcript variant X1	-
111049166	276.77	311.208	134.276	261.655	291.245	348.536	213.322	208.37	LOC111049166	NW_019106138.1	56719	63404	-	520	protein_coding	uncharacterized LOC111049166	-
111048265	17.7969	11.1097	13.2509	16.609	12.4854	11.5752	15.3226	13.4702	LOC111048265	NW_019106039.1	305897	418944	-	5678	protein_coding	piwi-like protein Ago3%2C transcript variant X1	PAZ
111050307	51.47	27.5829	54.5707	35.6796	23.4256	56.157	48.9071	52.2911	LOC111050307	NW_019105572.1	230178	250389	-	2256	protein_coding	3-ketoacyl-CoA thiolase%2C mitochondrial	Thiolase_N
111054990	250.13	249.416	126.078	161.439	168.347	227.418	182.384	221.35	LOC111054990	NW_019107006.1	98876	103815	+	831	protein_coding	uncharacterized LOC111054990	-
111044270	28.2839	15.6588	27.7663	24.0115	15.4404	23.1569	25.6598	24.1136	LOC111044270	NW_019105731.1	428460	456366	+	3144	protein_coding	alanine aminotransferase 2-like%2C transcript variant X1	Aminotran_1_2
111059050	44.7987	19.1544	38.997	39.3259	29.0679	38.9662	38.585	37.2729	LOC111059050	NW_019105610.1	789455	814407	-	2283	protein_coding	dihydrolipoyl dehydrogenase%2C mitochondrial	Pyr_redox_2
111062223	233.941	170.209	163.92	184.798	132.12	214.898	179.659	260.91	LOC111062223	NW_019111168.1	10787	17338	+	744	protein_coding	T-complex protein 1 subunit alpha-like	-
111061473	6.47961	19.0472	42.7979	11.2435	2.31903	21.2104	32.8991	22.1348	LOC111061473	NW_019110224.1	2374	13226	+	1758	protein_coding	uncharacterized LOC111061473%2C transcript variant X1	-
111050000	218.876	166.703	73.6782	146.707	177.699	174.373	149.962	111.705	LOC111050000	NW_019106239.1	113780	125084	-	981	protein_coding	protein takeout-like	-
111053319	328.789	308.462	128.732	287.687	364.536	292.769	266.649	224.862	LOC111053319	NW_019106708.1	177669	192033	-	548	protein_coding	keratin-associated protein 19-2-like	-
111043524	30.6051	33.3545	44.2777	27.9972	28.7187	29.3564	39.7149	17.8719	LOC111043524	NW_019105686.1	733869	750779	+	1877	protein_coding	uncharacterized LOC111043524	-
111050047	330.856	360.349	223.668	367.552	337.504	516.896	469.759	538.251	LOC111050047	NW_019106246.1	208842	215454	-	338	protein_coding	60S ribosomal protein L39	-
111045672	16.7683	29.7784	16.6682	8.05686	20.9682	18.177	16.584	15.0265	LOC111045672	NW_019105554.1	292898	343068	+	6355	protein_coding	(E3-independent) E2 ubiquitin-conjugating enzyme	UQ_con
novel.3982	110.93	99.1912	73.927	146.86	117.107	98.3402	89.9316	101.936	-	NW_019120832.1	163	1220	-	1007	-	-	-
111043231	160.252	95.9121	104.398	181.476	161.585	122.633	136.902	146.141	LOC111043231	NW_019105667.1	709008	709727	-	720	protein_coding	NADH dehydrogenase [ubiquinone] 1 beta subcomplex subunit 11%2C mitochondrial	-
111054526	13.0825	7.48786	17.0183	14.4776	9.70195	10.452	14.3879	11.5876	LOC111054526	NW_019105589.1	752141	813217	+	5346	protein_coding	cytosolic purine 5'-nucleotidase%2C transcript variant X3	-
111055142	63.2737	36.5964	49.7113	45.9014	40.4462	57.3646	51.1184	52.2273	LOC111055142	NW_019107035.1	12260	25247	+	2141	protein_coding	dihydrolipoyllysine-residue acetyltransferase component of pyruvate dehydrogenase complex-like	Biotin_lipoyl
111046272	98.6648	83.9756	60.2456	91.9467	81.7501	93.2689	83.7024	129.38	LOC111046272	NW_019105868.1	474144	476468	-	1630	protein_coding	actin-like protein 6B	Actin
111044427	33.6414	23.6516	26.8836	31.1249	24.0674	36.5531	36.7618	41.2545	LOC111044427	NW_019105740.1	394103	430257	-	4147	protein_coding	inhibitor of Bruton tyrosine kinase%2C transcript variant X2	BTB
111060271	239.841	110.088	176.672	146.157	127.146	197.928	179.615	189.096	LOC111060271	NW_019109165.1	41412	43849	+	573	protein_coding	acyl-CoA desaturase 1-like	-
111058304	25.5865	32.6262	25.8658	29.3951	34.1116	27.6996	24.0176	30.3565	LOC111058304	NW_019108019.1	19003	69364	+	3643	protein_coding	insulin-degrading enzyme	-
111052025	159.369	180.763	112.203	143.869	147.092	182.878	162.629	200.143	LOC111052025	NW_019105578.1	353479	362031	+	890	protein_coding	COP9 signalosome complex subunit 8	-
111058241	132.144	126.536	108.376	102.062	118.779	120.397	110.88	136.921	LOC111058241	NW_019107997.1	82566	88446	+	1078	protein_coding	NEDD8-conjugating enzyme Ubc12-like	UQ_con
111062994	65.24	50.193	83.1465	92.7048	51.2114	72.7327	108.66	120.811	LOC111062994	NW_019113160.1	253	6635	+	858	protein_coding	calreticulin-like	-
111061135	38.395	18.5319	22.2835	24.095	22.4325	32.51	32.6061	25.7454	LOC111061135	NW_019109938.1	297	32951	-	4530	protein_coding	uncharacterized LOC111061135	-
111056229	34.8392	28.8796	26.8895	38.8861	20.0623	31.4717	30.8549	45.234	LOC111056229	NW_019107300.1	100428	150504	-	3797	protein_coding	cleavage and polyadenylation specificity factor subunit CG7185	RRM_1
111056301	48.1263	74.7929	51.3194	24.4317	59.6073	58.5122	51.0275	41.6881	LOC111056301	NW_019105598.1	533525	557223	-	1891	protein_coding	lysosomal-associated transmembrane protein 4B%2C transcript variant X1	-
111049236	18.9036	5.14931	20.0026	9.14013	4.94371	16.1606	18.9886	14.0182	LOC111049236	NW_019105567.1	521408	642705	-	4108	protein_coding	collagen alpha-5(IV) chain-like	Collagen
111045552	14.1056	15.6669	23.6184	17.7457	13.2242	18.5601	23.7597	24.8887	LOC111045552	NW_019105818.1	1623	29546	+	3100	protein_coding	endoplasmin-like	HATPase_c
111051874	12.8733	12.122	14.1162	11.3259	12.0324	10.7654	11.3061	9.90516	LOC111051874	NW_019106485.1	240312	272387	+	5509	protein_coding	prominin-like protein	Prominin
111047466	88.6537	121.951	59.8846	108.885	111.799	94.2455	88.2144	105.108	LOC111047466	NW_019105561.1	1165076	1169270	-	1383	protein_coding	uncharacterized LOC111047466	-
111057864	34.421	18.6269	35.8658	41.0258	24.514	31.821	37.1846	37.561	LOC111057864	NW_019107840.1	11646	44523	+	2587	protein_coding	glutamate dehydrogenase%2C mitochondrial-like%2C transcript variant X1	-
111054942	28.7639	99.4613	89.3504	43.4055	19.1687	88.3063	110.86	83.6217	LOC111054942	NW_019106998.1	78423	148976	-	1154	protein_coding	uncharacterized LOC111054942%2C transcript variant X1	-
111054319	100.031	80.1056	77.2513	93.4572	82.8144	97.1794	79.2561	98.1249	LOC111054319	NW_019105588.1	367893	373861	+	1331	protein_coding	ER membrane protein complex subunit 4	-
111059472	30.074	23.7705	27.6405	34.082	23.1966	24.5549	24.8082	30.6606	LOC111059472	NW_019105613.1	806852	833873	+	2965	protein_coding	transmembrane 9 superfamily member 2	-
111049003	51.4868	36.8277	40.4993	48.5958	36.1745	40.6965	47.825	51.7593	LOC111049003	NW_019105567.1	476911	494998	-	2398	protein_coding	kynurenine--oxoglutarate transaminase 3-like%2C transcript variant X1	Aminotran_1_2
111056271	30.5981	102	39.4525	29.2777	47.9393	55.155	35.9376	70.1949	LOC111056271	NW_019107311.1	10504	46727	-	2630	protein_coding	protein boule-like%2C transcript variant X3	RRM_1
111050031	103.215	79.798	67.8489	100.767	66.1686	90.8541	74.9307	80.8918	LOC111050031	NW_019106242.1	229430	305962	+	1392	protein_coding	clavesin-1%2C transcript variant X2	-
111058494	111.082	105.407	80.9829	130.364	102.507	118.277	110.542	137.556	LOC111058494	NW_019108087.1	495	18764	+	1160	protein_coding	U1 small nuclear ribonucleoprotein C	-
111055218	75.9639	52.8527	62.3483	62.9405	51.6236	68.1051	59.9886	78.0252	LOC111055218	NW_019107049.1	16535	30380	-	1714	protein_coding	saccharopine dehydrogenase-like oxidoreductase%2C transcript variant X2	Saccharop_dh
111059501	131.639	79.5614	100.393	115.756	103.261	101.29	111.504	137.657	LOC111059501	NW_019108586.1	42162	54573	-	1017	protein_coding	enoyl-CoA hydratase%2C mitochondrial-like	ECH
111049215	38.4841	15.4842	36.3769	24.1385	15.9229	28.0912	31.7056	26.8542	LOC111049215	NW_019106144.1	2488	21040	+	2769	protein_coding	uncharacterized LOC111049215	-
111053007	27.882	15.8517	20.8922	31.7809	22.0228	27.5718	25.5119	30.8351	LOC111053007	NW_019106657.1	153058	163293	+	3387	protein_coding	facilitated trehalose transporter Tret1-2 homolog%2C transcript variant X1	Sugar_tr
111043746	32.0604	23.0416	22.4732	23.7695	25.2286	24.1388	29.0874	17.363	LOC111043746	NW_019105548.1	491918	683697	+	4405	protein_coding	NADPH oxidase 5%2C transcript variant X1	FAD_binding_8
111064051	25.3734	18.7651	22.6613	35.2342	24.9622	25.0546	23.3403	27.7547	LOC111064051	NW_019105633.1	261791	308089	+	3215	protein_coding	glutamate dehydrogenase%2C mitochondrial-like%2C transcript variant X1	-
111059034	128.538	87.6043	132.519	120.194	38.548	166.751	155.627	187.066	LOC111059034	NW_019108324.1	89598	99300	+	850	protein_coding	cytochrome P450 4g15	p450
111049295	90.3342	66.4875	73.3748	92.2305	66.4652	77.7874	96.222	91.2018	LOC111049295	NW_019106150.1	416233	441333	-	1421	protein_coding	prohibitin-2	-
111048444	85.41	37.9321	65.9917	63.394	32.2676	86.3535	78.2592	110.247	LOC111048444	NW_019106058.1	444768	461907	+	1708	protein_coding	UDP-glucose:glycoprotein glucosyltransferase-like	-
111051698	3.35777	9.8363	4.47523	31.696	5.3091	11.7372	11.1946	42.7816	LOC111051698	NW_019106460.1	21539	24094	+	839	protein_coding	uncharacterized LOC111051698	-
111044511	126.624	96.6611	84.4819	146.945	117.352	107.375	107.322	153.618	LOC111044511	NW_019105746.1	45961	55073	-	947	protein_coding	proteasome subunit alpha type-7	Proteasome
111043649	75.2736	51.6874	54.0242	60.9496	46.319	67.8837	66.2677	81.4695	LOC111043649	NW_019105694.1	199810	228325	+	1938	protein_coding	type 1 phosphatidylinositol 4%2C5-bisphosphate 4-phosphatase%2C transcript variant X2	-
111064224	43.5527	19.8129	20.8868	41.4839	23.4345	32.8776	18.0687	22.3823	LOC111064224	NW_019105641.1	223713	231638	+	2413	protein_coding	uncharacterized LOC111064224	-
111054352	27.952	28.0281	21.5317	19.6958	22.2758	25.0879	21.5259	23.9946	LOC111054352	NW_019106879.1	106382	153323	+	4772	protein_coding	exportin-5-like	-
111048007	113.286	80.4321	58.491	77.4602	82.9486	72.0473	81.6211	57.124	LOC111048007	NW_019106015.1	229404	264198	-	1611	protein_coding	putative cysteine proteinase CG12163	Peptidase_C1
111064223	26.3032	55.8659	41.2872	4.72957	56.1456	31.1593	27.4604	13.5639	LOC111064223	NW_019105641.1	206056	209244	-	2333	protein_coding	cytosol aminopeptidase-like%2C transcript variant X2	-
111045543	18.9571	29.2697	14.9576	5.66618	22.8527	20.1232	14.2796	12.5111	LOC111045543	NW_019105817.1	103643	322752	+	7159	protein_coding	supervillin-like	-
111061927	54.4683	100.126	43.6573	19.2195	69.2254	63.8515	41.2856	44.5586	LOC111061927	NW_019105624.1	590534	688122	-	2251	protein_coding	oxysterol-binding protein-related protein 9%2C transcript variant X3	PH
111046975	51.8438	28.7449	49.1609	54.318	34.8704	41.1544	49.9162	57.9315	LOC111046975	NW_019105559.1	1111358	1138873	+	2046	protein_coding	glucose-6-phosphate isomerase-like	-
111043339	48.1518	27.2805	38.075	41.3771	26.7269	44.2064	44.233	48.1054	LOC111043339	NW_019105674.1	29980	45885	-	2966	protein_coding	AP-1 complex subunit beta-1	-
111056714	219.53	186.379	129.052	229.104	222.824	184.596	166.101	166.511	LOC111056714	NW_019107435.1	153794	155805	+	597	protein_coding	cytochrome c oxidase copper chaperone	-
111049616	26.3634	18.9394	23.5575	37.0269	21.3171	27.6695	23.7715	39.7113	LOC111049616	NW_019106191.1	215366	283527	-	3531	protein_coding	maltase A3-like%2C transcript variant X1	-
111043679	41.7839	39.018	49.8863	45.8988	38.1205	36.9957	56.1904	36.0794	LOC111043679	NW_019105695.1	710662	733819	-	1624	protein_coding	circadian clock-controlled protein-like	-
111059698	137.471	73.3152	69.7728	111.6	39.6568	34.1261	89.0155	83.311	LOC111059698	NW_019108706.1	41666	57184	-	1365	protein_coding	17-beta-hydroxysteroid dehydrogenase 13-like	adh_short
111063969	197.681	198.815	77.9203	196.551	150.904	194.892	176.157	154.991	LOC111063969	NW_019126784.1	7	840	-	834	protein_coding	extensin-like	-
111047156	106.691	57.2477	81.3902	108.28	74.1727	91.429	97.6517	116.821	LOC111047156	NW_019105941.1	20890	42665	+	1140	protein_coding	cysteine dioxygenase type 1%2C transcript variant X1	-
111047207	30.2341	14.6397	19.2606	25.1903	18.3174	17.9056	19.7963	18.2524	LOC111047207	NW_019105945.1	70415	124201	+	4270	protein_coding	protein unc-13 homolog 4B	C2
111061303	249.494	116.262	78.7232	77.9978	91.4485	81.4812	194.893	76.6101	LOC111061303	NW_019110078.1	31587	33944	-	975	protein_coding	larval cuticle protein A3A-like	Chitin_bind_4
111050012	40.1465	13.533	22.195	24.7455	25.8805	15.1201	34.0233	12.9266	LOC111050012	NW_019106241.1	39846	68808	+	2993	protein_coding	aromatic-L-amino-acid decarboxylase%2C transcript variant X1	-
111052772	33.8072	24.4243	35.1598	32.9595	23.5996	36.0587	39.0767	41.4871	LOC111052772	NW_019106621.1	38785	59802	+	2105	protein_coding	peptide methionine sulfoxide reductase%2C transcript variant X8	PMSR
111054529	83.8348	16.6924	50.3571	40.1263	17.9522	50.8555	53.08	56.0208	LOC111054529	NW_019106914.1	123344	154420	+	2006	protein_coding	pyruvate carboxylase%2C mitochondrial-like	CPSase_L_D2
111044294	21.4142	12.9294	14.2595	21.1019	14.237	14.1816	15.7726	16.8215	LOC111044294	NW_019105550.1	1259321	1281393	-	5165	protein_coding	ubiquitin carboxyl-terminal hydrolase 36	HLH
111057305	74.0809	40.19	43.7627	74.8573	30.6005	35.8077	28.6767	52.0498	LOC111057305	NW_019107625.1	2820	14259	+	1579	protein_coding	fatty acyl-CoA reductase wat-like	NAD_binding_4
111052447	257.668	271.849	173.618	237.5	246.747	271.444	234.505	258.41	LOC111052447	NW_019106570.1	97307	110622	+	492	protein_coding	COP9 signalosome complex subunit 9	-
111050375	22.5957	19.9334	18.2262	20.7054	15.3567	21.0866	19.1326	22.2038	LOC111050375	NW_019106284.1	67352	85209	-	4754	lncRNA	uncharacterized LOC111050375	-
111046362	60.7587	61.6765	64.7382	90.7297	52.4701	97.5264	62.9798	51.7106	LOC111046362	NW_019105878.1	339755	375939	+	1518	protein_coding	phospholipase B1%2C membrane-associated-like	Lipase_GDSL
111047438	33.5389	27.217	23.5562	27.9343	26.1963	24.5881	25.452	26.5886	LOC111047438	NW_019105962.1	418096	458211	-	3663	protein_coding	RB1-inducible coiled-coil protein 1%2C transcript variant X2	-
111053566	203.451	179.909	137.069	236.935	202.691	237.984	181.813	267.417	LOC111053566	NW_019106738.1	130580	131169	+	590	protein_coding	small nuclear ribonucleoprotein F-like	LSM
111052375	22.4273	14.1696	19.5602	21.9261	13.1179	22.2875	16.9971	23.3229	LOC111052375	NW_019106560.1	91303	143595	-	5456	protein_coding	bifunctional glutamate/proline--tRNA ligase-like	tRNA-synt_2b
111043296	9.54919	10.8109	11.7693	11.5226	12.682	9.42656	12.0781	9.5444	LOC111043296	NW_019105670.1	793857	877979	-	6221	protein_coding	serine/threonine-protein kinase MARK1-like	Pkinase
111064107	65.8091	53.531	63.761	54.6041	47.7377	64.7864	72.5595	27.1373	LOC111064107	NW_019105635.1	505450	514047	+	1368	protein_coding	cuticle protein 19-like	Chitin_bind_4
111058054	7.69598	5.74898	14.9827	6.79523	2.68848	9.07373	10.8497	8.55726	LOC111058054	NW_019107916.1	35674	77361	+	5841	protein_coding	nascent polypeptide-associated complex subunit alpha%2C muscle-specific form-like	-
111047090	20.5291	37.0256	25.3412	16.7202	31.3157	26.6659	25.4671	23.4266	LOC111047090	NW_019105541.1	247075	258648	-	3556	protein_coding	ubiquitin-conjugating enzyme E2-24 kDa%2C transcript variant X2	UQ_con
111046381	30.1454	18.5771	17.6251	26.2363	19.465	28.4379	23.434	30.1615	LOC111046381	NW_019105557.1	1058472	1208620	-	4953	protein_coding	UDP-N-acetylglucosamine--peptide N-acetylglucosaminyltransferase 110 kDa subunit%2C transcript variant X1	-
111044781	30.2303	16.3403	20.952	22.6098	19.2611	27.2098	29.9211	23.9445	LOC111044781	NW_019105552.1	630314	703451	+	3367	protein_coding	sodium-independent sulfate anion transporter-like%2C transcript variant X2	Sulfate_transp
111058664	33.6866	28.8013	30.8803	39.2026	31.861	29.437	29.2619	35.2153	LOC111058664	NW_019108164.1	89447	108425	+	3007	protein_coding	replication protein A 70 kDa DNA-binding subunit	tRNA_anti
111043719	125.681	36.8934	79.3411	89.7988	55.5636	83.7065	97.7717	100.504	LOC111043719	NW_019105698.1	550223	583767	-	1265	protein_coding	1-acyl-sn-glycerol-3-phosphate acyltransferase alpha-like	Acyltransferase
111047028	59.6767	47.195	44.8656	42.1305	49.0106	54.5042	51.8946	49.4631	LOC111047028	NW_019105931.1	239778	257898	-	2229	protein_coding	zinc transporter 2-like	-
111054957	84.8093	76.4021	63.9999	80.2645	68.8755	77.9104	67.2337	107.882	LOC111054957	NW_019107001.1	201858	246888	+	1619	protein_coding	SUMO-activating enzyme subunit 2	-
111054208	46.2549	38.2463	41.2475	71.0126	69.6119	44.8949	47.6957	60.4464	LOC111054208	NW_019106853.1	79719	87346	-	1565	protein_coding	high mobility group protein I-like	-
111047587	42.5049	35.0535	42.0166	56.6713	33.8654	30.9713	36.1853	45.2211	LOC111047587	NW_019105976.1	175082	190357	-	2265	protein_coding	proliferation-associated protein 2G4	Peptidase_M24
111054442	68.8601	38.5267	47.3536	55.4345	40.1218	46.8409	51.1545	57.4518	LOC111054442	NW_019106897.1	127966	167852	+	2211	protein_coding	GMP synthase [glutamine-hydrolyzing]-like	GATase
111047245	80.2379	80.7182	61.5393	85.378	86.9026	79.5826	70.3825	87.7507	LOC111047245	NW_019105560.1	680971	718463	+	1496	protein_coding	CCR4-NOT transcription complex subunit 7	CAF1
111051177	266.64	180.707	173.456	256.92	205.263	235.51	225.164	226.136	LOC111051177	NW_019106393.1	249787	259973	-	537	protein_coding	macrophage migration inhibitory factor homolog	MIF
111064186	60.2559	61.7252	41.4757	56.7712	51.059	53.9074	49.0581	53.4186	LOC111064186	NW_019105639.1	324318	344059	-	2110	protein_coding	RNA polymerase I-specific transcription initiation factor RRN3	RRN3
111048773	18.0498	23.7508	15.0153	14.8993	17.8498	17.1299	15.6084	17.5251	LOC111048773	NW_019106094.1	203199	214245	+	5232	protein_coding	cullin-1%2C transcript variant X2	Cullin
111060838	54.9664	18.6574	25.7879	42.526	22.6257	23.7672	30.9084	28.9386	LOC111060838	NW_019105620.1	72851	117764	+	1932	protein_coding	elongation of very long chain fatty acids protein 7-like	ELO
111054647	17.7396	17.7639	26.0711	21.4965	19.8851	22.3231	26.1067	24.0284	LOC111054647	NW_019106935.1	54170	73741	-	2969	protein_coding	stress-induced-phosphoprotein 1	TPR_1
111056355	52.1083	26.3673	48.7901	55.8813	39.4974	32.8814	51.1086	31.3977	LOC111056355	NW_019107339.1	120003	132227	+	1770	protein_coding	shematrin-like protein 1%2C transcript variant X1	-
111056540	35.9594	56.3461	32.0681	14.1744	50.1347	40.7398	31.409	22.9904	LOC111056540	NW_019107384.1	19799	65035	+	3069	protein_coding	receptor expression-enhancing protein 1-like	TB2_DP1_HVA22
111052385	52.3745	43.7462	28.4506	44.2723	38.1051	61.2445	37.1914	41.5947	LOC111052385	NW_019106562.1	79684	88978	-	1906	protein_coding	5'-3' exoribonuclease 2-like	Chitin_bind_4
111053981	26.0863	44.1491	30.4026	5.24679	45.2568	28.4065	18.8474	11.6335	LOC111053981	NW_019105587.1	650505	654542	+	3268	protein_coding	uncharacterized LOC111053981%2C transcript variant X1	-
111056830	244.745	140.887	147.61	232.434	185.539	250.486	219.074	202.8	LOC111056830	NW_019107467.1	134505	176022	+	542	protein_coding	NADH dehydrogenase [ubiquinone] 1 alpha subcomplex subunit 7-like	-
111048966	8.21706	9.74433	14.8802	10.7174	9.52817	10.9255	11.5862	10.0098	LOC111048966	NW_019106111.1	68896	108748	-	4770	protein_coding	protein tyrosine phosphatase type IVA 1%2C transcript variant X1	DSPc
111064050	81.592	52.9675	54.0779	65.4353	58.9071	70.2406	68.272	71.5782	LOC111064050	NW_019105633.1	240000	259340	+	1884	protein_coding	LIM and senescent cell antigen-like-containing domain protein 1%2C transcript variant X3	LIM
111057151	62.6222	36.0001	43.2684	54.0458	40.139	42.5093	48.3195	60.02	LOC111057151	NW_019107573.1	8051	50029	+	2353	protein_coding	glycine--tRNA ligase	tRNA-synt_2b
111045017	69.1309	53.3683	60.71	76.5418	65.3679	60.1727	71.0101	59.5099	LOC111045017	NW_019105782.1	615798	628728	+	1118	protein_coding	ribonuclease kappa-like	-
111047989	129.939	246.381	101.865	21.2544	219.371	144.536	111.4	68.8377	LOC111047989	NW_019106014.1	202742	207214	+	986	protein_coding	uncharacterized LOC111047989	-
111054963	83.9175	74.8362	91.1946	109.596	68.0085	82.0596	94.3046	111.432	LOC111054963	NW_019107002.1	192851	242894	-	867	protein_coding	heterogeneous nuclear ribonucleoprotein 27C	RRM_1
novel.1041	235.905	226.685	119.107	191.86	183.041	243.857	220.581	146.952	-	NW_019106009.1	501959	513433	+	662	-	PF00379:Insect cuticle protein	Chitin_bind_4
111048732	122.486	87.7546	92.1205	118.964	102.938	105.392	108.798	116.108	LOC111048732	NW_019106089.1	62299	80959	+	1095	protein_coding	peroxiredoxin-2-like	-
111057914	60.0932	68.8773	44.6052	42.5018	47.0892	57.9195	46.4383	60.9183	LOC111057914	NW_019107859.1	70812	110730	+	2344	protein_coding	zinc phosphodiesterase ELAC protein 2-like	-
111047788	284.465	240.969	170.683	274.983	257.908	296.263	244.041	248.486	LOC111047788	NW_019105996.1	236695	249008	+	459	protein_coding	uncharacterized LOC111047788	-
111047777	31.3722	20.36	31.3502	35.5138	28.2794	31.178	38.4126	35.5576	LOC111047777	NW_019105995.1	48820	89953	-	2651	protein_coding	glucose-6-phosphate 1-dehydrogenase-like%2C transcript variant X1	G6PD_C
111053514	213.547	172.838	132.859	136.756	122.566	193.67	176.731	218.856	LOC111053514	NW_019106731.1	262635	279066	+	725	protein_coding	26S proteasome regulatory subunit 7	-
111053759	215.739	173.295	148.417	186.914	179.036	178.15	208.532	240.927	LOC111053759	NW_019106772.1	229872	237772	-	595	protein_coding	U6 snRNA-associated Sm-like protein LSm3	LSM
111044390	37.4026	14.3966	36.6694	26.8757	15.0939	23.6552	34.4462	34.2269	LOC111044390	NW_019105738.1	423358	504853	-	2741	protein_coding	cytoplasmic aconitate hydratase-like	Aconitase
111056870	28.4874	17.1238	25.8067	34.7476	20.4749	23.1636	21.2508	33.2358	LOC111056870	NW_019107482.1	37881	61895	+	3573	protein_coding	neutral alpha-glucosidase AB	Glyco_hydro_31
111050618	16.6994	10.5012	21.6415	12.634	16.0777	16.3009	18.4364	14.5522	LOC111050618	NW_019106315.1	230397	252696	-	3550	protein_coding	innexin inx3	-
111055573	150.577	161.762	108.532	147.41	136.565	173.678	139.217	170.554	LOC111055573	NW_019107130.1	21145	41647	+	811	protein_coding	methylmalonic aciduria and homocystinuria type D protein%2C mitochondrial-like	-
111062428	159.89	69.9267	90.6417	127.269	136.16	111.477	95.7724	121.895	LOC111062428	NW_019111607.1	985	11793	-	799	protein_coding	serine protease persephone-like	Trypsin
111048086	63.8305	42.0293	49.8748	42.7656	45.7237	51.622	50.5933	51.5127	LOC111048086	NW_019106022.1	209742	225479	-	1704	protein_coding	protein slowmo	MSF1
111048719	15.4888	30.4918	20.6355	15.9808	24.9366	19.5604	14.6774	21.1534	LOC111048719	NW_019106088.1	366111	385537	+	3954	protein_coding	maternal protein exuperantia	-
111043712	84.7883	29.8601	35.8678	57.0993	21.9869	21.0755	42.4206	38.2257	LOC111043712	NW_019105697.1	440872	520208	+	1995	protein_coding	estrogen sulfotransferase%2C testis isoform-like%2C transcript variant X2	Sulfotransfer_1
111058571	66.9919	68.6875	44.8703	38.2391	55.5665	54.9575	50.849	65.1988	LOC111058571	NW_019108124.1	51356	83669	-	2269	protein_coding	probable methylmalonate-semialdehyde dehydrogenase [acylating]%2C mitochondrial	Aldedh
111064535	24.174	55.8961	46.2555	6.24436	66.0379	36.2741	31.6203	17.3811	LOC111064535	NW_019105659.1	106850	110090	+	2123	protein_coding	cytosol aminopeptidase-like	-
111057764	243.153	261.696	168.258	280.267	244.421	214.313	205.619	302.885	LOC111057764	NW_019107795.1	134923	136864	-	539	protein_coding	eukaryotic translation initiation factor 3 subunit E	-
111044912	106.594	105.745	81.358	113.844	111.965	107.113	91.2684	102.668	LOC111044912	NW_019105773.1	96138	103862	-	1002	protein_coding	protein SGT1 homolog	-
111058091	38.1693	29.6132	41.3939	48.895	32.1743	30.3796	27.7557	34.2174	LOC111058091	NW_019105605.1	853630	860139	+	1781	protein_coding	GILT-like protein 1	-
novel.3096	77.7126	51.2931	57.9419	82.1291	83.4443	60.3889	66.9323	61.3511	-	NW_019108741.1	68325	69711	-	1387	-	PF00121:Triosephosphate isomerase	-
111048616	30.0728	30.3379	25.6592	18.4175	27.7378	26.2887	22.6477	21.5756	LOC111048616	NW_019106078.1	141892	160177	+	3405	protein_coding	transmembrane GTPase Marf%2C transcript variant X1	Fzo_mitofusin
111047280	20.594	46.0095	80.2785	78.5434	17.1464	75.9721	31.4178	53.6454	LOC111047280	NW_019105949.1	542751	562386	+	1136	protein_coding	sulfotransferase 1C4-like	Sulfotransfer_1
111056589	2.30593	1.05048	3.59831	11.7798	1.1705	3.0633	2.18972	23.4039	LOC111056589	NW_019107391.1	167025	170299	-	903	protein_coding	uncharacterized LOC111056589	-
111044408	59.3464	49.5025	47.8086	42.3298	52.4974	56.9356	56.5913	65.0239	LOC111044408	NW_019105739.1	78404	103736	+	2196	protein_coding	heat shock protein 75 kDa%2C mitochondrial	-
111057877	29.8216	16.6285	28.5117	21.2247	17.5793	24.4412	31.1609	10.9393	LOC111057877	NW_019107848.1	64528	89983	-	2259	protein_coding	cytochrome P450 4C1-like%2C transcript variant X1	p450
111055009	42.1379	258.993	158.517	117.221	61.4103	120.647	144.408	139.366	LOC111055009	NW_019107010.1	150382	153558	-	686	lncRNA	uncharacterized LOC111055009	-
111050961	16.7901	15.0316	18.4562	9.20429	17.0214	15.5663	18.6472	9.5079	LOC111050961	NW_019106363.1	88281	168765	-	3881	protein_coding	dopamine N-acetyltransferase-like%2C transcript variant X2	-
111050730	18.7448	13.49	20.2768	20.1438	14.1189	18.5963	18.3999	16.6417	LOC111050730	NW_019106331.1	77003	97045	+	3326	protein_coding	programmed cell death protein 4	-
111045230	8.28234	5.03046	10.9829	7.82843	5.15093	7.70036	10.8616	8.30866	LOC111045230	NW_019105797.1	440879	483117	+	6581	protein_coding	clathrin heavy chain	-
111051485	42.1922	58.7471	37.9772	10.6056	62.0384	49.4236	35.6872	21.8238	LOC111051485	NW_019106431.1	352573	357658	-	2485	protein_coding	solute carrier family 2%2C facilitated glucose transporter member 1-like	Sugar_tr
111045417	59.0393	103.979	57.6036	11.4247	108.235	49.4889	40.9079	28.8564	LOC111045417	NW_019105554.1	311968	313579	-	1612	protein_coding	serine/threonine-protein phosphatase alpha-2 isoform-like	Metallophos
111049436	52.1517	27.4752	29.9072	42.3638	32.5278	37.2561	34.5422	39.1487	LOC111049436	NW_019106165.1	307855	336332	+	2762	protein_coding	serine proteinase stubble-like%2C transcript variant X2	Trypsin
111060226	14.9826	19.1834	35.1038	34.8359	7.24639	26.2785	16.2864	23.412	LOC111060226	NW_019105618.1	194728	246307	+	2240	protein_coding	WAS/WASL-interacting protein family member 2%2C transcript variant X2	-
111053402	20.465	27.4244	23.7955	22.3587	26.728	20.7241	26.0579	22.451	LOC111053402	NW_019106716.1	36003	47756	+	2819	protein_coding	dnaJ protein homolog 1	DnaJ_C
111055010	111.842	84.7763	55.6991	101.297	80.342	128.619	84.525	137.979	LOC111055010	NW_019105592.1	347299	362318	+	1496	protein_coding	mpv17-like protein%2C transcript variant X6	Mpv17_PMP22
111049368	96.2731	88.9621	73.5696	65.0794	72.0521	84.9654	84.7866	109.707	LOC111049368	NW_019106159.1	121446	129929	-	1271	protein_coding	growth hormone-inducible transmembrane protein-like	-
111044950	18.6654	14.1818	28.8765	26.417	14.9875	21.1905	19.8709	13.6319	LOC111044950	NW_019105776.1	124763	230622	-	2428	protein_coding	cell wall protein IFF6%2C transcript variant X3	-
111064418	275.784	231.328	163.627	243.097	252.547	234.175	223.219	237.353	LOC111064418	NW_019105651.1	456181	458296	+	481	protein_coding	NADH dehydrogenase [ubiquinone] 1 alpha subcomplex subunit 6	-
111056401	22.1729	20.3731	16.8884	27.3724	21.703	20.5781	20.0905	24.1214	LOC111056401	NW_019107351.1	73636	77872	+	4237	protein_coding	toll-like receptor 7	TIR
111051759	13.8296	20.7587	20.0382	22.4324	20.1853	17.3708	17.9984	19.789	LOC111051759	NW_019106468.1	333744	346599	-	3153	protein_coding	ESF1 homolog	-
111047122	83.0571	62.6634	58.6138	93.8806	72.9613	68.2927	62.1976	89.5958	LOC111047122	NW_019105938.1	263074	271456	-	1429	protein_coding	signal peptidase complex catalytic subunit SEC11A	Peptidase_S24
111043548	24.5465	18.1487	26.9256	27.5194	18.2524	20.909	26.1293	28.951	LOC111043548	NW_019105688.1	732696	778238	+	2974	protein_coding	transmembrane 9 superfamily member 3	-
111046256	16.0135	13.8765	11.443	16.1351	13.6457	18.9664	16.0493	20.5165	LOC111046256	NW_019105868.1	223661	301260	+	8039	protein_coding	tetratricopeptide repeat protein 28	-
111047077	46.1225	37.1514	72.9756	46.7409	24.8752	53.0632	36.7015	33.6648	LOC111047077	NW_019105934.1	470852	484976	-	1126	protein_coding	cuticle protein	Chitin_bind_4
111049932	23.7964	17.939	18.3886	22.2345	16.0923	19.7159	19.3058	23.0123	LOC111049932	NW_019106231.1	165965	302309	+	5034	protein_coding	protein mahjong-like	-
111043366	35.5555	8.82615	17.3386	18.0038	11.031	19.7056	19.3324	16.9611	LOC111043366	NW_019105676.1	709861	751770	+	4127	protein_coding	facilitated trehalose transporter Tret1-2 homolog%2C transcript variant X1	Sugar_tr
111053725	41.4575	34.0953	35.6551	34.8846	33.5328	34.1361	36.4666	35.7896	LOC111053725	NW_019106766.1	57371	69471	-	2337	protein_coding	protein tumorous imaginal discs%2C mitochondrial-like%2C transcript variant X1	DnaJ_CXXCXGXG
111056895	52.4103	34.9263	39.9306	46.5146	36.018	41.7963	35.0799	38.7681	LOC111056895	NW_019107488.1	17266	81205	+	2094	protein_coding	protein lifeguard 1%2C transcript variant X1	-
111055432	31.2326	24.5902	23.8165	34.3236	24.0544	26.2813	26.2458	28.7637	LOC111055432	NW_019107099.1	451	32894	+	4008	protein_coding	RRP12-like protein	NUC173
111049410	13.4143	7.89454	16.0824	11.9539	10.7947	10.9156	13.9641	15.4777	LOC111049410	NW_019106163.1	374681	412232	+	4602	protein_coding	lipase maturation factor 2-like	-
111050050	104.487	101.534	62.936	81.6535	94.9409	118.519	106.741	122.802	LOC111050050	NW_019106246.1	186264	202279	+	1293	protein_coding	mitochondrial ornithine transporter 1	Mito_carr
111048164	26.9199	12.1389	19.4017	16.0115	9.01899	18.0815	20.0465	12.7238	LOC111048164	NW_019106030.1	237715	345909	-	2821	protein_coding	mucin-5AC-like	-
111044022	87.8658	49.2895	46.9476	50.9733	44.9495	69.7412	62.2627	68.1367	LOC111044022	NW_019105713.1	102096	256031	+	1861	protein_coding	xaa-Pro dipeptidase	AMP_N
111054782	20.4037	18.8829	19.3838	16.3591	18.58	21.7382	20.5285	18.5105	LOC111054782	NW_019106966.1	146643	180709	-	3848	protein_coding	protein sel-1 homolog 1-like	-
novel.3367	70.7447	37.3109	46.6058	79.1414	60.169	66.5891	68.9065	66.6846	-	NW_019109979.1	21573	33150	+	1650	-	PF01268:Formate--tetrahydrofolate ligase	-
111047684	100.858	61.6819	66.4443	88.7487	71.9723	77.1144	81.493	98.8143	LOC111047684	NW_019105986.1	73726	85477	+	1178	protein_coding	venom protease-like	Trypsin
111052391	21.5145	29.2776	28.5577	32.8424	35.8312	30.3752	28.9046	28.7459	LOC111052391	NW_019105580.1	657575	678794	+	2579	protein_coding	signal recognition particle receptor subunit alpha homolog	-
111050965	9.85127	8.16952	10.406	13.9747	11.5578	10.3504	10.9889	9.36004	LOC111050965	NW_019106363.1	205552	312290	-	5794	protein_coding	beta-amyloid-like protein	-
111052197	89.1154	61.631	55.1178	73.4021	60.8054	102.034	100.107	106.975	LOC111052197	NW_019106534.1	189436	221582	+	1593	protein_coding	splicing factor 3B subunit 4	RRM_1
111050941	6.64049	17.9055	29.5739	10.0837	4.00342	16.5948	20.8921	19.4698	LOC111050941	NW_019106360.1	123695	143178	+	2527	protein_coding	myb-like protein AA	-
111048549	25.2575	19.8421	21.2039	24.4252	21.7016	20.6361	20.9206	24.084	LOC111048549	NW_019106069.1	193471	244400	-	3705	protein_coding	5'-3' exoribonuclease 2 homolog	-
111047686	112.244	86.8453	70.7275	92.0478	85.8685	107.342	88.6587	110.578	LOC111047686	NW_019105986.1	88021	99029	-	1172	protein_coding	prostasin-like	Trypsin
111050464	44.4547	18.9647	30.5345	50.0779	27.8424	39.5917	42.0614	56.1137	LOC111050464	NW_019106296.1	321202	371934	-	2736	protein_coding	adenylosuccinate lyase%2C transcript variant X2	-
111060701	25.2096	22.6535	24.9773	23.8856	17.9032	28.8683	24.4953	32.989	LOC111060701	NW_019109572.1	217	40488	+	3576	protein_coding	E3 ubiquitin-protein ligase UBR5-like	-
111053828	141.956	41.0052	75.1928	119.234	65.7004	117.108	97.9839	137.211	LOC111053828	NW_019106786.1	54342	90891	-	1233	protein_coding	neurogenic locus notch homolog protein 1%2C transcript variant X2	-
111050154	22.0719	23.9768	17.4721	21.4141	21.8529	20.9234	19.4958	20.3005	LOC111050154	NW_019106257.1	288412	300254	+	3707	protein_coding	viral IAP-associated factor homolog	-
111063418	290.433	216.851	136.048	289.003	316.803	346.065	294.26	347.88	LOC111063418	NW_019114764.1	1319	3869	+	423	protein_coding	uncharacterized LOC111063418	-
111056472	118.78	87.867	60.5546	114.854	105.837	111.762	105.615	122.749	LOC111056472	NW_019107364.1	123343	136099	-	1289	protein_coding	uncharacterized LOC111056472%2C transcript variant X1	-
111050104	350.001	124.415	226.734	150.135	64.1909	458.354	422.926	587.723	LOC111050104	NW_019106252.1	414971	415384	+	414	protein_coding	uncharacterized LOC111050104	-
111045313	108.349	88.5238	55.4791	123.948	36.7217	105.63	69.85	119.562	LOC111045313	NW_019105803.1	492622	499482	-	1213	protein_coding	trypsin-7-like	Trypsin
111059632	175.505	153.601	118.747	192.498	180.573	159.415	145.566	174.176	LOC111059632	NW_019108666.1	15107	24137	+	633	protein_coding	NADH dehydrogenase [ubiquinone] iron-sulfur protein 6%2C mitochondrial	-
111048507	5.73166	9.01085	16.1847	12.1283	4.82236	8.67257	10.9877	7.87492	LOC111048507	NW_019106063.1	193468	254571	+	4274	protein_coding	peroxidase-like	An_peroxidase
111048301	46.5769	61.5836	45.9652	62.1395	31.6616	59.584	46.994	45.8847	LOC111048301	NW_019106044.1	396113	405095	-	1662	protein_coding	phospholipase A1 1-like	Lipase
111049647	23.7096	33.3849	25.4615	19.2343	32.2939	23.6645	24.2564	21.4556	LOC111049647	NW_019106196.1	364511	401102	+	2955	protein_coding	signal transducing adapter molecule 1	SH3_1
111055399	13.6334	27.8962	27.9603	1.62763	32.9278	18.0522	18.0125	5.76452	LOC111055399	NW_019105594.1	519090	529612	+	3414	protein_coding	tubulin alpha-8 chain-like	Tubulin_C
111050865	11.4036	10.5605	17.9402	13.2674	11.1785	13.5283	15.9971	13.0131	LOC111050865	NW_019105574.1	917899	989918	+	3566	protein_coding	synaptic vesicle membrane protein VAT-1 homolog-like	ADH_N
111054328	71.4908	61.0209	46.9557	61.8829	55.4126	66.8535	57.8038	73.7801	LOC111054328	NW_019106876.1	96197	118071	-	1996	protein_coding	methionine aminopeptidase 1%2C transcript variant X2	Peptidase_M24
111058811	25.2776	29.5955	24.1447	20.529	26.3287	28.4556	26.8448	28.9817	LOC111058811	NW_019108228.1	17697	54087	+	3484	protein_coding	coiled-coil and C2 domain-containing protein 1-like%2C transcript variant X1	C2
111052626	90.7439	156.94	93.3396	62.9247	138.335	92.3179	79.2735	100.455	LOC111052626	NW_019106596.1	82334	92229	-	984	protein_coding	heterogeneous nuclear ribonucleoprotein L-like	-
111053437	80.0929	25.067	35.4272	64.4525	31.7503	54.5284	44.3756	85.9207	LOC111053437	NW_019105584.1	9834	27322	-	2297	protein_coding	asparagine synthetase [glutamine-hydrolyzing]-like	-
111046018	50.7765	138.934	61.1547	33.3437	90.5242	60.9049	48.5847	63.392	LOC111046018	NW_019105849.1	72513	77936	-	1457	protein_coding	uncharacterized LOC111046018%2C transcript variant X1	-
111052521	4.10877	3.50363	4.47968	4.74161	3.93771	4.95682	4.98537	3.89615	LOC111052521	NW_019105580.1	170157	217902	-	13862	protein_coding	protein split ends-like	RRM_1
111058447	86.1245	89.5331	67.0535	76.965	117.161	74.7469	72.1504	72.6662	LOC111058447	NW_019105607.1	1027290	1042772	+	1051	protein_coding	signal recognition particle receptor subunit beta	-
111060163	35.6654	27.8669	26.691	34.8004	23.6235	45.134	45.9707	48.9841	LOC111060163	NW_019109059.1	519	42823	-	3084	protein_coding	uncharacterized LOC111060163	Chromo
111058577	31.8815	38.5071	26.7177	21.3362	43.2223	26.5956	21.7298	19.3912	LOC111058577	NW_019108126.1	21649	106128	+	3062	protein_coding	cullin-3	Cullin
111050633	11.1506	14.988	19.2919	16.6683	13.3246	15.8618	20.9663	13.4557	LOC111050633	NW_019106319.1	140596	159841	+	2867	protein_coding	annexin B9-like	-
novel.2536	19.6426	26.0381	20.6947	32.5102	26.0431	22.0075	22.8208	20.1068	-	NW_019107464.1	104500	112140	+	2725	-	-	-
111047213	151.408	108.546	76.0678	142.263	128.597	115.671	130.79	121.861	LOC111047213	NW_019105560.1	542774	553576	+	991	protein_coding	ejaculatory bulb-specific protein 3-like	-
111053170	259.491	265.257	204.767	264.928	674.656	395.502	341.974	474.804	LOC111053170	NW_019106683.1	102519	103089	-	329	protein_coding	60S ribosomal protein L31-like	-
111044162	98.0579	98.7134	78.1437	75.8555	97.9752	102.071	80.457	70.0716	LOC111044162	NW_019105723.1	538198	547662	-	1058	protein_coding	leptin receptor gene-related protein%2C transcript variant X2	-
111047540	14.4199	16.1422	10.5223	15.33	12.5176	15.8066	12.6249	19.1353	LOC111047540	NW_019105561.1	652256	779045	+	7322	protein_coding	activating signal cointegrator 1 complex subunit 3	DEAD
111047751	27.6376	33.7665	23.7023	15.2769	35.9325	26.0444	23.2714	17.7398	LOC111047751	NW_019105562.1	1088418	1126773	-	3284	protein_coding	shootin-1-like	-
111062061	178.109	90.6716	99.1262	110.268	82.1614	195.848	188.316	167.923	LOC111062061	NW_019110873.1	704	10025	-	861	protein_coding	NADH-ubiquinone oxidoreductase 75 kDa subunit%2C mitochondrial-like	-
novel.2573	171.732	199.618	93.9796	174.62	185.727	189.496	260.16	136.747	-	NW_019107542.1	112720	113495	-	776	-	-	-
111058731	23.0951	20.5631	16.4169	34.6032	17.7275	21.6435	17.4788	19.725	LOC111058731	NW_019108193.1	65213	94476	+	2551	protein_coding	matrix metalloproteinase-14-like	Hemopexin
111051062	161.428	239.389	113.194	7.24829	224.083	153.858	108.111	44.8997	LOC111051062	NW_019106377.1	54898	62907	-	909	protein_coding	uncharacterized LOC111051062	-
111062760	21.0562	29.697	28.0297	19.5265	33.0795	21.7272	22.592	22.27	LOC111062760	NW_019105627.1	448334	476273	-	2862	protein_coding	FAS-associated factor 1	UBX
111064185	101.754	90.1268	69.7264	93.6616	81.3	103.499	79.3029	95.6356	LOC111064185	NW_019105639.1	307563	314567	+	1223	protein_coding	39S ribosomal protein L2%2C mitochondrial	Ribosomal_L2_C
111043453	132.652	90.9213	76.7725	117.739	107.129	103.868	96.5212	101.764	LOC111043453	NW_019105547.1	479489	486451	-	1012	protein_coding	calcineurin B homologous protein 1	-
111046642	124.413	39.2754	98.8682	78.2287	50.9104	65.1019	96.5917	71.4773	LOC111046642	NW_019105897.1	79528	139497	+	826	protein_coding	myophilin	CH
111051969	41.1016	38.5989	32.3868	41.1512	31.7027	46.7914	40.2297	52.2735	LOC111051969	NW_019105578.1	561019	573076	-	2691	protein_coding	another transcription unit protein	-
111049258	399.277	275.122	304.242	318.658	268.942	472.512	445.072	446.081	LOC111049258	NW_019106147.1	793	13761	-	281	protein_coding	cytochrome b-c1 complex subunit 7-like	-
111056466	150.049	85.9545	114.869	106.511	79.949	116.638	127.776	108.32	LOC111056466	NW_019107363.1	4067	15366	+	831	protein_coding	apolipoprotein D-like%2C transcript variant X1	Lipocalin_2
111060065	137.172	61.7644	73.4086	75.2839	72.5427	160.488	117.799	142.264	LOC111060065	NW_019108985.1	215	38247	-	1201	protein_coding	calexcitin-1	-
111049689	155.22	144.846	102.194	146.214	134.323	136.885	125.164	177.759	LOC111049689	NW_019106201.1	330367	335415	-	797	protein_coding	histidine triad nucleotide-binding protein 1	HIT
111051695	1.54486	0.427289	3.18748	10.4412	0.748171	1.5949	4.36435	14.5062	LOC111051695	NW_019106460.1	5419	9157	-	1110	protein_coding	uncharacterized LOC111051695	-
111058388	74.8931	38.5636	44.15	93.3116	21.1475	49.5045	43.2639	58.0116	LOC111058388	NW_019105607.1	741449	760211	-	1835	protein_coding	membrane-bound alkaline phosphatase-like	-
111059305	11.433	17.3046	11.7892	12.6953	12.1773	13.9275	11.122	19.0727	LOC111059305	NW_019108463.1	8041	46267	+	6578	protein_coding	uncharacterized LOC111059305	I-set
111064438	74.0738	40.0455	34.9531	36.9309	59.9507	51.9229	121.22	36.2194	LOC111064438	NW_019105653.1	194525	200823	-	2229	protein_coding	bromodomain-containing protein DDB_G0280777-like	-
111060440	65.6054	50.4466	44.8393	56.9357	47.7451	60.2268	46.503	64.2091	LOC111060440	NW_019109307.1	23538	46744	-	1839	protein_coding	ubiquitin carboxyl-terminal hydrolase 14-like	UCH
111055040	62.9784	32.5581	39.6598	39.9588	39.8033	50.9183	46.4309	49.3451	LOC111055040	NW_019107016.1	76438	129714	-	2223	protein_coding	modular serine protease-like%2C transcript variant X1	Ldl_recept_a
111053674	55.535	38.8444	32.6603	41.5905	29.5578	47.181	42.2999	53.4348	LOC111053674	NW_019105585.1	1107246	1114247	+	2779	protein_coding	WD repeat-containing protein 36	WD40
111047184	70.7125	78.0866	48.1374	67.1577	61.7661	80.6359	70.4842	97.2922	LOC111047184	NW_019105943.1	11487	56026	-	1578	protein_coding	cleavage stimulation factor subunit 2 tau variant	RRM_1
111044281	129.56	156.237	85.3345	89.9945	101.174	154.432	121.6	129.16	LOC111044281	NW_019105732.1	46828	64576	+	935	protein_coding	uncharacterized LOC111044281	-
16216537	144.501	164.71	77.948	102.124	94.4949	95.7008	62.3566	107.921	ND1	NC_021748.1	12174	13091	-	918	protein_coding	-	-
111055649	10.3023	14.9723	13.6457	10.6291	15.4673	11.7914	13.4055	12.0584	LOC111055649	NW_019107149.1	37587	59575	-	4720	protein_coding	clathrin light chain%2C transcript variant X2	-
111058667	6.80942	9.48364	18.8651	10.6424	4.04172	10.2015	10.2915	10.6165	LOC111058667	NW_019108164.1	22829	51212	+	4371	protein_coding	mediator of RNA polymerase II transcription subunit 15-like	-
111056784	30.1071	74.2934	59.8594	12.3618	81.7215	40.8801	41.2822	20.4859	LOC111056784	NW_019107453.1	50196	58994	-	1310	protein_coding	neurofilament medium polypeptide-like	-
111047191	47.7813	18.5468	21.6778	29.1643	24.261	18.5283	28.1539	15.163	LOC111047191	NW_019105943.1	406316	447557	-	3171	protein_coding	mycosubtilin synthase subunit C	AMP-binding
111049961	104.797	124.065	70.3042	118.172	97.783	124.314	94.1067	133.248	LOC111049961	NW_019106234.1	245334	252858	-	1101	protein_coding	homeobox protein unc-62-like	Coprinus_mating
111055499	19.0668	25.696	25.1799	28.8331	24.5417	21.1499	21.5762	24.659	LOC111055499	NW_019107116.1	139462	163056	+	2621	protein_coding	acidic leucine-rich nuclear phosphoprotein 32 family member A	-
111044050	66.6726	56.2629	49.8247	85.7107	61.3837	55.7415	50.4861	73.393	LOC111044050	NW_019105715.1	295276	309084	+	1455	protein_coding	eukaryotic initiation factor 4A-III	DEAD
111062739	7.94511	6.67448	10.0705	6.80737	8.12245	8.30674	8.15213	7.44638	LOC111062739	NW_019105627.1	303689	403678	+	6367	protein_coding	ATP-binding cassette sub-family A member 1-like	ABC_tran
111058548	91.2211	56.2406	109.767	88.1024	56.8364	112.255	117.074	70.4512	LOC111058548	NW_019108113.1	101297	108589	+	619	protein_coding	uncharacterized LOC111058548	-
111043995	15.7444	17.5096	22.4558	14.1209	15.4996	15.537	20.4477	16.7234	LOC111043995	NW_019105711.1	678239	692187	+	3283	protein_coding	V-type proton ATPase subunit C	-
111053921	20.6252	33.2806	20.6825	7.67818	29.5085	22.7422	15.1483	12.8558	LOC111053921	NW_019106802.1	49369	148071	+	4549	protein_coding	E3 ubiquitin-protein ligase RNF123-like	SPRY
111049788	56.961	60.5424	45.1288	46.6705	49.6251	55.9093	44.7724	57.9822	LOC111049788	NW_019106213.1	330874	357584	-	1888	protein_coding	protein DDI1 homolog 2%2C transcript variant X1	ubiquitin
111058635	94.0331	78.2417	61.1525	85.851	70.8398	107.023	79.0626	127.063	LOC111058635	NW_019108150.1	6987	16756	-	1313	protein_coding	S-formylglutathione hydrolase	-
111051392	119.637	126.514	95.883	111.781	111.227	144.226	107.603	156.156	LOC111051392	NW_019105576.1	409464	415396	-	860	protein_coding	oligosaccharyltransferase complex subunit ostc	-
111047865	54.0154	91.6765	51.4861	33.5278	59.2255	63.7076	48.1434	60.6321	LOC111047865	NW_019106004.1	247869	267226	+	1610	protein_coding	E3 ubiquitin-protein ligase KCMF1-like	ZZ
111055549	23.5564	17.6212	20.1537	21.6361	19.0452	19.6559	21.2363	18.9565	LOC111055549	NW_019107125.1	112919	126932	+	3203	protein_coding	sorting nexin-12	PX
111058549	108.288	54.0176	65.4306	90.3362	93.8333	94.2582	99.7754	94.8453	LOC111058549	NW_019108115.1	100466	114435	-	1087	protein_coding	long-chain-fatty-acid--CoA ligase ACSBG1-like	AMP-binding
novel.2270	49.6006	21.2933	19.7084	25.7329	21.4891	21.7185	18.7604	19.9498	-	NW_019107090.1	53570	56478	+	2909	-	-	-
111055337	7.26345	7.96265	9.09177	8.90996	14.1392	6.43825	8.4091	4.46208	LOC111055337	NW_019107075.1	92430	111241	+	6290	protein_coding	protein FAM46C	-
novel.644	40.0773	81.5091	45.3488	34.1449	47.641	52.8198	43.4597	61.0527	-	NW_019105778.1	564622	585971	+	2011	-	-	-
111046951	58.19	32.7613	38.6005	55.3978	38.2478	55.4921	50.841	49.9942	LOC111046951	NW_019105559.1	1066946	1089889	+	1966	protein_coding	reticulon-4-interacting protein 1 homolog%2C mitochondrial-like%2C transcript variant X2	ADH_N
16216529	54.8555	82.6371	73.7566	57.8319	77.8131	64.9963	71.42	76.6609	ATP6	NC_021748.1	4709	5360	+	652	protein_coding	-	-
111049697	28.1604	32.9595	23.2988	34.2158	34.413	35.2158	33.2847	41.2222	LOC111049697	NW_019106202.1	242646	259201	+	2501	protein_coding	splicing factor 3B subunit 2	-
111051420	8.12418	10.5532	14.3219	14.6518	14.2067	11.9345	12.8218	12.3216	LOC111051420	NW_019106423.1	6597	37831	+	4719	protein_coding	DNA topoisomerase 1%2C transcript variant X1	-
111064337	97.4989	45.8099	73.7693	109.654	50.6039	77.2038	79.4384	89.1011	LOC111064337	NW_019105647.1	496800	509325	-	1201	protein_coding	rRNA 2'-O-methyltransferase fibrillarin	-
111050652	51.8501	41.2902	38.7596	49.0507	41.9318	47.525	38.9591	57.2971	LOC111050652	NW_019106322.1	123008	156470	-	2256	protein_coding	arginine--tRNA ligase%2C cytoplasmic	-
111044158	48.9232	47.9336	41.8991	45.3721	42.4216	55.0557	48.7158	55.0442	LOC111044158	NW_019105723.1	460015	478751	-	2068	protein_coding	protein ABHD4%2C transcript variant X4	Abhydrolase_1
111045437	55.4199	39.3391	44.193	43.0475	32.5003	48.7944	48.1339	45.4113	LOC111045437	NW_019105810.1	277079	301010	+	2093	protein_coding	esterase FE4-like%2C transcript variant X4	COesterase
111053826	187.306	178.633	124.562	201.592	171.62	186.882	157.982	186.941	LOC111053826	NW_019106785.1	220835	229695	+	582	protein_coding	NADH dehydrogenase [ubiquinone] 1 subunit C2	-
111057230	74.3501	73.0687	62.7474	82.4576	83.9942	70.8383	66.7618	67.2562	LOC111057230	NW_019107603.1	4583	19110	+	1084	protein_coding	elongin-B	ubiquitin
111053773	25.8938	12.6431	35.9293	19.5442	11.9074	22.5308	32.7601	20.4925	LOC111053773	NW_019105586.1	197693	228453	-	2701	protein_coding	neuronal acetylcholine receptor subunit alpha-5-like	Neur_chan_LBD
111052955	129.757	123.766	100.498	126.194	127.29	136.046	129.386	154.451	LOC111052955	NW_019106646.1	1505	24070	-	758	protein_coding	protein dj-1beta	DJ-1_PfpI
111055114	22.4062	18.9054	18.5362	24.4159	17.1233	23.7427	24.2794	30.3651	LOC111055114	NW_019107032.1	92254	123122	-	4581	protein_coding	serine/threonine-protein kinase mTOR	-
111046557	67.9638	35.9488	38.8802	43.1512	32.8316	75.2396	63.8826	74.8898	LOC111046557	NW_019105892.1	473868	494719	+	1950	protein_coding	MFS-type transporter SLC18B1-like	MFS_1
111044575	112.122	87.7993	77.9473	119.842	89.0421	108.955	106.525	119.57	LOC111044575	NW_019105751.1	232397	244296	-	981	protein_coding	39S ribosomal protein L16%2C mitochondrial	-
111057789	83.8362	61.6439	43.6201	67.1836	52.516	79.6914	80.8903	90.9633	LOC111057789	NW_019107802.1	19373	41478	-	1705	protein_coding	proton-coupled amino acid transporter-like protein pathetic	Aa_trans
111050003	46.6772	30.0515	37.5618	50.1513	30.2613	53.85	45.9377	64.8938	LOC111050003	NW_019106239.1	2262	33509	+	2178	protein_coding	UDP-glucose:glycoprotein glucosyltransferase 1-like	-
111050724	79.5945	60.0623	53.8023	67.306	53.8709	71.3295	55.9029	84.3454	LOC111050724	NW_019106331.1	376898	389883	-	1742	protein_coding	T-complex protein 1 subunit delta-like	-
111047506	39.2612	21.12	27.5797	52.6419	40.4657	31.1658	28.3219	41.315	LOC111047506	NW_019105966.1	255127	262912	-	2084	protein_coding	high mobility group protein I-like	-
111045979	21.5436	22.8262	16.3543	11.2446	21.8007	17.5947	20.0871	12.2055	LOC111045979	NW_019105845.1	400360	448628	+	4031	protein_coding	UNC93-like protein MFSD11	-
111045250	24.0811	22.4796	28.283	38.4328	16.0681	31.5238	20.2582	15.7812	LOC111045250	NW_019105799.1	111970	149758	-	2650	protein_coding	glucose dehydrogenase [FAD%2C quinone]-like	-
111054165	60.5142	32.2529	48.0168	50.204	48.8345	48.4988	47.359	38.5099	LOC111054165	NW_019106847.1	245386	259252	-	1597	protein_coding	PDZ and LIM domain protein Zasp-like	LIM
111047722	28.5546	19.1287	29.9588	27.6768	25.5096	24.695	23.9898	22.0396	LOC111047722	NW_019105988.1	359147	461210	-	2415	protein_coding	leucine-rich repeat-containing protein AAC1-like	-
111046617	71.7342	67.7747	52.2941	68.7682	66.875	65.34	65.1303	67.0445	LOC111046617	NW_019105895.1	505650	513115	+	1436	protein_coding	ganglioside-induced differentiation-associated protein 1-like	-
111048367	9.99755	13.7788	11.6647	8.95791	12.4398	10.6272	10.1332	9.54434	LOC111048367	NW_019105541.1	663870	686715	-	5893	protein_coding	tafazzin homolog	Acyltransferase
111052023	27.9642	34.9301	27.9761	16.5983	31.0402	25.2967	24.2495	25.2782	LOC111052023	NW_019106506.1	57190	97184	+	3123	protein_coding	tubulin polyglutamylase TTLL4-like	TTL
111048553	32.4088	45.6077	35.0494	32.7405	21.1358	54.3035	43.0925	46.5911	LOC111048553	NW_019106070.1	201685	251337	+	2604	protein_coding	kelch-like protein 26	Kelch_1
111058636	20.7669	17.1193	17.587	10.0731	15.2751	17.5506	19.7244	6.38513	LOC111058636	NW_019108150.1	70397	99236	-	2837	protein_coding	phosphoenolpyruvate carboxykinase%2C cytosolic [GTP]-like	-
111047897	87.9886	55.6088	56.7406	85.399	61.7418	74.4825	70.8837	89.1128	LOC111047897	NW_019106006.1	290714	305408	+	1438	protein_coding	39S ribosomal protein L3%2C mitochondrial	-
111062370	114.36	115.614	89.221	113.807	92.5402	135.734	106.207	138.611	LOC111062370	NW_019111454.1	1684	8037	+	1010	protein_coding	actin-related protein 3	Actin
111050274	15.5423	8.78117	15.0477	14.5895	8.02872	13.4654	17.6124	12.0428	LOC111050274	NW_019106273.1	88957	158497	+	4429	protein_coding	myosin-IB%2C transcript variant X1	Myosin_head
111062430	117.146	87.9662	93.6677	106.647	72.3058	121.17	112.971	104.581	LOC111062430	NW_019111616.1	3647	10417	-	757	protein_coding	lipid storage droplets surface-binding protein 2-like	Perilipin
111051869	26.9883	34.1032	25.6299	30.2728	23.1561	29.7534	22.783	32.875	LOC111051869	NW_019105578.1	373490	404403	+	3068	protein_coding	KAT8 regulatory NSL complex subunit 3%2C transcript variant X1	-
novel.588	15.2883	8.58091	12.0739	11.1413	7.96088	17.2683	15.1045	15.9595	-	NW_019105749.1	524175	538294	-	5472	-	-	-
111064555	12.5056	10.6914	15.3913	11.4553	9.20351	10.2533	15.5024	7.64617	LOC111064555	NW_019105661.1	402971	452556	+	4241	protein_coding	aminopeptidase N-like%2C transcript variant X1	-
111052266	52.517	64.936	50.7213	37.1396	73.3459	45.3145	39.507	39.0513	LOC111052266	NW_019106545.1	213183	225742	-	1509	protein_coding	G2/mitotic-specific cyclin-B	Cyclin_C
111062654	4.4626	3.15153	5.78877	3.95604	2.478	3.78263	4.73661	4.26241	LOC111062654	NW_019105626.1	408954	556116	-	12461	protein_coding	uncharacterized LOC111062654	F5_F8_type_C
111046183	32.2287	32.266	27.5141	24.2691	30.3636	33.7898	29.2487	26.3349	LOC111046183	NW_019105859.1	422197	440235	+	2934	protein_coding	uncharacterized LOC111046183	-
111058467	100.175	67.0631	58.5863	64.4657	54.5167	100.928	77.0143	77.5244	LOC111058467	NW_019108078.1	26004	59554	-	1389	protein_coding	beta-1%2C3-glucan-binding protein 1-like	-
111057768	78.3668	48.9926	79.8764	92.273	43.4178	46.4742	82.9314	54.7488	LOC111057768	NW_019107796.1	28580	37000	+	819	protein_coding	uncharacterized LOC111057768	-
111049413	12.8327	15.0615	13.1995	14.2962	13.9375	14.5703	13.9119	14.3611	LOC111049413	NW_019106164.1	115496	148946	+	5536	protein_coding	striatin-3	WD40
111055839	88.4819	76.3475	57.85	83.24	72.0504	92.0696	70.4001	109.925	LOC111055839	NW_019105596.1	484548	495461	+	1358	protein_coding	WD repeat-containing protein 61	WD40
111060220	21.9407	20.4361	19.8091	23.7847	19.0875	24.4922	25.6073	24.9021	LOC111060220	NW_019109109.1	1159	36836	+	3718	protein_coding	E3 ubiquitin-protein ligase hyd-like	HECT
111061785	68.9409	71.806	56.0707	55.268	66.9036	60.2683	55.4395	58.4081	LOC111061785	NW_019110470.1	9666	15915	-	1432	protein_coding	mitochondrial import receptor subunit TOM20 homolog	-
111051129	14.1515	8.06041	15.5145	12.3879	9.99871	12.9374	13.4599	12.479	LOC111051129	NW_019106386.1	215609	293944	-	4319	protein_coding	junctophilin-1-like%2C transcript variant X1	-
111048352	27.5939	24.4849	23.5588	25.9	21.2203	24.1844	25.2401	30.3237	LOC111048352	NW_019106049.1	159388	184567	+	2832	protein_coding	piwi-like protein Siwi	PAZ
111064636	44.9375	64.1355	41.5202	8.60637	73.3214	40.0878	27.5884	21.177	LOC111064636	NW_019105665.1	475241	489491	+	2186	protein_coding	kelch-like protein 10	BTB
111048405	15.9818	16.7783	18.0284	18.7415	22.0047	16.9614	17.7406	17.7431	LOC111048405	NW_019106054.1	430572	462258	+	3901	protein_coding	chromatin-remodeling complex ATPase chain Iswi	SNF2_N
111051654	28.1975	6.94923	20.4385	15.4299	8.45898	19.9008	20.4504	21.5065	LOC111051654	NW_019106457.1	178349	214062	-	4409	protein_coding	uncharacterized LOC111051654	Vitellogenin_N
111045512	92.3824	88.9725	64.4677	71.1303	72.3946	96.916	90.5806	101.006	LOC111045512	NW_019105815.1	313560	333995	-	1241	protein_coding	omega-amidase NIT2	CN_hydrolase
111045487	34.5357	25.4987	26.6883	34.2113	26.9672	34.5518	30.3314	33.5293	LOC111045487	NW_019105814.1	388302	419077	+	2738	protein_coding	putative pre-mRNA-splicing factor ATP-dependent RNA helicase PRP1	HA2
novel.2529	273.206	273.487	228.575	269.589	249.778	573.709	573.615	672.727	-	NW_019107457.1	79466	81252	+	308	-	PF00091:Tubulin/FtsZ family, GTPase domain	Tubulin
111043750	145.807	155.062	94.0021	205.459	158.825	145.93	127.026	167.209	LOC111043750	NW_019105700.1	164509	169886	+	646	protein_coding	probable ribosome biogenesis protein RLP24	-
111045945	322.882	296.178	192.991	323.354	277.054	412.133	388.51	509.852	LOC111045945	NW_019105843.1	297733	300000	-	327	protein_coding	40S ribosomal protein S3a-like	-
111046757	25.5991	25.2969	17.4687	21.7164	18.7362	31.1506	26.8976	38.8694	LOC111046757	NW_019105909.1	92602	168360	-	4646	protein_coding	cleavage and polyadenylation specificity factor subunit 1	-
111050740	25.5965	17.372	28.3784	28.4638	20.1577	25.0284	26.2626	31.5282	LOC111050740	NW_019106332.1	201283	205179	+	2206	protein_coding	ribose-phosphate pyrophosphokinase 1-like	-
111047695	54.2293	49.4174	46.5131	45.0074	41.3382	66.4105	54.2347	63.2839	LOC111047695	NW_019105541.1	346868	371489	+	1956	protein_coding	acylamino-acid-releasing enzyme-like%2C transcript variant X2	-
111060714	18.7572	21.2339	28.4897	15.2785	19.5219	21.1108	25.8954	20.6794	LOC111060714	NW_019109587.1	27045	29434	-	2390	protein_coding	26S proteasome non-ATPase regulatory subunit 11	-
novel.2514	7.56895	10.2245	18.3979	13.8426	12.1639	15.1733	17.9376	16.5015	-	NW_019107436.1	4697	8240	+	3544	-	-	-
111045240	16.4162	15.6454	17.592	19.5877	13.7268	16.4676	16.7944	21.6667	LOC111045240	NW_019105798.1	431278	469622	-	3850	protein_coding	transcription elongation regulator 1-like	FF
111056708	22.9817	20.0998	23.6903	22.7348	23.2736	20.5335	19.8002	19.9867	LOC111056708	NW_019107434.1	28268	51215	-	2926	protein_coding	apoptotic chromatin condensation inducer in the nucleus-like	-
111049168	49.5963	34.4686	39.6732	44.963	47.5779	47.9101	38.586	43.9031	LOC111049168	NW_019106138.1	40028	51398	-	1709	protein_coding	uncharacterized LOC111049168	-
111051438	128.511	69.1019	59.0218	69.3184	98.5679	56.8411	105.507	50.8844	LOC111051438	NW_019106425.1	181564	187430	-	1057	protein_coding	uncharacterized LOC111051438	-
111044714	11.7923	8.65727	13.9977	15.9767	10.7712	12.8216	13.6099	15.4661	LOC111044714	NW_019105758.1	23496	28086	+	4591	protein_coding	coatomer subunit alpha	WD40
111058145	44.6281	47.8823	34.4981	47.1279	40.1481	44.1759	34.6667	53.7027	LOC111058145	NW_019107955.1	869	23914	+	2407	protein_coding	DNA-directed RNA polymerase III subunit RPC2-like	RNA_pol_Rpb2_6
111053456	50.5061	27.6599	57.6745	58.4359	24.9181	59.084	61.0174	69.0115	LOC111053456	NW_019106722.1	91127	117087	-	1118	protein_coding	ribose-phosphate pyrophosphokinase 1-like	-
111045557	29.325	49.1947	29.3304	17.0352	37.17	32.4671	27.6031	30.6481	LOC111045557	NW_019105818.1	332920	370148	-	2740	protein_coding	eukaryotic translation initiation factor 2A	-
111059750	51.0054	31.0564	36.0674	44.9124	35.247	40.1654	43.3699	46.9506	LOC111059750	NW_019108726.1	16326	32423	+	2022	protein_coding	uncharacterized LOC111059750	-
111057152	28.2298	31.0908	20.995	21.3846	20.6071	35.6592	25.1161	30.3679	LOC111057152	NW_019107574.1	43223	99586	+	3649	protein_coding	WD repeat-containing protein 26	WD40
111048801	7.98268	22.7659	28.0608	16.7523	5.36291	21.6715	23.2505	24.2916	LOC111048801	NW_019106099.1	2487	73551	+	2900	protein_coding	uncharacterized LOC111048801%2C transcript variant X1	-
111056923	24.8576	27.7211	29.6738	35.4017	30.4517	26.5529	31.0492	26.7775	LOC111056923	NW_019107497.1	115684	135886	-	1971	protein_coding	vacuolar protein sorting-associated protein 26B-like	-
111052119	86.8153	77.7281	50.7659	74.6224	71.6173	89.6387	74.661	87.5554	LOC111052119	NW_019106524.1	50369	73129	-	1401	protein_coding	ADP-dependent glucokinase	-
111049546	7.43253	9.00223	11.8709	7.23945	8.50992	8.11941	8.21412	8.12653	LOC111049546	NW_019106179.1	249309	292657	-	5669	protein_coding	lissencephaly-1 homolog	WD40
111045066	86.0508	62.1152	67.5146	104.123	75.114	83.013	77.7879	102.056	LOC111045066	NW_019105786.1	109841	123730	-	985	protein_coding	transmembrane emp24 domain-containing protein 2	-
111055326	67.6486	61.3639	43.7278	75.9972	64.482	61.4048	48.6755	71.5163	LOC111055326	NW_019107072.1	6	13303	+	1501	protein_coding	nucleolar GTP-binding protein 1-like	-
111052513	45.3603	26.2729	47.1512	45.9081	20.7931	42.1237	46.2536	24.3588	LOC111052513	NW_019106581.1	57434	77410	+	1928	protein_coding	extensin-like	-
111056016	38.1519	30.731	29.2782	31.6096	31.1364	36.1146	32.6124	36.3032	LOC111056016	NW_019107243.1	93868	134470	+	2883	protein_coding	periodic tryptophan protein 2 homolog	-
111061949	45.0786	37.7139	46.5533	59.6031	27.8868	49.8615	41.9632	63.3814	LOC111061949	NW_019105624.1	675327	683541	+	1489	protein_coding	elongation of very long chain fatty acids protein AAEL008004-like	ELO
111047514	73.2524	68.2978	67.909	93.3222	86.03	78.694	68.0969	74.8367	LOC111047514	NW_019105967.1	417275	430565	+	1025	protein_coding	protein cornichon	-
111045771	82.4151	102.574	41.3062	123.389	94.8555	94.5044	89.1629	113.302	LOC111045771	NW_019105832.1	287214	292410	-	1131	protein_coding	glycine-rich cell wall structural protein 1.8-like%2C transcript variant X2	-
111049727	62.4645	35.0805	35.4937	50.4715	42.0931	46.2395	44.3506	44.7847	LOC111049727	NW_019106205.1	215234	244925	+	1955	protein_coding	glycerol-3-phosphate acyltransferase 4	Acyltransferase
111047066	150.293	154.209	96.2098	160.48	128.549	158.494	141.619	184.803	LOC111047066	NW_019105933.1	315547	317876	-	740	protein_coding	H/ACA ribonucleoprotein complex subunit 2-like protein	-
111053886	18.3385	43.3697	21.3748	9.05895	28.1297	25.1997	19.455	21.6221	LOC111053886	NW_019106795.1	175638	231229	+	4101	protein_coding	intersectin-1-like	SH3_2
111054297	8.5229	13.3168	12.1641	7.83321	12.565	10.5356	10.3191	8.78169	LOC111054297	NW_019106869.1	202292	232530	+	4915	protein_coding	ras-related protein Rab-10%2C transcript variant X1	Ras
111057082	13.8944	5.91918	12.3367	11.6952	9.64788	9.17642	11.4319	8.35965	LOC111057082	NW_019107550.1	98750	143066	+	5016	protein_coding	sarcalumenin-like	-
111053110	60.3332	48.8378	51.712	76.9585	61.7308	54.6842	57.1823	61.0759	LOC111053110	NW_019106670.1	133711	142585	-	1212	protein_coding	39S ribosomal protein L53%2C mitochondrial-like%2C transcript variant X2	-
111064144	26.3076	25.2078	22.4055	20.142	15.0672	31.6175	28.6468	29.2375	LOC111064144	NW_019105637.1	537486	623330	-	3748	protein_coding	tyrosine-protein kinase Fer%2C transcript variant X2	Pkinase_Tyr
111048156	38.2548	31.5627	26.948	40.4586	35.8017	51.7169	39.5534	63.1183	LOC111048156	NW_019106029.1	317495	380186	+	2792	protein_coding	DNA replication licensing factor MCM4-like	MCM
111053795	52.3714	82.0466	59.2201	11.3879	109.521	56.5234	48.0838	21.6751	LOC111053795	NW_019106781.1	126864	133993	+	1429	protein_coding	uncharacterized LOC111053795	-
111057088	33.5649	37.1879	29.1622	32.5728	34.5262	34.2893	32.6598	39.9467	LOC111057088	NW_019105543.1	658266	696226	-	2788	protein_coding	WD40 repeat-containing protein SMU1	WD40
111044531	42.8403	30.0057	28.0502	36.4954	29.0297	34.9512	31.3604	35.3707	LOC111044531	NW_019105747.1	327837	403894	-	2273	protein_coding	serine protease snake-like	Trypsin
111044555	57.9479	41.7991	53.3992	66.5018	48.0965	47.9059	51.5014	50.4187	LOC111044555	NW_019105749.1	486509	495559	-	1171	protein_coding	V-type proton ATPase subunit e 2-like%2C transcript variant X1	-
111053262	65.3629	40.074	49.0294	53.5398	37.5765	52.043	51.5748	63.8782	LOC111053262	NW_019106699.1	193250	226879	+	1754	protein_coding	aldehyde dehydrogenase%2C mitochondrial	Aldedh
111046544	113.795	32.1101	53.3674	69.3492	63.1655	68.0398	78.9904	44.463	LOC111046544	NW_019105892.1	515520	522124	-	1353	protein_coding	pro-resilin-like	Chitin_bind_4
novel.320	55.8797	134.985	49.5652	18.5	89.6797	80.7188	50.8293	47.7756	-	NW_019105640.1	200079	201494	+	1416	-	-	-
111045545	38.6893	56.8486	35.995	4.08001	66.0413	35.281	32.1659	11.6617	LOC111045545	NW_019105817.1	387415	402657	+	2004	protein_coding	kelch-like protein 10	BTB
111055342	61.4298	27.1768	38.507	50.5775	38.9247	43.5286	26.9964	36.4077	LOC111055342	NW_019107076.1	131942	142320	+	1637	protein_coding	uncharacterized LOC111055342	-
111045570	199.919	104.308	147.732	158.612	94.1546	181.019	176.519	181.223	LOC111045570	NW_019105820.1	255732	260913	-	522	protein_coding	renin receptor-like	-
111056034	113.831	105.04	58.062	110.836	87.6525	99.3641	85.2475	137.423	LOC111056034	NW_019107245.1	52691	67740	+	1118	protein_coding	protein BCCIP homolog	-
111049635	55.185	50.1752	37.758	55.012	55.4618	55.7904	51.4603	52.5372	LOC111049635	NW_019106194.1	93072	109461	+	1658	protein_coding	transcription initiation factor IIB	TFIIB_Zn_Ribbon
111046558	19.7254	23.2781	29.1999	32.5888	24.3938	23.815	25.5757	26.354	LOC111046558	NW_019105892.1	495991	511739	-	1956	protein_coding	cdc42 homolog%2C transcript variant X2	Ras
111044909	32.1781	15.1528	23.1991	23.2102	16.0152	24.0139	27.6314	28.3947	LOC111044909	NW_019105772.1	571585	649934	+	3875	protein_coding	cohesin subunit SA-1-like	-
111056567	78.8334	22.1142	51.547	42.9893	25.8114	55.6627	57.3455	57.4996	LOC111056567	NW_019107387.1	154920	166477	-	1793	protein_coding	putative serine protease K12H4.7	Peptidase_S28
111054390	85.1453	85.8942	50.1938	62.1697	70.7084	99.2596	77.8129	78.0197	LOC111054390	NW_019106888.1	199561	201105	-	1545	protein_coding	uncharacterized LOC111054390	-
111057801	83.7955	57.0983	67.086	60.9597	49.5204	99.2341	96.7945	96.8614	LOC111057801	NW_019107811.1	20674	39519	+	1241	protein_coding	3-hydroxyisobutyryl-CoA hydrolase%2C mitochondrial-like	-
111060762	105.076	96.6237	61.2103	84.4188	69.8765	125.811	105.139	136.983	LOC111060762	NW_019109621.1	3239	30590	+	1182	protein_coding	bystin-like	-
111054894	77.6752	23.7256	37.9394	37.7092	30.0862	45.2293	51.532	48.5261	LOC111054894	NW_019106988.1	72042	83574	+	2143	protein_coding	uncharacterized LOC111054894	-
111043545	44.5556	76.8836	50.784	9.27769	96.5383	54.1755	43.2795	19.8737	LOC111043545	NW_019105547.1	986191	1008400	+	1446	protein_coding	uncharacterized LOC111043545	-
111049712	10.4974	9.76299	9.08934	12.6539	10.0847	9.56935	8.96319	12.2817	LOC111049712	NW_019105569.1	1092413	1183591	+	7666	protein_coding	protein virilizer-like%2C transcript variant X1	-
111044059	121.598	101.045	82.5661	133.339	129.111	107.76	89.839	112.791	LOC111044059	NW_019105716.1	230097	235273	-	690	protein_coding	10 kDa heat shock protein%2C mitochondrial-like	-
111055857	96.4939	67.0129	53.5002	96.999	75.4973	76.8949	67.2218	99.7569	LOC111055857	NW_019107205.1	15519	24121	+	1131	protein_coding	proliferating cell nuclear antigen	PCNA_C
111059387	66.2863	42.2212	57.057	61.4821	32.4688	50.7672	129.495	14.8361	LOC111059387	NW_019108518.1	9140	13026	-	1530	protein_coding	glycine-rich cell wall structural protein-like	-
111052492	19.7234	11.498	14.1825	21.8779	15.5971	18.1352	16.6635	16.7691	LOC111052492	NW_019106576.1	63576	103644	-	4521	protein_coding	isocitrate dehydrogenase [NAD] subunit gamma%2C mitochondrial%2C transcript variant X1	-
111052269	61.1422	45.482	44.0667	47.3598	41.3644	60.0774	54.8173	67.997	LOC111052269	NW_019106545.1	88365	108539	-	1827	protein_coding	organellar oligopeptidase A%2C chloroplastic/mitochondrial	Peptidase_M3
111050331	18.2425	7.79656	16.5836	12.0542	7.61354	17.737	16.9147	13.3296	LOC111050331	NW_019106279.1	104976	152397	-	3431	protein_coding	peroxidase-like%2C transcript variant X2	An_peroxidase
111057072	37.8669	25.8307	43.5232	30.1624	24.1226	37.9651	40.6961	35.921	LOC111057072	NW_019107546.1	2286	65509	+	1737	protein_coding	peroxisomal multifunctional enzyme type 2-like	-
111051406	20.2411	36.1793	23.056	3.50175	36.6855	20.7626	18.4514	8.27162	LOC111051406	NW_019106421.1	141933	148288	-	2947	protein_coding	uncharacterized LOC111051406%2C transcript variant X2	-
111047253	64.1337	42.228	46.8265	61.1074	50.7701	49.4173	48.1047	52.783	LOC111047253	NW_019105948.1	58197	82694	+	1377	protein_coding	CD63 antigen-like	Tetraspannin
111055661	115.238	117.31	80.8367	134.62	115.346	138.144	105.067	138.814	LOC111055661	NW_019107153.1	20851	33426	+	845	protein_coding	mitochondrial import inner membrane translocase subunit Tim10	-
111051814	32.1794	35.0563	28.8891	39.4707	34.9899	38.1275	31.4615	45.3067	LOC111051814	NW_019106477.1	188059	211610	+	2162	protein_coding	ATP-binding cassette sub-family E member 1	ABC_tran
111043584	46.6771	77.9053	38.418	3.60991	75.9779	47.65	35.0234	20.6959	LOC111043584	NW_019105690.1	607282	616475	+	2199	protein_coding	protein anon-37Cs-like	Amino_oxidase
111054249	96.4907	43.6648	45.4631	53.0613	45.4049	60.0392	76.1401	76.8466	LOC111054249	NW_019106863.1	212423	228919	-	1701	protein_coding	uncharacterized LOC111054249	-
111059847	12.696	16.5822	13.6671	11.4102	16.1703	14.1457	12.7569	12.6777	LOC111059847	NW_019108816.1	55353	64380	-	4216	protein_coding	3-phosphoinositide-dependent protein kinase 1-like	Pkinase
111051489	55.6866	30.1931	44.4289	46.7923	42.2831	42.3967	41.7411	39.5588	LOC111051489	NW_019106432.1	167535	185671	-	1973	protein_coding	cytochrome P450 3A8-like	p450
111054411	39.1759	38.2076	36.2708	44.8795	39.2265	36.4172	32.7366	30.5702	LOC111054411	NW_019106893.1	207929	228130	+	1507	protein_coding	uncharacterized LOC111054411	-
111050915	12.9472	9.14259	11.1007	13.0443	8.75573	12.0804	9.1852	11.431	LOC111050915	NW_019106356.1	152615	159815	+	6329	lncRNA	uncharacterized LOC111050915	-
111047359	50.3413	24.5739	29.4241	23.8449	24.2138	37.7028	35.3227	36.9293	LOC111047359	NW_019105955.1	400845	424866	-	3146	protein_coding	proton-associated sugar transporter A-like	-
111057713	4.79755	11.9102	6.05815	2.41185	8.89341	6.25369	4.68308	4.53529	LOC111057713	NW_019107778.1	68763	95419	+	13659	protein_coding	dynein heavy chain 2%2C axonemal	Dynein_heavy
111049308	66.267	57.7601	43.1501	62.5961	60.8677	66.2001	56.7045	67.8504	LOC111049308	NW_019106151.1	357889	378213	-	1414	protein_coding	presenilin-1	-
111045975	16.6775	27.1716	21.052	27.7729	20.8996	22.6814	18.6321	14.116	LOC111045975	NW_019105555.1	1026392	1051892	+	3327	protein_coding	uncharacterized LOC111045975	-
111044758	9.34173	7.23464	9.98915	9.46454	10.1015	7.97811	9.24295	10.602	LOC111044758	NW_019105552.1	553842	585105	-	5284	protein_coding	phospholipid scramblase 2-like%2C transcript variant X2	Scramblase
111057818	14.9544	8.82884	16.7223	12.6255	9.87892	13.933	16.0221	11.2951	LOC111057818	NW_019107817.1	88	11396	+	3653	protein_coding	collagen alpha-1(IV) chain-like	Collagen
111063609	113.707	194.143	125.157	21.83	219.194	122.449	110.73	61.1275	LOC111063609	NW_019115782.1	35	2846	+	600	protein_coding	uncharacterized LOC111063609	-
111053403	8.3932	5.37548	7.45602	11.6979	8.94153	8.7494	7.36073	9.00117	LOC111053403	NW_019106716.1	83168	108896	+	8435	protein_coding	uncharacterized LOC111053403	An_peroxidase
111059767	73.516	47.5723	77.9506	69.3093	43.2608	67.7473	76.066	83.6669	LOC111059767	NW_019108741.1	54542	68285	+	993	protein_coding	triosephosphate isomerase	-
111054137	45.9388	35.9506	37.8569	42.6265	36.1462	40.869	37.5561	40.1275	LOC111054137	NW_019106843.1	34193	61968	-	2285	protein_coding	protein TBRG4	-
111048574	79.8038	77.4365	47.8517	69.4037	60.3662	88.4708	69.0404	107.368	LOC111048574	NW_019106072.1	123675	134138	-	1432	protein_coding	splicing factor 3A subunit 2	-
111054404	16.1958	17.6765	20.1165	23.6291	17.8993	18.1689	16.1128	18.0519	LOC111054404	NW_019106893.1	22853	78046	+	3252	protein_coding	procollagen-lysine%2C2-oxoglutarate 5-dioxygenase 3	-
111058597	175.074	79.0271	123.324	111.541	58.4265	163.215	143.708	173.974	LOC111058597	NW_019108135.1	66438	75553	+	743	protein_coding	gamma-glutamyl hydrolase-like	-
111044953	37.2832	21.3896	30.069	34.5397	23.8969	31.4583	34.063	36.9075	LOC111044953	NW_019105776.1	524360	534255	+	2142	protein_coding	V-type proton ATPase subunit d	-
111047588	21.2475	16.1969	21.4899	23.0586	15.0738	19.4949	21.051	21.9073	LOC111047588	NW_019105976.1	190760	224497	+	2940	protein_coding	cytoplasmic dynein 1 intermediate chain%2C transcript variant X2	-
111052314	41.0599	55.7405	37.2047	2.56071	64.6038	37.9111	29.3926	10.9186	LOC111052314	NW_019106551.1	18385	37085	-	2294	protein_coding	aromatic-L-amino-acid decarboxylase-like%2C transcript variant X1	-
111047393	85.5761	32.1667	43.3464	62.7061	47.6387	60.5901	51.8054	49.443	LOC111047393	NW_019105958.1	439566	447964	+	1271	protein_coding	uncharacterized LOC111047393%2C transcript variant X2	-
111061039	77.796	51.3385	47.9836	62.1867	45.0089	64.1962	65.9527	87.3114	LOC111061039	NW_019109852.1	15694	36555	-	1565	protein_coding	mitochondrial import inner membrane translocase subunit TIM50-C-like	NIF
111043393	14.5312	15.5312	11.9157	15.3195	13.8377	14.6646	12.3682	17.4225	LOC111043393	NW_019105678.1	258762	290143	+	6187	protein_coding	histone-lysine N-methyltransferase SETD1B-A-like%2C transcript variant X4	-
111049933	59.3844	40.7563	42.5767	66.2976	47.8496	60.207	63.0696	58.4542	LOC111049933	NW_019106231.1	308977	330385	-	1450	protein_coding	H(+)/Cl(-) exchange transporter 4-like	Voltage_CLC
111059694	22.6328	36.1212	18.8575	28.0211	27.7735	35.7636	22.2386	31.2753	LOC111059694	NW_019108703.1	747	45521	-	3561	protein_coding	protein purity of essence-like	-
111045618	64.327	52.4904	36.4494	60.3455	59.7008	43.383	75.9276	37.8092	LOC111045618	NW_019105554.1	345681	357453	-	1668	protein_coding	glycine-rich cell wall structural protein-like	-
111058914	18.2435	11.3096	12.0214	11.5819	14.84	8.33909	12.8671	10.0889	LOC111058914	NW_019108280.1	45646	93337	+	5586	protein_coding	phosphatidate phosphatase LPIN2-like%2C transcript variant X1	-
111051606	31.2314	50.4997	36.4267	4.46721	60.9843	30.1964	24.6672	10.3577	LOC111051606	NW_019106452.1	91063	100758	-	2008	protein_coding	glutamate dehydrogenase%2C mitochondrial-like	-
111064410	58.3776	78.7017	45.9733	84.0822	67.7709	55.7277	58.4667	78.7962	LOC111064410	NW_019105651.1	304413	309832	+	1368	protein_coding	aminoacyl tRNA synthase complex-interacting multifunctional protein 2%2C transcript variant X1	-
111052880	22.8026	12.6369	17.6559	20.337	14.8502	19.1183	18.7713	17.2518	LOC111052880	NW_019106634.1	274184	303315	-	3513	protein_coding	lateral signaling target protein 2 homolog	-
111051008	27.6698	14.6915	16.9795	27.4082	11.2874	17.1368	19.5017	18.2193	LOC111051008	NW_019106370.1	148248	176482	+	3351	protein_coding	trehalase-like%2C transcript variant X1	-
111062596	50.9109	52.1836	55.9053	56.803	40.9174	53.5648	54.1466	48.391	LOC111062596	NW_019112038.1	1542	6622	+	1227	protein_coding	uncharacterized LOC111062596%2C transcript variant X1	-
111050643	5.95301	5.79943	13.4664	7.89992	5.76604	7.95972	12.4131	7.35394	LOC111050643	NW_019106321.1	2760	186816	+	5185	protein_coding	laminin subunit beta-1-like%2C transcript variant X1	Laminin_EGF
111048628	290.586	184.919	187.238	218.072	133.118	280.559	278.643	200.502	LOC111048628	NW_019105565.1	783402	787732	-	435	lncRNA	uncharacterized LOC111048628	-
111050616	80.437	70.5213	52.9968	62.0244	50.1297	82.1784	74.1494	91.1175	LOC111050616	NW_019106315.1	139765	202557	+	1372	protein_coding	CD151 antigen-like	Tetraspannin
111052809	19.46	16.9282	18.8384	22.4907	20.9847	16.0413	19.6108	17.3061	LOC111052809	NW_019106625.1	285774	303218	+	3166	protein_coding	glycerol-3-phosphate acyltransferase 1%2C mitochondrial	Acyltransferase
111055216	43.9407	37.5691	32.5235	46.2497	36.6218	37.9831	32.7269	47.6839	LOC111055216	NW_019107049.1	65736	73278	-	1876	protein_coding	protein catecholamines up-like%2C transcript variant X2	-
111050425	37.342	13.3619	20.2846	30.6314	15.5453	10.111	28.6814	20.1238	LOC111050425	NW_019106290.1	279500	309851	-	2506	protein_coding	17-beta-hydroxysteroid dehydrogenase 13-like	adh_short
111064257	82.0664	89.0731	55.7381	86.5442	65.0904	97.3356	93.9928	116.863	LOC111064257	NW_019105642.1	238685	251822	-	1197	protein_coding	28S ribosomal protein S29%2C mitochondrial	-
111043694	62.4436	58.6663	54.4496	70.0429	79.0747	54.1481	55.5717	57.7364	LOC111043694	NW_019105548.1	308881	321377	-	1224	protein_coding	uncharacterized LOC111043694	-
111053190	17.2006	24.0434	19.9293	17.8362	25.6806	17.84	20.02	18.9595	LOC111053190	NW_019106685.1	173980	189309	+	2884	protein_coding	probable N-acetyltransferase san%2C transcript variant X1	Acetyltransf_1
111055806	55.0645	40.1358	36.0323	49.6429	33.9775	45.7324	44.2524	67.135	LOC111055806	NW_019107195.1	30195	48543	-	2042	protein_coding	histone deacetylase Rpd3	Hist_deacetyl
111064536	39.5637	96.207	33.9945	26.5681	59.6616	59.8469	38.3112	53.0982	LOC111064536	NW_019105659.1	154697	168802	+	1969	protein_coding	uncharacterized LOC111064536	-
111055048	36.0085	79.7621	38.9445	5.88014	76.24	38.483	26.204	17.4717	LOC111055048	NW_019107020.1	60540	62267	-	1728	protein_coding	serine/threonine-protein phosphatase alpha-3 isoform-like	Metallophos
111053919	32.2205	16.1533	21.6642	27.1387	20.2518	20.7081	18.5995	26.114	LOC111053919	NW_019106802.1	2109	16865	+	3083	protein_coding	uncharacterized LOC111053919	-
111051350	169.831	51.8063	80.8301	119.892	56.9713	127.346	135.471	183.572	LOC111051350	NW_019106413.1	180709	206860	-	921	protein_coding	L-threonine ammonia-lyase%2C transcript variant X1	PALP
111059575	153.215	118.992	102.568	175.454	125.918	171.639	136.072	189.46	LOC111059575	NW_019108616.1	5854	10096	-	566	protein_coding	protein transport protein Sec61 subunit gamma	-
111046774	27.077	30.1554	23.8725	24.9767	20.6774	31.4948	30.7203	36.7139	LOC111046774	NW_019105910.1	390243	439058	-	3067	protein_coding	protein Malvolio-like%2C transcript variant X6	-
111049866	9.49612	6.9085	7.59127	10.8447	7.41404	7.3955	7.15393	9.29961	LOC111049866	NW_019106223.1	223366	244775	-	8513	protein_coding	uncharacterized LOC111049866	zf-BED
111055956	38.6246	31.8327	28.9409	36.6735	31.3808	30.9591	33.0442	31.1362	LOC111055956	NW_019107226.1	81300	101148	+	2223	protein_coding	ADP-ribosylation factor GTPase-activating protein 1	-
111047617	35.302	29.0427	26.9942	40.0199	31.2834	28.1201	28.449	31.2495	LOC111047617	NW_019105980.1	197952	207649	+	2172	protein_coding	elongation factor Ts%2C mitochondrial	-
111045952	14.8337	15.3942	15.885	19.0121	18.2044	14.4491	12.3482	17.4196	LOC111045952	NW_019105843.1	458065	496349	+	3691	protein_coding	thymocyte selection-associated high mobility group box protein TOX-like%2C transcript variant X1	HMG_box
111048974	61.8893	23.6235	44.6611	34.5106	30.9017	41.1473	47.9623	37.881	LOC111048974	NW_019106112.1	14310	34360	-	2084	protein_coding	5-phosphohydroxy-L-lysine phospho-lyase-like	Aminotran_3
novel.3148	48.071	60.338	27.6786	22.8446	36.8434	103.191	56.4518	51.3761	-	NW_019108955.1	1	5211	-	2627	-	PF00078:Reverse transcriptase (RNA-dependent DNA polymerase)	RVT_1
111061410	256.696	133.304	147.206	183.662	129.16	246.532	235.788	289.453	LOC111061410	NW_019110190.1	27749	31889	+	491	protein_coding	facilitated trehalose transporter Tret1-like	Sugar_tr
111063867	40.0063	68.4125	44.2143	4.29632	85.3323	44.7739	41.0645	16.5371	LOC111063867	NW_019118856.1	7	1595	-	1589	protein_coding	uncharacterized LOC111063867	-
111046522	40.012	25.0584	20.9699	36.0857	18.8743	34.577	28.3415	26.9297	LOC111046522	NW_019105890.1	493366	516127	-	2400	protein_coding	uncharacterized LOC111046522	PDZ
111059064	22.5214	20.249	24.1756	19.7941	20.3337	19.5259	21.2509	18.6158	LOC111059064	NW_019105543.1	1097996	1135022	-	2703	protein_coding	WD repeat domain phosphoinositide-interacting protein 2%2C transcript variant X2	-
111048624	14.4815	15.3394	23.9861	15.5615	8.17743	16.9641	22.7746	15.7791	LOC111048624	NW_019106078.1	345740	366948	-	2622	protein_coding	endochitinase-like	CBM_14
111049515	34.2518	61.6412	39.0469	16.1226	61.1456	41.0704	28.1909	24.7802	LOC111049515	NW_019106176.1	227865	248566	+	1999	protein_coding	forkhead box protein J1-like	Fork_head
111055304	5.48927	3.82758	10.7229	6.07803	5.65574	6.97144	7.8478	6.54602	LOC111055304	NW_019105593.1	937321	975271	-	6047	protein_coding	uncharacterized LOC111055304	-
111057893	7.98973	5.73128	8.96151	8.24827	8.13517	6.49359	8.27528	7.59515	LOC111057893	NW_019105604.1	387149	601515	-	5197	protein_coding	protein grainyhead	CP2
novel.23	88.7027	162.154	65.6032	178.082	183.398	175.435	98.2826	159.977	-	NW_019105542.1	1611751	1615736	-	678	-	-	-
111047795	48.8752	20.4877	41.5614	37.5478	28.3726	34.9504	39.6638	32.1207	LOC111047795	NW_019105997.1	102468	104319	-	1852	protein_coding	venom serine carboxypeptidase-like	Peptidase_S10
111057583	43.2864	28.7573	29.0513	35.0326	28.0213	33.3521	31.8991	28.1363	LOC111057583	NW_019107727.1	70355	142873	-	2309	protein_coding	uncharacterized LOC111057583%2C transcript variant X1	-
111047646	27.4688	10.5608	25.8743	21.5719	14.7319	20.7517	25.2096	22.801	LOC111047646	NW_019105982.1	1037	51183	-	2506	protein_coding	amidophosphoribosyltransferase-like	Pribosyltran
111054837	41.4935	42.4853	33.5943	60.8509	43.8556	40.9068	39.074	54.6345	LOC111054837	NW_019106976.1	205765	228305	+	1842	protein_coding	DEAD-box helicase Dbp80	DEAD
111056948	56.3105	40.6808	41.6276	68.0873	43.981	54.8034	46.9115	61.1626	LOC111056948	NW_019107506.1	123026	129604	-	1490	protein_coding	transmembrane protein 147	-
111047336	40.4875	34.4115	31.0193	39.6278	35.2861	34.8576	37.8317	49.5934	LOC111047336	NW_019105953.1	151371	183514	+	2514	protein_coding	nuclear pore complex protein Nup93-like	-
111063614	324.746	41.6884	117.361	103.86	15.1212	144.606	107.698	187.546	LOC111063614	NW_019115815.1	1410	3134	+	694	protein_coding	splicing factor 3B subunit 4-like	-
111044046	184.937	176.455	97.3833	89.0435	157.576	202.367	234.806	139.589	LOC111044046	NW_019105715.1	270254	277319	+	608	protein_coding	probable pterin-4-alpha-carbinolamine dehydratase	-
111054413	12.8585	13.9025	15.9202	15.3426	14.6499	12.7232	12.5866	13.3459	LOC111054413	NW_019106894.1	216437	237219	+	3896	protein_coding	dnaJ homolog subfamily C member 7-like%2C transcript variant X1	DnaJ
111043293	21.0315	17.1414	26.5899	20.7456	19.975	19.4767	24.3784	19.4817	LOC111043293	NW_019105540.1	1687325	1707249	-	2778	protein_coding	5-aminolevulinate synthase%2C erythroid-specific%2C mitochondrial%2C transcript variant X2	Aminotran_1_2
111051479	58.7509	90.7758	52.5444	50.9336	73.6069	84.3268	64.1313	72.3584	LOC111051479	NW_019106430.1	12650	32847	+	1278	protein_coding	8-oxo-dGDP phosphatase NUDT18	NUDIX
111043522	186.771	65.3991	151.812	53.0035	207.735	137.793	228.742	114.597	LOC111043522	NW_019105686.1	680884	683606	+	322	lncRNA	uncharacterized LOC111043522	-
111044313	121.669	113.071	92.8089	139.5	103.18	138.824	106.907	140.146	LOC111044313	NW_019105734.1	229046	237743	-	750	protein_coding	39S ribosomal protein L12%2C mitochondrial	-
111058307	5.45741	2.8515	4.68657	4.08671	3.00803	4.51119	4.08735	3.97613	LOC111058307	NW_019108020.1	12099	123060	-	14005	protein_coding	ryanodine receptor	Ion_trans
111059870	7.76252	6.3115	8.47821	9.98996	6.45528	7.46194	9.33146	10.0827	LOC111059870	NW_019105616.1	667904	749483	+	6643	protein_coding	splicing factor%2C arginine/serine-rich 15-like	RRM_1
111063293	40.3416	30.165	30.9982	47.7824	41.2856	30.222	29.5306	36.0664	LOC111063293	NW_019114225.1	1313	3073	-	1761	protein_coding	hrp65 protein-like	-
111045320	62.8343	46.3791	41.0025	92.7523	49.5564	79.5505	81.6428	80.5008	LOC111045320	NW_019105803.1	484944	492012	-	1039	protein_coding	trypsin-3-like	Trypsin
111060116	189.448	195.806	134.579	190.115	184.337	239.375	201.002	237.778	LOC111060116	NW_019109031.1	560	6631	+	514	protein_coding	NADH dehydrogenase [ubiquinone] 1 alpha subcomplex subunit 10%2C mitochondrial-like	-
111047784	24.2005	28.3939	20.2743	13.1281	24.5434	24.9111	21.3675	22.381	LOC111047784	NW_019105996.1	129198	171470	+	3882	protein_coding	PH and SEC7 domain-containing protein 4-like%2C transcript variant X2	Sec7
111046442	213.098	54.2785	106.047	76.2456	17.1772	191.295	146.144	220.286	LOC111046442	NW_019105883.1	454567	459819	-	734	protein_coding	uncharacterized LOC111046442	-
111055188	32.5961	17.6319	19.0049	22.0518	21.898	27.7666	24.089	23.1664	LOC111055188	NW_019105593.1	118863	181189	-	3427	protein_coding	transferrin-like	Aa_trans
111054422	98.2818	99.0235	68.0986	86.5913	109.328	93.5305	73.5081	91.8431	LOC111054422	NW_019106895.1	212213	220701	-	1002	protein_coding	mitochondrial import receptor subunit TOM40 homolog 1-like	-
111054263	41.8081	32.74	26.5753	41.7686	31.4092	40.2406	29.9185	36.1551	LOC111054263	NW_019106865.1	32436	61052	-	1834	protein_coding	protein obstructor-E-like	CBM_14
111057798	37.6482	45.1824	33.8609	24.1906	41.7619	37.3286	29.7118	27.425	LOC111057798	NW_019105604.1	311845	323131	-	1900	protein_coding	cysteine and histidine-rich protein 1 homolog%2C transcript variant X1	-
111049718	32.9685	14.1357	22.7044	20.2063	13.027	24.6933	22.2757	27.7852	LOC111049718	NW_019106205.1	248079	344664	+	2805	protein_coding	facilitated trehalose transporter Tret1-2 homolog	Sugar_tr
111049110	19.2527	8.06962	11.3496	12.4775	9.39994	7.88551	13.4513	12.8828	LOC111049110	NW_019106131.1	281145	328292	+	3550	protein_coding	cytochrome P450 4C1-like	p450
111044942	7.52052	9.56006	16.1969	9.14601	6.88857	7.76799	10.9072	8.5341	LOC111044942	NW_019105775.1	498342	615746	-	4088	protein_coding	agrin	-
111045966	119.718	71.1902	45.8913	102.074	74.459	52.9321	93.7186	75.9005	LOC111045966	NW_019105844.1	488215	508077	+	1018	protein_coding	retinol-binding protein pinta-like	-
111047024	21.6423	16.9813	17.6476	28.9291	24.354	19.8398	18.0148	23.2671	LOC111047024	NW_019105931.1	114018	132897	-	3441	protein_coding	zinc finger protein 271-like	zf-C2H2
111059372	100.555	76.0251	80.4733	92.725	68.1406	116.711	87.6667	66.0561	LOC111059372	NW_019108511.1	12569	24648	+	821	protein_coding	protein obstructor-E	CBM_14
111044355	12.4329	11.4479	13.3589	14.1712	14.9257	10.3496	11.4357	9.56843	LOC111044355	NW_019105551.1	430177	467347	-	3389	protein_coding	choline/ethanolamine kinase%2C transcript variant X1	Choline_kinase
111055238	17.9841	8.40655	16.5996	15.7882	11.3941	13.2685	16.2511	13.7034	LOC111055238	NW_019107051.1	147072	150539	-	3419	protein_coding	uncharacterized LOC111055238	-
111048283	46.6085	20.7742	33.8563	28.0571	29.9837	26.3344	40.8145	29.2694	LOC111048283	NW_019105565.1	426581	436973	+	2105	protein_coding	lipid storage droplets surface-binding protein 1-like	Perilipin
111060572	41.8486	18.2206	24.5295	28.6156	11.9786	27.177	40.6114	36.4626	LOC111060572	NW_019109427.1	1104	45598	-	3082	protein_coding	bumetanide-sensitive sodium-(potassium)-chloride cotransporter-like	AA_permease
111053538	358.581	191.366	215.991	215.597	247.062	337.712	292.013	291.053	LOC111053538	NW_019106734.1	80283	87184	-	345	protein_coding	uncharacterized LOC111053538	-
111052792	32.04	34.6674	27.4025	41.1211	35.3993	26.7167	32.3847	36.3136	LOC111052792	NW_019106623.1	166640	182226	+	2137	protein_coding	nuclear migration protein nudC	-
111051634	4.82242	2.48477	8.12734	3.47824	3.81142	3.49558	6.78045	3.31959	LOC111051634	NW_019105577.1	301407	442275	+	6299	protein_coding	four and a half LIM domains protein 2%2C transcript variant X2	LIM
111053049	48.7357	49.3062	36.7318	39.2092	48.0075	43.9083	39.8594	45.4355	LOC111053049	NW_019105583.1	339276	373549	-	1895	protein_coding	probable Xaa-Pro aminopeptidase 3	AMP_N
111049294	12.1358	7.90138	19.6897	10.5796	7.57951	14.0673	17.9441	11.1279	LOC111049294	NW_019106150.1	387696	400293	-	2281	protein_coding	6-phosphofructo-2-kinase/fructose-2%2C6-bisphosphatase-like	-
111053121	7.41933	7.34574	7.49037	9.12734	6.99657	6.36107	8.0147	5.77953	LOC111053121	NW_019106672.1	41154	87108	-	5514	protein_coding	UNC93-like protein	-
111055060	44.6898	32.5925	41.6185	33.6274	18.9694	67.9854	45.8645	71.1459	LOC111055060	NW_019105592.1	375344	394664	+	1787	protein_coding	fatty acyl-CoA reductase 1-like%2C transcript variant X2	NAD_binding_4
111059876	131.626	92.9704	141.179	163.701	120.57	145.052	164.776	164.668	LOC111059876	NW_019108833.1	12074	24528	-	402	protein_coding	V-type proton ATPase subunit G	-
111058219	39.8046	34.8903	32.1419	51.1794	38.3797	36.1885	41.7365	42.0634	LOC111058219	NW_019105540.1	1017716	1035069	+	1914	protein_coding	succinate--CoA ligase [GDP-forming] subunit beta%2C mitochondrial	-
111064121	39.3239	18.622	28.734	25.4855	25.1212	30.9747	41.6554	32.135	LOC111064121	NW_019105636.1	684093	726634	+	2822	protein_coding	ATP-dependent 6-phosphofructokinase	PFK
111044914	109.707	51.7975	69.5595	79.9042	51.727	102.639	91.3394	114.236	LOC111044914	NW_019105773.1	650981	661560	-	1064	protein_coding	CD63 antigen	Tetraspannin
111045124	21.0496	26.1598	16.6885	16.3061	22.3529	20.2128	16.1075	17.9455	LOC111045124	NW_019105788.1	7734	41446	+	3695	protein_coding	ubiquitin thioesterase trabid	OTU
111055139	95.7337	108.325	46.7481	60.9296	81.9752	142.58	102.413	124.902	LOC111055139	NW_019107034.1	131630	133863	-	641	lncRNA	uncharacterized LOC111055139	-
111064222	59.6487	56.1503	48.198	66.2516	55.8464	55.091	77.7811	66.7532	LOC111064222	NW_019105641.1	193734	201679	-	1191	protein_coding	zinc finger protein 706-like%2C transcript variant X2	-
111062368	13.9108	12.5816	13.0705	15.948	11.9947	15.1748	15.3629	17.3528	LOC111062368	NW_019105625.1	359437	408296	-	4878	protein_coding	E3 ubiquitin-protein ligase hyd-like	-
111047866	61.5461	28.139	32.4669	36.6983	36.1074	35.7455	44.2366	45.4167	LOC111047866	NW_019106004.1	315499	338854	-	1817	protein_coding	venom protease-like	Trypsin
111060486	10.5222	27.1628	28.5978	1.44653	31.8947	15.4304	15.6994	5.07322	LOC111060486	NW_019109340.1	31074	46992	-	2689	protein_coding	cingulin-like	-
111048787	128.325	103.682	72.374	110.765	103.063	114.12	107.143	142.244	LOC111048787	NW_019106096.1	80694	87623	+	860	protein_coding	histone deacetylase complex subunit SAP18	-
111058319	23.5034	22.0932	21.7869	39.293	28.5265	27.3338	20.9989	21.5075	LOC111058319	NW_019108025.1	40356	53439	+	2194	protein_coding	RNA-binding protein 39-like	RRM_1
111051842	53.5175	56.7068	40.1292	56.0172	62.0173	50.6371	50.0655	58.8053	LOC111051842	NW_019106480.1	81986	101068	-	1641	protein_coding	ruvB-like 2	-
111056157	112.448	77.2468	74.6099	116.074	93.5741	90.8123	80.3839	92.4902	LOC111056157	NW_019107280.1	170985	193087	+	781	protein_coding	NADH dehydrogenase [ubiquinone] 1 beta subcomplex subunit 5%2C mitochondrial-like	-
111054756	7.98819	9.9123	13.8419	13.7075	12.9062	10.5508	12.7002	14.1431	LOC111054756	NW_019106961.1	907	19266	+	4048	protein_coding	protein ERGIC-53	-
111055635	25.7843	22.6476	23.879	23.5148	16.0168	26.9258	24.9356	23.649	LOC111055635	NW_019107146.1	937	32241	+	3045	protein_coding	formin-J	-
111052101	29.1279	19.713	21.2178	27.3424	21.7275	23.2287	23.3912	25.8121	LOC111052101	NW_019105579.1	532546	557167	-	3301	protein_coding	superkiller viralicidic activity 2-like 2	DEAD
111050975	71.4361	52.4993	46.8998	59.7244	52.1023	72.2421	48.8978	67.6359	LOC111050975	NW_019106364.1	278742	292999	+	1478	protein_coding	glucose-induced degradation protein 4 homolog	-
111051941	14.7283	12.0491	13.1499	12.2527	10.2666	14.9496	14.2874	16.1347	LOC111051941	NW_019106494.1	65260	143137	-	4574	protein_coding	sphingomyelin phosphodiesterase	Metallophos
novel.3843	60.1627	77.7937	55.2689	64.8916	53.6603	55.4208	45.4225	35.1036	-	NW_019115193.1	1645	2778	-	1134	-	-	-
111055782	45.484	14.3444	40.9462	23.9114	15.3757	38.0516	53.8337	36.4092	LOC111055782	NW_019107190.1	151901	187545	-	1640	protein_coding	hydroxyacid-oxoacid transhydrogenase%2C mitochondrial	-
111046879	28.2286	9.29163	16.784	14.3981	11.6827	20.2637	22.7415	19.9861	LOC111046879	NW_019105918.1	544314	559928	+	4543	protein_coding	uncharacterized LOC111046879	-
111052493	18.7441	7.55461	18.1153	16.377	10.3427	13.5037	19.2142	15.6224	LOC111052493	NW_019106576.1	112490	174777	-	3679	protein_coding	glycogen [starch] synthase	-
111053893	9.92425	6.18878	9.11609	8.02069	5.21623	9.49737	8.35299	6.7358	LOC111053893	NW_019106796.1	61438	254320	-	5196	protein_coding	uncharacterized LOC111053893	-
111052926	44.1092	50.8506	34.642	54.0542	51.6304	40.6894	37.4589	47.3508	LOC111052926	NW_019106642.1	245846	250272	+	1705	protein_coding	proteasome assembly chaperone 4-like	-
111052568	15.1122	14.7584	22.438	19.4886	13.9564	15.7339	24.1066	13.9832	LOC111052568	NW_019105581.1	478545	497419	+	2391	protein_coding	uncharacterized LOC111052568%2C transcript variant X1	-
111044884	15.5382	14.9366	13.2914	12.3941	16.3083	13.3983	13.704	12.1515	LOC111044884	NW_019105770.1	450131	474016	+	4509	protein_coding	E3 ubiquitin-protein ligase ZNF598	-
111055747	66.9929	35.9075	61.2299	41.4655	44.9496	58.2914	46.9281	49.1602	LOC111055747	NW_019107178.1	12629	21634	+	1342	protein_coding	annexin B10-like%2C transcript variant X1	-
111054157	99.9293	17.6716	76.69	31.4468	11.8823	90.389	93.2557	66.325	LOC111054157	NW_019106846.1	7746	12645	+	934	protein_coding	RNA-binding protein cabeza-like	-
111052473	131.908	38.2121	65.7017	70.4635	25.6752	103.479	83.2555	97.4452	LOC111052473	NW_019106573.1	277770	313199	+	988	protein_coding	facilitated trehalose transporter Tret1-2 homolog	Sugar_tr
111057146	53.599	38.5614	35.3973	53.3192	43.7846	41.2637	44.9976	50.8929	LOC111057146	NW_019107573.1	100671	123881	-	1995	protein_coding	beta-hexosaminidase subunit beta-like	Glyco_hydro_20
111050683	5.36984	2.3199	5.82751	4.61623	3.00211	4.71049	5.32837	4.42616	LOC111050683	NW_019106326.1	291498	389895	+	11040	protein_coding	uncharacterized LOC111050683	Myosin_head
111047586	8.62875	8.02264	7.78378	6.49866	5.05555	4.66827	5.75936	4.84757	LOC111047586	NW_019105976.1	89088	115068	+	5167	protein_coding	serine-threonine kinase receptor-associated protein	WD40
111051249	37.9318	36.4699	29.5609	37.1794	34.1294	41.4261	39.3378	37.6839	LOC111051249	NW_019105541.1	1774546	1792431	-	2086	protein_coding	protoheme IX farnesyltransferase%2C mitochondrial	UbiA
111064145	12.4684	21.7122	15.274	17.3524	17.0807	18.9457	15.9105	22.14	LOC111064145	NW_019105637.1	641199	677069	-	3399	protein_coding	poly(rC)-binding protein 3-like	KH_1
111053277	42.3648	46.7427	36.7823	46.4689	31.2478	35.9481	46.3568	33.2543	LOC111053277	NW_019106700.1	206874	216033	-	1382	protein_coding	regucalcin-like	-
111043567	40.739	20.4784	28.9268	30.0948	21.5659	28.2078	29.9331	23.6002	LOC111043567	NW_019105689.1	723241	754684	+	2279	protein_coding	protein yellow-like	-
111059361	89.5871	99.2799	68.3594	92.95	89.9934	107.208	83.9427	105.862	LOC111059361	NW_019108501.1	64064	75761	+	901	protein_coding	ubiquitin-conjugating enzyme E2 G2	UQ_con
111056029	18.6697	22.9442	30.2392	25.7069	24.6753	21.8418	31.5225	22.4084	LOC111056029	NW_019107244.1	151521	162396	-	2001	protein_coding	eukaryotic translation initiation factor 3 subunit J	-
111051334	269.343	183.586	109.414	136.893	172.437	125.324	205.634	101.169	LOC111051334	NW_019106412.1	231862	257235	-	588	protein_coding	uncharacterized LOC111051334	CBM_14
111053661	76.8784	56.2916	31.1855	80.8489	57.566	85.7302	77.8882	64.2135	LOC111053661	NW_019106750.1	175451	181546	-	1461	protein_coding	cuticle protein 18.7-like	-
111054160	6.31698	8.91889	10.0021	6.68044	7.59049	7.60167	7.93357	8.7856	LOC111054160	NW_019106847.1	67785	111012	-	5371	protein_coding	hypoxia up-regulated protein 1	HSP70
111056082	13.335	9.67997	15.6793	19.663	13.1017	11.8819	16.3359	14.3629	LOC111056082	NW_019107259.1	65094	88938	-	3371	protein_coding	protein phosphatase PP2A 55 kDa regulatory subunit%2C transcript variant X1	-
111050789	16.5491	16.6243	18.0191	18.9537	14.2943	16.7727	15.3423	18.3908	LOC111050789	NW_019106338.1	240190	269027	-	3338	protein_coding	importin subunit alpha-7	Arm
16216538	39.673	40.1705	48.2888	21.2184	23.2665	44.421	39.1733	43.8367	ND2	NC_021748.1	203	1156	+	954	protein_coding	-	-
111062891	116.517	66.8227	60.4267	58.4433	48.4654	117.914	93.2104	52.5927	LOC111062891	NW_019105627.1	790237	792374	+	944	lncRNA	uncharacterized LOC111062891	-
111053758	49.3628	76.6826	56.9988	44.4991	34.3115	73.9395	70.2942	63.479	LOC111053758	NW_019106772.1	169884	193588	-	1263	protein_coding	uncharacterized LOC111053758	-
111054260	18.5146	25.6519	29.936	13.0743	21.3728	20.4955	17.2767	13.9224	LOC111054260	NW_019106864.1	155265	165610	+	2289	protein_coding	sideroflexin-2-like%2C transcript variant X4	-
111055901	69.7301	65.3509	67.7427	67.7477	34.5496	74.3527	62.4935	83.7246	LOC111055901	NW_019107212.1	186316	197138	+	1003	protein_coding	uncharacterized LOC111055901	-
111048647	51.4695	40.7196	27.6748	45.1951	13.1528	1.46501	6.88961	31.169	LOC111048647	NW_019106082.1	381844	393268	+	1435	protein_coding	protein takeout-like	-
111046762	50.469	58.5168	41.4381	60.8243	52.7713	62.4603	54.8825	69.2419	LOC111046762	NW_019105909.1	168714	184439	+	1279	protein_coding	mannose-P-dolichol utilization defect 1 protein homolog	-
111062572	5.60155	7.99647	11.4891	5.50404	5.99841	8.11485	8.35516	7.49385	LOC111062572	NW_019111967.1	5177	11258	-	4745	protein_coding	titin homolog	-
111043700	11.8518	18.6836	13.0088	9.91471	14.1366	12.4309	10.9273	14.1697	LOC111043700	NW_019105696.1	517008	548097	+	4940	protein_coding	palmitoyltransferase ZDHHC15%2C transcript variant X3	-
111046808	13.2735	23.5955	12.3717	8.07105	17.6739	16.0877	13.713	13.5913	LOC111046808	NW_019105913.1	94753	246187	+	4780	protein_coding	phosphofurin acidic cluster sorting protein 1%2C transcript variant X2	-
111054831	61.2086	31.3896	35.3967	44.461	22.9572	70.8781	57.5843	72.6915	LOC111054831	NW_019106975.1	154287	172898	+	1789	protein_coding	UDP-glucuronosyltransferase 2C1-like%2C transcript variant X1	UDPGT
111056919	9.41148	15.8147	10.8206	5.31654	12.3467	11.2125	9.59405	10.1217	LOC111056919	NW_019107496.1	58119	120845	-	6286	protein_coding	uncharacterized LOC111056919	RVT_1
111048437	5.78808	15.5547	8.08079	7.30026	9.94453	8.15603	6.60225	11.0585	LOC111048437	NW_019106058.1	50507	86079	-	7068	protein_coding	clustered mitochondria protein homolog	-
111054595	55.8694	31.3781	38.3263	57.8385	39.5795	45.1028	44.2337	68.5537	LOC111054595	NW_019106926.1	85114	104406	+	1835	protein_coding	uncharacterized short-chain type dehydrogenase/reductase y4vI-like	adh_short
111047330	24.708	29.8109	30.9518	34.9554	24.7943	28.8525	24.5037	22.35	LOC111047330	NW_019105952.1	335799	361365	+	1626	protein_coding	protein D2-like%2C transcript variant X3	-
novel.901	87.0666	112.747	39.7343	76.6949	121.058	113.643	87.0096	126.959	-	NW_019105914.1	292525	301020	-	1034	-	-	-
111057470	11.9565	12.5818	11.4739	16.2372	12.6298	14.2637	12.6161	13.1649	LOC111057470	NW_019107672.1	67849	107108	-	5368	protein_coding	nucleoprotein TPR-like	-
111049041	21.5565	23.3288	21.0699	26.4176	20.6795	21.0567	22.8993	29.0277	LOC111049041	NW_019106121.1	104661	128498	-	3074	protein_coding	NHL repeat-containing protein 2	NHL
111050492	21.5484	13.0086	14.528	17.0643	15.6247	15.3676	19.3724	14.1872	LOC111050492	NW_019106298.1	157099	308481	-	3996	protein_coding	protein phosphatase 1 regulatory subunit 12B-like	-
111046252	50.5733	73.5949	47.6342	5.25525	84.0466	51.6607	46.103	18.3118	LOC111046252	NW_019105867.1	618766	623171	+	1722	protein_coding	pyruvate dehydrogenase E1 component subunit alpha%2C mitochondrial-like	-
111056111	23.039	10.4344	15.8338	15.1582	12.5469	20.1535	20.3381	15.1488	LOC111056111	NW_019107268.1	149545	177214	-	4200	protein_coding	synaptopodin-2%2C transcript variant X1	-
111058210	13.0278	12.5095	16.2213	12.6517	11.6073	11.6586	15.1018	10.3001	LOC111058210	NW_019107983.1	7044	54262	+	3018	protein_coding	uncharacterized LOC111058210	-
111050962	28.7924	51.7242	34.8857	9.483	50.2588	26.4358	21.4781	17.7746	LOC111050962	NW_019106363.1	174592	180603	-	2076	protein_coding	cytosol aminopeptidase-like	-
111050883	10.265	8.74462	12.245	10.5856	10.0862	10.1728	12.4039	10.0601	LOC111050883	NW_019106353.1	190158	321334	+	4057	protein_coding	septin-7	GTP_CDC
111051793	22.1608	23.7073	17.5589	22.152	16.4608	28.196	24.4663	23.1455	LOC111051793	NW_019106474.1	279176	297537	-	3261	protein_coding	potassium channel subfamily K member 1-like	Ion_trans_2
111056507	69.3045	82.3715	61.8581	136.264	71.5701	74.9389	72.9424	96.7433	LOC111056507	NW_019107374.1	151190	177785	-	942	protein_coding	sodium- and chloride-dependent GABA transporter 1-like	SNF
111059864	37.5733	16.1515	20.003	23.7431	15.7456	17.8928	16.1214	16.0676	LOC111059864	NW_019108825.1	4002	19807	-	2220	protein_coding	protein pinocchio-like	-
111051779	64.4388	59.2696	44.9124	64.6588	56.7028	57.8982	60.8674	65.3721	LOC111051779	NW_019106472.1	25788	38671	-	1418	protein_coding	ELL-associated factor 2	-
novel.3840	39.1118	120.581	97.0669	24.961	123.068	44.2316	31.8106	33.3889	-	NW_019115163.1	2040	3680	+	1641	-	-	-
111048080	22.199	14.1298	20.0788	17.5099	13.5306	18.8999	20.0458	20.3785	LOC111048080	NW_019106021.1	169353	192270	+	2974	protein_coding	IWS1-like protein	-
111046206	26.0406	57.7296	21.9338	12.4899	32.8191	28.2361	24.4294	32.1169	LOC111046206	NW_019105864.1	209687	274446	+	2841	protein_coding	F-box only protein 11	zf-UBR1
111053952	56.0327	52.6059	41.0868	71.1634	42.9595	53.0144	44.5928	58.1529	LOC111053952	NW_019106806.1	27951	46456	+	1246	protein_coding	kielin/chordin-like protein%2C transcript variant X2	-
111044820	29.1958	22.6988	46.0533	31.3389	18.0659	29.6706	36.2692	28.9437	LOC111044820	NW_019105766.1	134927	217581	+	1074	protein_coding	uncharacterized LOC111044820	-
111046698	31.1888	12.3531	25.6869	27.7353	23.1807	15.405	31.1933	15.509	LOC111046698	NW_019105902.1	192262	215314	-	1889	protein_coding	uncharacterized LOC111046698	-
111062945	278.001	297.364	147.049	243.72	311.32	282.522	408.794	195.369	LOC111062945	NW_019112971.1	1554	5384	-	356	protein_coding	cuticle protein 19-like	Chitin_bind_4
111047723	46.381	76.3954	50.6299	25.7013	55.8576	62.1222	49.1554	54.7584	LOC111047723	NW_019105989.1	266669	284955	-	1603	protein_coding	RANBP2-like and GRIP domain-containing protein 5/6	-
111062284	90.1712	88.5097	51.1256	109.333	71.2501	91.329	85.1531	128.846	LOC111062284	NW_019111281.1	567	6050	+	1031	protein_coding	dirigent protein 10-like	-
111051178	13.9646	16.4325	20.0625	15.0563	11.3059	17.3201	16.0177	14.7905	LOC111051178	NW_019106393.1	27665	76517	-	3833	protein_coding	uncharacterized LOC111051178%2C transcript variant X1	-
111057265	10.4385	7.1416	10.3568	11.7927	8.40291	9.0173	11.0192	9.82449	LOC111057265	NW_019107613.1	7629	97272	-	6442	protein_coding	cyclin-dependent kinase 12	Pkinase
111056704	64.4359	61.1886	41.1227	69.1408	59.6004	67.7488	59.1477	79.9025	LOC111056704	NW_019107434.1	7858	24888	-	1496	protein_coding	cyclin-dependent kinase 10	Pkinase
111054724	103.597	43.7038	69.5088	80.4464	50.9823	72.5985	76.1381	109.677	LOC111054724	NW_019106955.1	96834	103590	-	1044	protein_coding	GILT-like protein 1%2C transcript variant X3	-
111045511	24.8388	15.9115	22.3901	24.019	14.473	21.9235	21.7816	20.1562	LOC111045511	NW_019105815.1	283784	312881	+	2796	protein_coding	beta-galactosidase	-
111057348	8.81404	14.815	12.3222	6.46225	14.1586	8.71828	9.16124	7.88912	LOC111057348	NW_019107641.1	7189	109062	-	4975	protein_coding	E3 ubiquitin-protein ligase SHPRH-like	SNF2_N
111057399	9.0105	13.6904	11.5004	11.6607	14.2461	8.78557	9.97432	8.56528	LOC111057399	NW_019107654.1	133427	150753	-	4282	protein_coding	cleft lip and palate transmembrane protein 1 homolog	-
111054697	64.6984	82.6704	42.8034	47.8126	53.9413	76.2716	59.548	93.955	LOC111054697	NW_019106951.1	33097	52401	-	1471	protein_coding	AP-3 complex subunit mu-1%2C transcript variant X1	Adap_comp_sub
111061700	81.1386	50.591	59.5987	85.7661	61.1168	69.3151	67.3753	92.7681	LOC111061700	NW_019110410.1	9791	18725	-	945	protein_coding	microsomal glutathione S-transferase 1	-
111054393	6.442	7.90767	10.2174	8.64823	6.0776	6.61108	7.46358	6.36106	LOC111054393	NW_019106890.1	104708	130392	+	5590	protein_coding	serpin B10-like%2C transcript variant X2	Serpin
111053898	38.0082	32.046	34.7977	46.3954	31.1686	32.4834	37.935	37.4137	LOC111053898	NW_019106797.1	40293	57572	-	1853	protein_coding	nucleolar protein 58	-
111043683	76.3591	40.6726	45.0652	54.0223	29.9753	75.455	66.7937	69.2361	LOC111043683	NW_019105695.1	292267	363713	+	1418	protein_coding	alpha-tocopherol transfer protein-like%2C transcript variant X1	-
111053235	237.001	315.111	168.893	240.049	293.974	426.671	465.211	463.741	LOC111053235	NW_019106694.1	52341	54844	-	292	protein_coding	40S ribosomal protein S30	-
111048989	52.7337	53.6643	37.8351	56.8286	39.983	51.2903	43.7351	67.9969	LOC111048989	NW_019106114.1	105770	128827	-	1605	protein_coding	ruvB-like helicase 1	-
111050490	8.54133	15.9116	8.74809	7.23345	13.4271	11.7033	8.0964	8.96056	LOC111050490	NW_019105573.1	121111	183375	-	6826	protein_coding	protein mini spindles-like	-
111052892	87.5752	54.9992	77.3805	95.1549	57.7911	58.2065	98.2218	81.4054	LOC111052892	NW_019106636.1	255531	285477	-	614	protein_coding	uncharacterized LOC111052892	-
111045007	18.7291	19.2159	16.6361	19.0378	15.1376	21.0149	18.05	22.5746	LOC111045007	NW_019105782.1	216274	253531	-	4349	protein_coding	DNA-directed RNA polymerase III subunit RPC1	-
111055083	3.25094	2.68968	8.3443	3.08838	2.93725	4.50539	6.16078	4.35035	LOC111055083	NW_019107027.1	44276	106334	-	6066	protein_coding	protein 4.1 homolog%2C transcript variant X3	Band_41
111044946	14.6154	12.4822	19.8405	21.1282	8.2579	15.6599	12.6491	9.56222	LOC111044946	NW_019105776.1	431825	513220	+	3017	protein_coding	uncharacterized LOC111044946	-
111061765	26.4949	18.8729	18.1455	16.8727	23.0334	19.2943	18.7839	18.852	LOC111061765	NW_019110455.1	1391	24958	+	3458	protein_coding	MICOS complex subunit Mic60-like	RVT_1
111044556	55.8781	53.1469	46.7806	70.8447	66.4612	46.8304	49.9045	62.1646	LOC111044556	NW_019105749.1	496480	511602	+	1153	protein_coding	transmembrane emp24 domain-containing protein eca-like	-
111061886	3.74222	7.38466	7.06364	5.45692	7.09727	4.42066	5.86689	6.09353	LOC111061886	NW_019105624.1	361481	368288	+	6808	protein_coding	nucleolysin TIAR	RRM_1
111050532	34.2725	27.963	26.9529	84.2333	30.1718	38.5837	35.305	44.4863	LOC111050532	NW_019106304.1	228243	296257	+	1669	protein_coding	uncharacterized LOC111050532	-
111058382	45.4638	17.998	26.6141	46.6662	24.3047	41.8151	35.9279	59.6482	LOC111058382	NW_019108053.1	39937	41865	-	1929	protein_coding	venom serine carboxypeptidase-like	Peptidase_S10
111044271	10.9347	8.64114	11.7411	11.9317	8.99227	9.39903	9.43402	8.81103	LOC111044271	NW_019105731.1	463213	496892	-	4391	protein_coding	NF-kappa-B inhibitor cactus-like%2C transcript variant X1	-
111058748	72.3905	28.3279	49.6571	35.9883	33.9265	49.4699	40.0412	50.8209	LOC111058748	NW_019108202.1	63330	73089	-	1758	protein_coding	UDP-glucuronosyltransferase 2B18-like%2C transcript variant X1	UDPGT
111055366	12.9465	5.73522	10.019	9.47818	7.044	6.95451	10.6865	8.1955	LOC111055366	NW_019107083.1	171986	205875	-	4598	protein_coding	proteoglycan 4	-
111044494	10.9168	10.7602	16.287	14.0464	14.1681	11.5389	15.7886	10.2291	LOC111044494	NW_019105551.1	1349518	1359608	+	3826	protein_coding	uncharacterized LOC111044494	-
111052537	11.8623	18.8396	12.7292	9.34574	16.3392	10.2853	10.3643	10.9895	LOC111052537	NW_019106584.1	223004	268556	-	4884	protein_coding	uncharacterized LOC111052537	-
111060217	11.1436	33.8622	60.1254	23.5024	5.18061	43.5079	47.1843	38.7098	LOC111060217	NW_019105617.1	207144	224804	-	1297	protein_coding	neurogenic locus protein delta-like	EGF
novel.2577	17.1372	19.5957	31.5427	31.2653	8.2451	28.1469	12.1414	20.1077	-	NW_019107561.1	117795	134057	+	2280	-	-	-
111051531	146.375	156.079	97.6831	160.734	130.38	180.88	127.614	162.771	LOC111051531	NW_019106439.1	110933	122220	+	564	protein_coding	probable splicing factor 3B subunit 5	-
111059438	17.3329	22.8986	16.9095	7.24657	26.7299	16.2408	14.1002	9.30788	LOC111059438	NW_019105613.1	771061	806291	-	3604	protein_coding	eukaryotic translation initiation factor 4E-binding protein Mextli%2C transcript variant X3	KH_1
111054276	62.1538	72.9859	44.9349	53.5992	66.3253	83.122	59.9732	71.8966	LOC111054276	NW_019106866.1	82789	118347	-	1210	protein_coding	phosphoacetylglucosamine mutase	-
111051581	14.5804	19.4037	20.4486	24.4934	23.7815	18.8769	19.7562	18.212	LOC111051581	NW_019106448.1	58190	63390	-	2327	protein_coding	uncharacterized LOC111051581	-
111045397	3.07906	3.47405	4.57694	3.8104	3.74664	3.21305	3.96363	2.50801	LOC111045397	NW_019105808.1	227081	402968	-	9229	protein_coding	ABC transporter G family member 23%2C transcript variant X6	ABC_tran
111056756	54.8653	47.2112	45.889	67.4686	46.1308	51.5108	50.4928	57.7073	LOC111056756	NW_019107443.1	152575	165025	+	1306	protein_coding	mitochondrial intermembrane space import and assembly protein 40-B%2C transcript variant X2	-
111061970	93.0458	77.4971	64.9616	106.776	74.8314	75.5129	78.4823	95.7917	LOC111061970	NW_019105624.1	727156	733516	+	907	protein_coding	probable H/ACA ribonucleoprotein complex subunit 1	-
111055638	21.2291	4.62475	21.1222	7.50651	5.5819	11.4707	22.9619	10.0945	LOC111055638	NW_019107147.1	121364	159117	+	3733	protein_coding	acetyl-CoA carboxylase	Biotin_lipoyl
111046399	25.3496	17.2655	23.0828	27.6504	21.0658	21.8431	20.4309	31.166	LOC111046399	NW_019105881.1	262916	278907	+	3247	protein_coding	nuclear pore complex protein Nup133	-
111047973	19.237	18.9716	20.8497	27.2398	23.6527	16.2915	19.1262	20.3057	LOC111047973	NW_019106012.1	232071	242634	+	2445	protein_coding	cAMP-dependent protein kinase type I regulatory subunit-like	cNMP_binding
111055206	74.6116	75.0517	55.5096	74.5875	65.14	68.5455	60.9915	86.9272	LOC111055206	NW_019107047.1	16734	42535	-	1159	protein_coding	developmentally-regulated GTP-binding protein 2	-
111048753	49.7669	24.4038	41.8412	45.852	37.2117	42.4248	36.5015	44.3264	LOC111048753	NW_019106091.1	380749	409784	+	1617	protein_coding	adipocyte plasma membrane-associated protein-like	Str_synth
111054538	62.5316	63.288	49.7508	67.8737	57.4321	83.6532	55.5591	85.4981	LOC111054538	NW_019106916.1	108590	116769	+	1283	protein_coding	ADP-ribosylation factor-like protein 1	Arf
111056587	0.525689	0.988711	0.39844	22.0965	1.34238	0.203519	1.03048	14.6715	LOC111056587	NW_019107391.1	174194	178157	-	1631	protein_coding	uncharacterized LOC111056587	-
111055797	33.7136	12.6056	19.52	16.2271	13.9506	16.7987	15.9808	18.9762	LOC111055797	NW_019107193.1	110901	152749	+	2852	protein_coding	fatty-acid amide hydrolase 2-A-like%2C transcript variant X4	Amidase
111050663	7.81218	7.55289	7.32712	8.09865	6.72278	6.64907	6.15718	6.58206	LOC111050663	NW_019106323.1	171079	227794	-	7322	protein_coding	uncharacterized LOC111050663	-
111045401	10.88	26.8299	14.6336	14.121	14.5241	16.3978	13.5889	24.3084	LOC111045401	NW_019105808.1	571529	659272	+	4278	protein_coding	tudor domain-containing protein 7	-
111058864	44.966	71.5819	48.1834	9.10691	71.7922	40.7608	40.7058	18.7433	LOC111058864	NW_019108262.1	42427	55086	-	1569	protein_coding	aldose 1-epimerase-like%2C transcript variant X2	Aldose_epim
111053665	41.0584	43.9338	29.895	52.5692	38.1736	34.032	32.4325	46.7532	LOC111053665	NW_019105585.1	1085490	1105882	-	1954	protein_coding	probable ATP-dependent RNA helicase pitchoune	Helicase_C
111047038	3.2718	1.68387	4.181	3.31485	1.78054	3.80669	3.46824	3.51619	LOC111047038	NW_019105931.1	454465	526336	-	11830	protein_coding	sushi%2C von Willebrand factor type A%2C EGF and pentraxin domain-containing protein 1-like	EGF
111045747	142.498	127.291	86.6255	133.784	115.816	143.121	132.968	147.851	LOC111045747	NW_019105831.1	147175	156642	+	661	protein_coding	50S ribosomal protein L27	-
111046374	44.627	51.176	33.1007	40.2273	38.1803	46.0069	50.4606	62.3604	LOC111046374	NW_019105557.1	725975	737974	-	1924	protein_coding	prostaglandin E synthase 2-like	-
111054858	8.74733	8.12917	8.64411	6.47468	9.27931	7.17404	8.67701	5.77901	LOC111054858	NW_019105591.1	981843	1042453	+	5321	protein_coding	steroid hormone receptor ERR2-like%2C transcript variant X1	Hormone_recep
111062278	67.3546	80.5618	62.9414	44.3795	79.3413	60.0556	60.0041	58.8699	LOC111062278	NW_019111278.1	8	12065	-	982	protein_coding	casein kinase I-like	Pkinase
111064412	44.8548	43.4345	31.5228	37.1098	36.3401	45.4736	31.7256	54.5384	LOC111064412	NW_019105651.1	410873	416681	+	1876	protein_coding	COP9 signalosome complex subunit 5	Mov34
novel.3986	22.7217	26.354	40.246	21.027	27.4239	25.0124	30.8796	20.357	-	NW_019121367.1	1	1159	+	1159	-	-	-
111055141	172.116	66.2775	117.78	79.5881	150.406	340.561	292.232	183.557	LOC111055141	NW_019107034.1	120698	123572	-	385	lncRNA	uncharacterized LOC111055141	-
111060609	21.6966	5.83926	20.2286	12.0668	3.77012	22.5185	25.6169	16.0142	LOC111060609	NW_019109477.1	713	45633	-	3184	protein_coding	collagen alpha-1(IV) chain-like	Collagen
111046644	43.4944	65.1619	34.4884	46.4363	27.7544	47.9996	37.0526	48.108	LOC111046644	NW_019105897.1	316462	317579	-	1118	pseudogene	-	-
111058119	8.13764	7.5843	12.6381	10.075	7.28164	8.39038	7.70089	7.89007	LOC111058119	NW_019107945.1	9950	24462	+	4365	protein_coding	protein Skeletor%2C isoforms D/E-like	-
111044999	1.82585	1.16515	2.85019	1.77498	1.46304	1.74174	2.52308	1.56683	LOC111044999	NW_019105782.1	333796	534517	-	16771	protein_coding	uncharacterized LOC111044999	PDZ
111060090	60.2371	30.3349	44.6842	59.828	39.4778	37.1053	39.6489	41.7508	LOC111060090	NW_019109011.1	15417	49179	-	1157	protein_coding	uncharacterized LOC111060090	-
111058361	42.8206	29.7652	26.3743	39.3001	32.9836	42.6935	26.2433	24.6261	LOC111058361	NW_019108044.1	22563	100165	-	2234	protein_coding	leukocyte elastase inhibitor-like%2C transcript variant X2	Serpin
16216532	48.4092	60.6526	28.9687	49.9514	59.8119	42.1448	30.1024	35.9155	ND5	NC_021748.1	6929	8603	-	1675	protein_coding	-	-
111059600	36.3646	31.3243	26.636	36.6215	28.3534	42.3407	40.7767	43.4353	LOC111059600	NW_019108641.1	53356	71984	-	2250	protein_coding	methionine aminopeptidase 2-like	Peptidase_M24
111046521	30.9697	22.8071	31.5482	38.7059	19.8307	29.0633	31.2343	23.8785	LOC111046521	NW_019105890.1	476805	490390	-	1934	protein_coding	legumain-like	-
111046926	8.24975	6.93708	9.45277	10.1198	8.58853	7.53227	7.73003	7.73322	LOC111046926	NW_019105922.1	79707	154574	+	5538	protein_coding	protein polybromo-1-like	HMG_box
111043698	21.946	37.9832	21.4441	15.0302	30.9454	28.9807	21.1459	23.7203	LOC111043698	NW_019105696.1	145838	227581	+	2852	protein_coding	nuclear protein localization protein 4 homolog	-
111055663	11.1116	12.2671	10.1613	13.0516	9.84286	12.7557	11.5364	11.0465	LOC111055663	NW_019107153.1	70072	175141	-	5699	protein_coding	agrin-like	Laminin_EGF
111055410	21.7633	12.2689	19.1238	15.5743	12.7738	20.2857	20.7189	20.7881	LOC111055410	NW_019107093.1	121450	146004	-	3889	protein_coding	2-oxoisovalerate dehydrogenase subunit beta%2C mitochondrial%2C transcript variant X1	-
111047995	14.6235	13.7181	15.4198	19.2808	13.7972	13.5022	13.3697	13.514	LOC111047995	NW_019106014.1	450713	475132	-	3409	protein_coding	unconventional myosin-XV-like	Band_41
111047488	50.1516	21.5609	20.5437	33.5863	30.1989	28.4022	32.1768	18.1375	LOC111047488	NW_019105965.1	148475	154500	-	1905	protein_coding	proline-rich protein HaeIII subfamily 1-like	-
111057000	13.7587	15.711	10.6927	13.6298	12.5298	11.5331	10.4052	14.9557	LOC111057000	NW_019107518.1	112328	148368	-	5929	protein_coding	nuclear pore complex protein Nup214-like	-
111058773	23.4748	22.4664	17.946	16.7964	15.9142	28.3822	28.1197	29.3962	LOC111058773	NW_019108211.1	2286	62139	+	3762	protein_coding	probable E3 ubiquitin-protein ligase HERC1	-
111054321	40.1129	36.1406	25.7784	43.6088	31.167	34.1943	31.1008	40.8489	LOC111054321	NW_019106875.1	45503	76241	+	2168	protein_coding	myotubularin-related protein 14%2C transcript variant X1	-
111048064	16.4923	22.289	16.4531	6.56142	17.5711	15.9094	13.5328	15.0106	LOC111048064	NW_019106020.1	29290	45813	+	4924	protein_coding	H/ACA ribonucleoprotein complex non-core subunit NAF1-like	-
111045173	35.3425	21.3247	25.5302	30.9733	26.7264	37.5969	32.6572	36.9358	LOC111045173	NW_019105792.1	79885	167016	-	2322	protein_coding	uncharacterized LOC111045173	-
111044138	10.0319	17.8662	10.2515	10.5651	11.7304	12.8271	9.0054	16.0102	LOC111044138	NW_019105723.1	211538	333080	+	6642	protein_coding	kinetochore-associated protein 1-like	-
111059043	12.7764	7.75946	14.3897	13.7279	9.86459	10.0229	12.9722	8.41019	LOC111059043	NW_019108328.1	9761	65079	-	3643	protein_coding	coronin-1A	-
111046607	60.0478	62.776	45.7893	72.4763	53.8915	65.3984	51.2013	78.6367	LOC111046607	NW_019105895.1	91983	100022	+	1230	protein_coding	uncharacterized LOC111046607	-
111057185	52.3616	34.0987	30.1172	34.6476	36.7323	32.2479	36.9404	17.3776	LOC111057185	NW_019107585.1	28701	33856	+	2117	protein_coding	cuticle protein 19.8-like	Chitin_bind_4
111044097	26.0995	19.8365	27.122	27.5752	15.2267	17.2714	22.6343	14.2959	LOC111044097	NW_019105718.1	255952	286638	-	2018	protein_coding	alpha-tocopherol transfer protein-like	-
111049956	82.0798	71.9855	64.9428	83.0222	91.8029	74.3099	84.8257	73.9393	LOC111049956	NW_019106234.1	144479	151355	+	676	protein_coding	putative SERF-like protein	-
111051051	22.3934	8.94018	15.775	9.68961	8.19603	14.462	18.1018	12.9242	LOC111051051	NW_019106375.1	111610	164687	+	3703	protein_coding	SEC23-interacting protein	-
111063935	13.5408	14.264	14.3125	13.3286	13.0578	13.9089	14.279	13.8901	LOC111063935	NW_019105631.1	210134	265803	-	3365	protein_coding	phosphatidylinositol 4-kinase type 2-alpha%2C transcript variant X3	PI3_PI4_kinase
111044627	19.3724	10.6413	13.5582	16.6637	11.2319	15.156	12.9711	18.5467	LOC111044627	NW_019105754.1	74302	97916	+	4154	protein_coding	facilitated trehalose transporter Tret1-like%2C transcript variant X5	Sugar_tr
111062333	161.305	236.116	81.1927	122.577	125.537	150.518	120.327	83.6617	LOC111062333	NW_019111393.1	3033	10032	-	691	protein_coding	larval/pupal cuticle protein H1C-like	-
111056967	43.4752	33.239	28.8366	40.5906	26.4891	39.7244	31.7303	46.1265	LOC111056967	NW_019107512.1	82834	105077	-	2206	protein_coding	ubiquitin carboxyl-terminal hydrolase isozyme L5	-
111053305	110.934	68.8083	94.6391	94.5757	77.4868	143.641	126.702	201.46	LOC111053305	NW_019106704.1	289203	295476	-	721	protein_coding	protein transport protein Sec61 subunit beta-like	-
111053753	73.0181	56.6356	41.849	77.9944	69.4547	60.5655	56.2999	74.5801	LOC111053753	NW_019106771.1	78674	88225	+	1087	protein_coding	mRNA turnover protein 4 homolog	-
111045431	28.8778	29.9596	22.0987	31.3573	25.524	25.9881	21.9458	27.2583	LOC111045431	NW_019105810.1	77695	91623	+	2248	protein_coding	glyoxalase domain-containing protein 4%2C transcript variant X2	-
111050345	8.35981	8.01461	11.0289	12.0876	8.17339	9.16629	10.331	10.9476	LOC111050345	NW_019106281.1	161469	178645	+	4249	protein_coding	ras-like GTP-binding protein Rho1%2C transcript variant X3	Ras
111053274	32.9769	27.7278	27.5732	41.959	29.6596	34.1667	27.4869	36.0031	LOC111053274	NW_019106700.1	113984	144970	-	1820	protein_coding	transcription initiation factor IIA subunit 1%2C transcript variant X1	-
111044314	139.957	57.1452	85.9023	104.558	47.6584	138.182	143.723	170.528	LOC111044314	NW_019105734.1	1291	8543	+	659	protein_coding	uncharacterized LOC111044314	Trypsin
111064458	93.4882	51.184	40.0713	64.0669	81.1262	58.2574	75.3843	34.895	LOC111064458	NW_019105655.1	32848	50016	+	1301	protein_coding	protein takeout-like	-
111058393	42.828	23.97	33.5571	28.5728	19.8541	37.8756	35.8764	38.5506	LOC111058393	NW_019108056.1	101183	117260	-	2042	protein_coding	V-type proton ATPase subunit B-like	ATP-synt_ab_N
novel.3685	183.392	261.642	142.627	187.769	186.462	353.522	321.857	461.713	-	NW_019112926.1	1376	2381	+	364	-	-	-
111053462	57.6088	44.3777	40.0945	51.8139	50.2686	46.5116	41.0655	61.392	LOC111053462	NW_019106723.1	62125	96212	-	1601	protein_coding	mitotic checkpoint protein BUB3	-
novel.559	23.1729	13.0449	21.6389	23.8524	15.8136	16.2276	18.5079	18.8438	-	NW_019105738.1	420794	423354	+	2516	-	-	-
111045179	8.66042	5.20026	7.87629	9.47361	5.20012	7.49671	8.18555	7.89049	LOC111045179	NW_019105792.1	445374	501091	+	7114	protein_coding	S-adenosylhomocysteine hydrolase-like protein 1%2C transcript variant X2	-
111063886	64.9749	73.0625	50.4217	69.0726	77.8353	72.18	64.2974	63.8964	LOC111063886	NW_019119143.1	13	1013	-	1001	protein_coding	histone-lysine N-methyltransferase SETMAR-like	Pre-SET
111055728	12.9129	6.01304	16.791	10.5753	6.73077	13.09	15.9526	7.54302	LOC111055728	NW_019107171.1	136204	159035	+	2950	protein_coding	chitotriosidase-1%2C transcript variant X1	CBM_14
111051174	53.2725	44.1238	39.1647	55.5873	49.1271	49.0524	46.9011	67.4104	LOC111051174	NW_019106392.1	318853	326364	+	1191	protein_coding	thioredoxin domain-containing protein	-
111057915	60.376	45.1816	36.6585	50.2182	45.3913	50.9995	52.8096	63.9947	LOC111057915	NW_019107860.1	9604	27593	-	1625	protein_coding	60S ribosomal export protein NMD3-like	-
111050606	73.6676	49.8176	42.025	64.5335	52.7938	76.8157	59.3195	83.0193	LOC111050606	NW_019106314.1	340808	355681	-	1390	protein_coding	homocysteine S-methyltransferase-like%2C transcript variant X2	-
111059782	28.2755	30.5213	63.9456	40.4613	7.24897	45.434	38.8798	40.0902	LOC111059782	NW_019108762.1	60117	73046	-	979	protein_coding	uncharacterized LOC111059782	-
111058555	209.926	110.175	165.481	177.429	117.844	182.739	191.85	183.725	LOC111058555	NW_019108116.1	110930	113412	-	353	protein_coding	mucin-5AC-like	-
111059836	11.7853	13.2513	13.8579	13.1929	8.54613	14.4322	13.7349	19.1878	LOC111059836	NW_019108808.1	23260	70656	+	3887	protein_coding	spectrin beta chain-like	CH
111055446	19.6389	13.2441	13.6964	15.6057	11.0623	19.4598	17.708	20.7036	LOC111055446	NW_019107102.1	183283	221472	+	4634	protein_coding	multidrug resistance-associated protein 7%2C transcript variant X2	ABC_tran
111045758	59.461	87.5249	51.3786	48.3022	74.8697	62.1754	49.474	63.9495	LOC111045758	NW_019105831.1	157699	164054	-	1203	protein_coding	transmembrane protein 256-like%2C transcript variant X2	-
111051833	1.72898	4.36302	6.2529	3.41197	1.93982	3.94853	3.59085	2.35874	LOC111051833	NW_019106478.1	279138	315579	-	6305	protein_coding	hormone receptor 4%2C transcript variant X2	Hormone_recep
111056873	4.394	6.19634	8.36369	6.71551	5.88833	5.76634	6.74045	5.54803	LOC111056873	NW_019107483.1	50554	138186	-	5603	protein_coding	adenylyl cyclase-associated protein 1%2C transcript variant X2	-
111055957	4.39266	2.91588	4.38916	3.47337	4.58921	1.93042	5.95495	2.26053	LOC111055957	NW_019107226.1	123213	185607	-	7222	protein_coding	nuclear hormone receptor FTZ-F1-like	Hormone_recep
111045413	42.3581	23.0721	31.2546	39.1648	29.4592	34.7564	36.2413	32.9333	LOC111045413	NW_019105809.1	175925	201497	+	1735	protein_coding	very-long-chain enoyl-CoA reductase	-
111050896	218.057	126.052	81.2724	119.251	105.29	110.977	224.185	92.2629	LOC111050896	NW_019106355.1	82861	87715	+	669	protein_coding	uncharacterized LOC111050896	-
111052951	18.579	18.6677	16.7592	19.5665	17.5477	19.1344	16.8062	18.4232	LOC111052951	NW_019106645.1	293054	306205	-	3059	protein_coding	polymerase delta-interacting protein 3-like	RRM_1
111049618	27.2612	17.3767	26.2306	42.5712	20.0435	21.4439	32.0658	30.8243	LOC111049618	NW_019106191.1	285568	305251	-	2260	protein_coding	maltase A3-like	-
111055418	24.6874	20.8253	22.1991	25.963	22.2232	24.9249	25.1813	28.4804	LOC111055418	NW_019107096.1	212112	226256	+	2446	protein_coding	cAMP-regulated phosphoprotein 19%2C transcript variant X1	-
111055998	16.4438	17.5104	20.941	21.5192	21.4082	16.2827	19.0585	16.4552	LOC111055998	NW_019107239.1	3284	43732	-	2324	protein_coding	sodium/potassium-transporting ATPase subunit beta-2-like	-
111060002	34.8307	14.1141	26.0411	10.4024	13.4002	20.7671	20.6842	15.2019	LOC111060002	NW_019108934.1	37961	42017	-	2648	protein_coding	uncharacterized LOC111060002	-
111048770	25.7029	38.8279	35.3548	53.2126	17.5052	33.6096	14.9195	22.3058	LOC111048770	NW_019105566.1	810183	844445	-	1544	protein_coding	alpha-tocopherol transfer protein-like%2C transcript variant X1	-
111048795	47.5002	10.4791	27.9186	23.705	12.163	34.1871	39.5919	31.8471	LOC111048795	NW_019106097.1	394584	417236	+	1738	protein_coding	MFS-type transporter SLC18B1-like	MFS_1
111049265	31.8463	41.1955	24.7859	25.5642	36.2695	32.8327	30.0229	32.5415	LOC111049265	NW_019106147.1	55536	67708	-	2450	protein_coding	mitochondrial intermediate peptidase	Peptidase_M3
111050778	3.62131	5.37804	15.923	5.90878	1.26048	8.12049	11.0042	8.43988	LOC111050778	NW_019106337.1	243323	331975	-	2875	protein_coding	uncharacterized LOC111050778%2C transcript variant X2	Zona_pellucida
111045013	61.5519	44.5224	46.1765	61.9259	29.0123	52.4115	47.4014	56.7558	LOC111045013	NW_019105782.1	560980	576466	-	1387	protein_coding	cathepsin B-like cysteine proteinase 4	Peptidase_C1
111043743	19.2152	20.8681	18.5191	23.2267	18.895	17.8423	17.7822	21.2949	LOC111043743	NW_019105699.1	619252	643168	+	2741	protein_coding	leukotriene A-4 hydrolase	-
111057108	46.436	32.9602	42.6382	34.4156	30.3423	40.2669	42.675	45.2229	LOC111057108	NW_019107560.1	131097	139522	+	1580	protein_coding	fructose-1%2C6-bisphosphatase 1-like	-
111048443	21.589	21.7662	18.6853	28.4143	20.4386	23.0664	22.5785	31	LOC111048443	NW_019105565.1	1218075	1238515	+	2763	protein_coding	cleavage and polyadenylation specificity factor subunit 5	-
111050696	54.7986	23.4528	40.1145	57.5358	31.2766	43.477	46.4139	48.9567	LOC111050696	NW_019106328.1	35005	43290	-	1359	protein_coding	uncharacterized LOC111050696	-
111047581	8.77771	13.4824	13.6047	12.9419	13.6387	11.993	13.2549	11.5859	LOC111047581	NW_019105975.1	522562	550231	+	3349	protein_coding	RNA-binding protein 25-like	-
111057096	56.6826	51.0191	24.0391	43.1838	53.1036	50.6591	39.4247	44.4522	LOC111057096	NW_019107556.1	120687	134057	+	1625	protein_coding	ornithine aminotransferase%2C mitochondrial-like	Aminotran_3
111056568	72.2957	98.7343	56.7158	37.4834	70.527	83.6442	67.4443	65.7458	LOC111056568	NW_019107387.1	1646	11025	-	881	protein_coding	hydroxysteroid dehydrogenase-like protein 2	adh_short
111064343	15.5022	12.4801	19.9389	21.007	12.1989	18.4319	19.8325	18.2356	LOC111064343	NW_019105647.1	833200	846465	-	1999	protein_coding	proton-coupled amino acid transporter-like protein CG1139	Aa_trans
111057128	31.7713	36.7975	24.6558	23.7255	26.3349	34.6975	27.8264	34.6322	LOC111057128	NW_019107566.1	74890	141020	-	2583	protein_coding	tetratricopeptide repeat protein 17	-
111047284	16.1525	14.0983	19.9125	19.8455	14.399	20.4848	17.8791	16.3789	LOC111047284	NW_019105541.1	261574	266649	+	2328	protein_coding	peroxisomal biogenesis factor 19	-
111056138	19.4863	22.8947	19.1379	18.575	22.9585	16.682	15.1907	20.0801	LOC111056138	NW_019107277.1	187842	201607	-	3124	protein_coding	inner centromere protein A-like	-
111049820	23.8733	17.4665	18.7882	24.8797	20.7537	24.0583	22.8524	24.4957	LOC111049820	NW_019106218.1	94105	133618	-	3063	protein_coding	histone-lysine N-methyltransferase E(z)%2C transcript variant X2	SET
111047603	42.2804	47.5525	40.0797	57.9701	55.4607	35.3148	37.6428	50.042	LOC111047603	NW_019105978.1	114735	129230	-	1153	protein_coding	transmembrane emp24 domain-containing protein bai	-
111053276	58.1221	38.5172	43.6916	48.4761	35.6448	43.7829	54.943	42.021	LOC111053276	NW_019106700.1	191297	203404	-	1256	protein_coding	regucalcin-like	-
111046575	27.285	25.5905	23.467	33.0264	26.6212	32.7398	27.2619	42.1406	LOC111046575	NW_019105558.1	197918	221490	-	2680	protein_coding	DNA replication licensing factor Mcm6-like	MCM
111047079	13.656	20.1791	13.6948	18.9554	19.2533	13.4704	16.6818	15.1894	LOC111047079	NW_019105934.1	565036	573653	-	2341	protein_coding	arrestin homolog	-
111048423	10.6956	12.3064	11.2019	9.72244	11.1645	10.3394	10.1131	10.8293	LOC111048423	NW_019106056.1	359972	402525	+	4409	protein_coding	ubiquitin conjugation factor E4 B	U-box
novel.2213	8.93626	12.3908	9.87353	11.5137	12.5004	8.48338	9.76133	8.89078	-	NW_019107023.1	191433	197079	-	4578	-	-	-
111052326	7.69923	7.6314	11.7751	8.83416	7.43183	7.5237	8.61827	9.63687	LOC111052326	NW_019105580.1	310200	341725	+	5059	protein_coding	splicing factor 3B subunit 1	-
111055545	15.2233	9.36456	14.0014	12.651	8.31558	11.194	12.7447	13.1068	LOC111055545	NW_019107125.1	139096	197733	-	3677	protein_coding	spectrin alpha chain-like	-
111054282	37.1746	52.6887	53.3117	62.0847	71.1642	47.3584	44.8166	46.011	LOC111054282	NW_019106867.1	659	6067	+	1028	protein_coding	probable phospholipid hydroperoxide glutathione peroxidase	GSHPx
111047767	39.3396	95.2222	39.1752	15.9475	75.932	50.7572	36.877	37.559	LOC111047767	NW_019105994.1	72451	74013	-	1563	pseudogene	-	Thiolase_C
111053071	19.0864	25.4851	17.4798	4.08583	31.5568	16.1777	15.8812	8.91766	LOC111053071	NW_019106666.1	52623	86813	+	3536	protein_coding	tubulin polyglutamylase ttll6-like%2C transcript variant X2	TTL
111064078	14.7908	4.16715	9.6234	8.89509	5.65589	11.7879	9.90337	8.82779	LOC111064078	NW_019105634.1	56888	121241	+	4712	protein_coding	tolloid-like protein 1	Astacin
111045418	19.0991	19.1811	13.5185	13.1503	19.2168	15.6238	14.1423	12.7608	LOC111045418	NW_019105809.1	317247	355420	+	3803	protein_coding	ubiquitin-protein ligase E3C	HECT
111056866	35.4127	43.3751	25.3952	34.185	33.2526	38.4498	34.2637	41.0507	LOC111056866	NW_019107482.1	19678	37089	-	2141	protein_coding	ufm1-specific protease 2%2C transcript variant X1	DUF1671
111058759	12.5872	19.1498	15.0853	3.33346	22.5271	11.0531	9.56683	6.35797	LOC111058759	NW_019105543.1	1021250	1045434	+	3834	protein_coding	uncharacterized LOC111058759%2C transcript variant X2	-
111048034	19.2795	16.1628	16.1667	18.2063	15.1583	15.2606	16.9484	18.8494	LOC111048034	NW_019106017.1	240432	268072	+	3850	protein_coding	RNA polymerase-associated protein CTR9 homolog	-
111048859	57.0321	25.1859	23.9342	35.8528	36.4615	29.5635	29.6763	22.1262	LOC111048859	NW_019106101.1	318680	359366	-	1789	protein_coding	phospholipase B1%2C membrane-associated-like	Lipase_GDSL
111044141	18.7982	8.62346	14.8985	20.2306	9.31184	18.1114	18.1018	21.016	LOC111044141	NW_019105723.1	574376	603310	+	3916	protein_coding	glycine dehydrogenase (decarboxylating)%2C mitochondrial	Beta_elim_lyase
111047257	27.9839	15.3712	24.0863	25.5239	18.0477	27.6212	25.5464	29.4646	LOC111047257	NW_019105948.1	210843	241492	+	2740	protein_coding	peroxisomal acyl-coenzyme A oxidase 3-like%2C transcript variant X4	-
111047963	63.2578	96.3713	56.0803	74.8707	61.8731	107.668	71.7591	136.457	LOC111047963	NW_019106011.1	487168	502059	-	1003	protein_coding	GILT-like protein 1%2C transcript variant X2	-
111055899	21.7091	16.4711	23.549	20.8186	19.3922	18.2669	20.636	19.9191	LOC111055899	NW_019105596.1	910595	926759	-	2223	protein_coding	adenylate kinase isoenzyme 1%2C transcript variant X2	ADK
novel.388	62.5353	94.3191	30.418	55.4127	83.6475	77.5064	49.8342	68.0714	-	NW_019105666.1	170699	190399	+	1232	-	-	-
111061378	31.6741	29.3968	28.7491	44.5174	37.032	29.3506	29.7764	35.8577	LOC111061378	NW_019110161.1	14324	16272	+	1949	protein_coding	aspartate--tRNA ligase%2C cytoplasmic	tRNA-synt_2
111057138	31.8144	25.4084	26.5303	41.9247	33.459	27.9011	30.9758	33.0373	LOC111057138	NW_019107570.1	162092	163939	-	1848	protein_coding	5'-AMP-activated protein kinase catalytic subunit alpha-2	Pkinase
111060676	48.7804	55.9338	38.261	46.6482	46.2414	57.5897	54.114	66.9861	LOC111060676	NW_019105619.1	926011	930680	+	1489	protein_coding	alcohol dehydrogenase class-3-like	ADH_N
111054005	95.5414	83.5679	60.0823	88.7458	67.3137	91.1276	77.0124	108.848	LOC111054005	NW_019106816.1	70112	78596	+	941	protein_coding	cytosolic Fe-S cluster assembly factor NUBP2 homolog	-
111044892	26.2869	22.4873	21.431	21.9297	20.3969	26.3564	26.3341	34.1668	LOC111044892	NW_019105772.1	1582	57931	+	2628	protein_coding	guanine nucleotide exchange factor subunit Rich-like	-
111048868	7.80426	5.89333	8.39873	6.50749	5.27492	8.43356	8.94856	5.59315	LOC111048868	NW_019105541.1	1093631	1122148	-	5038	protein_coding	low-density lipoprotein receptor-like	EGF_CA
111053077	70.6834	48.9288	34.6761	77.4209	74.0052	40.7818	48.2606	48.1748	LOC111053077	NW_019106666.1	240113	249810	+	1012	protein_coding	serine protease inhibitor-like	Serpin
111054968	56.0433	52.4394	36.0797	33.2344	36.7456	50.8415	45.8768	43.1187	LOC111054968	NW_019107002.1	6057	36734	-	1543	protein_coding	protein ABHD16A-like%2C transcript variant X2	Abhydrolase_1
111055340	48.3674	52.4147	39.5486	41.5575	45.4237	61.0622	53.3301	61.0131	LOC111055340	NW_019107075.1	129890	150244	+	1446	protein_coding	splicing factor 1-like	KH_1
novel.594	105.189	116.976	81.0985	105.452	112.564	129.905	98.8659	96.3954	-	NW_019105753.1	337353	340676	+	609	-	PF08038:TOM7 family	-
111046062	110.023	38.8012	58.6999	77.995	45.857	82.2173	78.8488	82.8584	LOC111046062	NW_019105851.1	533693	551181	-	973	protein_coding	succinate--CoA ligase [ADP-forming] subunit beta%2C mitochondrial-like	-
111063392	8.76224	9.95099	11.5902	12.5414	12.92	10.6004	11.571	11.1084	LOC111063392	NW_019114598.1	366	4321	-	3956	protein_coding	mucin-5AC-like	-
111056044	8.90881	9.31905	8.66175	6.82723	7.92448	8.61982	8.28142	8.05588	LOC111056044	NW_019107247.1	42716	84500	+	5802	protein_coding	protein transport protein Sec24A%2C transcript variant X1	-
111050904	32.1187	17.1313	21.6675	21.0037	18.5171	26.3091	24.9894	23.2809	LOC111050904	NW_019106355.1	314279	327450	-	2536	protein_coding	uncharacterized LOC111050904	Ion_trans_2
111044813	89.8332	76.7092	57.9307	100.139	93.0234	99.7794	77.302	105.828	LOC111044813	NW_019105766.1	249285	254888	+	784	protein_coding	small nuclear ribonucleoprotein Sm D3-like	LSM
111051283	15.6972	20.7214	15.1423	6.87848	19.7905	15.0125	13.1021	10.8833	LOC111051283	NW_019106404.1	279766	336840	+	4120	protein_coding	uncharacterized LOC111051283%2C transcript variant X3	-
111055244	42.1044	50.6757	31.4827	50.4997	51.2865	43.3036	32.9553	38.8537	LOC111055244	NW_019107052.1	114917	152445	+	1344	protein_coding	ATPase ASNA1 homolog	-
111046741	14.7981	15.4222	16.8489	14.7694	15.7666	14.5517	17.0976	14.3199	LOC111046741	NW_019105906.1	368944	413369	-	2897	protein_coding	ADP-ribosylation factor 6%2C transcript variant X2	Arf
111044847	49.959	43.8936	42.6534	38.742	44.4383	48.0091	45.5395	40.4969	LOC111044847	NW_019105552.1	786909	798397	-	1422	protein_coding	Golgi to ER traffic protein 4 homolog	-
111045416	30.0558	35.5822	22.0365	23.5981	23.6717	32.1624	28.4772	27.4384	LOC111045416	NW_019105809.1	288613	298492	-	2274	protein_coding	protein PRRC1-like%2C transcript variant X1	-
111056628	148.324	127.699	94.9958	123.227	111.118	169.088	133.254	166.558	LOC111056628	NW_019105599.1	1044862	1046611	+	621	protein_coding	probable 28S ribosomal protein S16%2C mitochondrial	-
111049293	23.0968	15.4074	15.7801	17.2654	12.4469	12.3412	19.5044	14.2648	LOC111049293	NW_019106150.1	300939	335362	-	2869	protein_coding	regucalcin-like%2C transcript variant X2	-
111050807	173.092	59.8282	118.407	112.325	79.6379	158.991	135.014	139.62	LOC111050807	NW_019106340.1	382595	386958	+	547	protein_coding	pyruvate dehydrogenase E1 component subunit alpha type II%2C mitochondrial-like	-
16216530	47.8607	63.889	43.5279	45.6089	46.8704	42.3813	44.7311	54.9032	COX3	NC_021748.1	5361	6138	+	778	protein_coding	-	-
111056333	53.863	12.3212	35.0672	25.0113	10.3577	47.0406	33.9352	28.1151	LOC111056333	NW_019107331.1	8514	27557	-	1917	protein_coding	probable cytochrome P450 304a1	p450
novel.2815	26.4396	19.588	27.5147	37.0245	25.8586	27.8444	27.5474	39.5306	-	NW_019107981.1	85748	106541	-	1816	-	-	-
111055692	19.0847	40.0628	25.1057	7.59617	41.2663	22.1182	19.8623	13.109	LOC111055692	NW_019107161.1	115186	117181	-	1996	protein_coding	SRSF protein kinase 2-like	Pkinase
111059630	20.5935	18.5745	19.7701	24.7901	15.0638	22.3011	18.9921	27.3695	LOC111059630	NW_019105614.1	938963	980075	+	2962	protein_coding	actin-related protein 2-B%2C transcript variant X1	Actin
111052661	7.6272	7.06959	11.9134	10.5674	6.53359	8.40903	10.5434	7.40158	LOC111052661	NW_019106602.1	249379	289940	+	4079	protein_coding	uncharacterized LOC111052661%2C transcript variant X2	-
111050193	9.2785	9.34319	10.2853	10.3282	8.87689	8.93618	10.0047	9.44036	LOC111050193	NW_019106261.1	307866	348432	+	5188	protein_coding	polyadenylate-binding protein-interacting protein 1-like%2C transcript variant X1	-
111047713	28.5247	38.7569	21.5423	20.6369	30.6477	26.6834	21.499	20.193	LOC111047713	NW_019105988.1	86197	107988	+	2658	protein_coding	major facilitator superfamily domain-containing protein 12-like%2C transcript variant X1	-
111051227	17.0671	8.05883	19.8489	15.4211	9.19204	19.5787	26.2947	19.2113	LOC111051227	NW_019106397.1	282898	332004	+	3696	protein_coding	dynein heavy chain%2C cytoplasmic-like	AAA_5
111049407	23.75	14.9821	23.3347	31.3264	18.8657	22.0588	20.7452	21.3255	LOC111049407	NW_019106163.1	274767	300882	-	2197	protein_coding	N-acetylglucosamine-6-sulfatase-like%2C transcript variant X3	Sulfatase
111055738	88.019	32.4309	49.3067	52.9698	73.9057	63.3859	91.2538	32.6949	LOC111055738	NW_019107175.1	126	1216	+	1091	protein_coding	endocuticle structural glycoprotein SgAbd-3-like	-
111054988	12.3356	17.0848	21.4235	13.3022	18.5194	11.5132	18.7981	14.9995	LOC111054988	NW_019107005.1	185924	198260	+	2393	protein_coding	arrestin homolog	-
111061332	132.504	96.1095	70.4915	96.7664	116.632	141.447	109.3	127.751	LOC111061332	NW_019110103.1	22443	34465	+	758	protein_coding	protein shifted-like	-
111057978	84.2264	52.096	64.4403	75.0223	41.0311	79.63	78.052	88.6617	LOC111057978	NW_019107883.1	386	6427	-	874	protein_coding	serine/threonine-protein phosphatase 2A 65 kDa regulatory subunit A alpha isoform-like	-
111044535	23.698	20.9616	18.5422	17.7702	21.6327	20.0275	19.4127	22.7428	LOC111044535	NW_019105748.1	122325	172047	-	3127	protein_coding	PHD finger protein 14%2C transcript variant X2	PHD
111051930	149.166	144.322	90.6747	117.894	105.023	131.279	168.366	215.888	LOC111051930	NW_019106493.1	18875	28866	+	606	protein_coding	40S ribosomal protein S18	-
111052945	7.57379	7.47055	9.65363	12.1386	8.31148	7.21155	9.70691	10.0209	LOC111052945	NW_019106645.1	131658	159248	+	4787	protein_coding	FACT complex subunit spt16	Peptidase_M24
111059982	101.399	96.5718	51.7183	77.9478	86.168	109	75.7516	72.9614	LOC111059982	NW_019108909.1	4547	9445	-	941	protein_coding	tetra-peptide repeat homeobox protein 1-like	-
111045709	22.1587	29.5369	21.8816	14.0962	29.5821	20.3398	20.276	20.1824	LOC111045709	NW_019105828.1	61581	94188	-	2399	protein_coding	CCR4-NOT transcription complex subunit 4%2C transcript variant X1	RRM_1
111047619	12.6803	9.90767	12.232	9.02367	9.83596	11.3934	10.9831	10.6887	LOC111047619	NW_019105980.1	273214	324752	-	5419	protein_coding	maestro heat-like repeat-containing protein family member 1	-
111044829	52.7322	29.7239	41.2677	38.2309	34.3543	39.7966	42.6309	47.9876	LOC111044829	NW_019105552.1	766517	783962	-	1468	protein_coding	hydroxyacylglutathione hydrolase%2C mitochondrial-like%2C transcript variant X2	Lactamase_B
111059873	110.777	97.5086	80.4886	101.796	105.585	153.278	124.455	126.125	LOC111059873	NW_019108831.1	54286	71478	-	680	protein_coding	uncharacterized LOC111059873	-
111053885	9.08204	8.50322	10.548	6.8875	6.83452	8.74298	9.45331	9.47909	LOC111053885	NW_019106795.1	63538	102527	-	4518	protein_coding	protein transport protein Sec24C	-
111059509	67.2825	55.2871	52.3388	81.2608	61.7231	72.7823	66.8856	82.5958	LOC111059509	NW_019105613.1	876524	881728	+	1014	protein_coding	protein CWC15 homolog	-
111048623	8.32673	11.8388	13.3209	7.99174	6.54283	7.17738	10.9537	11.7215	LOC111048623	NW_019106078.1	314008	336583	-	3854	protein_coding	endochitinase-like	CBM_14
111052686	14.8491	10.2391	17.0158	18.3466	16.8125	12.6966	14.7418	15.3683	LOC111052686	NW_019106605.1	232256	285180	-	3085	protein_coding	thioredoxin domain-containing protein 5 homolog	-
111045302	12.7539	59.4494	41.8483	243.136	11.2727	64.3445	115.182	185.193	LOC111045302	NW_019105802.1	166615	170565	+	509	protein_coding	defensin-like	-
novel.1362	72.1369	75.02	44.4345	76.0425	89.9252	76.7344	71.654	77.2785	-	NW_019106256.1	396280	398715	+	832	-	PF05365:Ubiquinol-cytochrome C reductase, UQCRX/QCR9 like	-
111045199	16.5923	9.60534	10.5775	14.0758	11.1785	12.5735	12.7476	12.1531	LOC111045199	NW_019105794.1	106620	133822	+	4444	protein_coding	dentin sialophosphoprotein-like%2C transcript variant X2	-
111051467	27.3063	28.1399	22.0116	24.8493	22.8535	32.1931	27.9557	24.3707	LOC111051467	NW_019106428.1	15764	38818	+	2808	protein_coding	uncharacterized LOC111051467	-
111043674	12.7283	10.4765	12.8387	17.5138	13.3648	12.7691	13.0617	15.678	LOC111043674	NW_019105548.1	280639	307591	-	3830	protein_coding	2-Cys peroxiredoxin BAS1%2C chloroplastic-like%2C transcript variant X1	-
111056459	14.4596	15.0493	15.0411	23.7005	19.0983	16.3447	16.5188	17.4258	LOC111056459	NW_019107363.1	42142	54499	+	3202	protein_coding	ras and EF-hand domain-containing protein-like	Ras
111061100	46.7464	12.1859	30.5051	38.1449	19.3974	26.6049	30.1782	41.0002	LOC111061100	NW_019109909.1	15630	22049	-	2670	protein_coding	fibroin heavy chain-like	Chitin_bind_4
111059373	70.5179	68.1331	44.0634	65.5033	59.2712	52.9822	51.7449	34.3674	LOC111059373	NW_019108511.1	578	1475	+	898	protein_coding	protein obstructor-E-like	-
111052780	40.3475	11.1296	31.0164	21.9011	15.1958	31.3417	28.7327	32.1129	LOC111052780	NW_019106621.1	166919	175998	+	2037	protein_coding	juvenile hormone epoxide hydrolase 2-like	EHN
111049244	51.6752	20.8418	54.8332	40.321	20.8769	47.5124	54.1821	38.7675	LOC111049244	NW_019105567.1	769727	776421	+	1197	protein_coding	collagen alpha-2(IV) chain-like	Collagen
111064158	16.9686	26.8231	20.3545	14.9298	26.5449	17.7054	17.1206	16.0791	LOC111064158	NW_019105638.1	283572	299647	+	2281	protein_coding	BTB/POZ domain-containing protein KCTD9	K_tetra
111058407	26.0427	20.3481	19.2018	21.636	17.8621	25.0264	22.0499	29.9124	LOC111058407	NW_019108058.1	28729	48499	+	3170	protein_coding	116 kDa U5 small nuclear ribonucleoprotein component	GTP_EFTU
111043315	17.3608	31.7056	15.4991	12.9553	23.8196	23.8635	17.011	15.2393	LOC111043315	NW_019105672.1	113908	135490	+	2935	protein_coding	uncharacterized LOC111043315	-
111044924	18.9012	35.6438	18.3805	8.10216	22.2455	20.8723	17.4787	16.1682	LOC111044924	NW_019105773.1	665152	695509	-	3292	protein_coding	E3 ubiquitin-protein ligase TRIM37-like%2C transcript variant X2	zf-B_box
111051730	67.4154	56.6156	51.8922	66.4415	59.8817	46.3532	54.3286	72.7164	LOC111051730	NW_019106466.1	84485	95142	-	1141	protein_coding	39S ribosomal protein L15%2C mitochondrial	-
novel.2922	136.884	89.9517	70.3953	117.331	106.028	118.451	116.532	122.685	-	NW_019108158.1	89182	107409	-	638	-	PF14960:ATP synthase regulation	-
111055421	5.60565	6.39224	5.59435	5.87379	6.86504	5.24989	4.89282	4.0698	LOC111055421	NW_019107096.1	119938	211784	-	8325	protein_coding	ras GTPase-activating-like protein IQGAP1	CH
111044489	8.52925	3.95242	10.1523	6.43392	5.09923	6.35754	9.44267	8.67999	LOC111044489	NW_019105745.1	580750	603934	+	5256	protein_coding	sulfhydryl oxidase 1-like	Evr1_Alr
111047823	19.9185	16.3321	10.6355	18.5182	11.3306	16.6498	15.4281	22.8578	LOC111047823	NW_019106001.1	85781	106365	+	5024	protein_coding	HEAT repeat-containing protein 1-like	-
111050953	4.76863	3.34634	6.05829	5.73952	4.4269	4.43078	5.68718	3.94466	LOC111050953	NW_019106362.1	96419	325193	+	6293	protein_coding	cytokine receptor	fn3
111049916	20.0405	20.1987	17.1452	23.8896	18.3726	21.894	22.3076	32.0001	LOC111049916	NW_019106228.1	16522	52844	+	3386	protein_coding	regulator of telomere elongation helicase 1 homolog	-
111043427	57.9542	107.064	65.6951	20.1873	128.659	55.3793	48.4813	33.8741	LOC111043427	NW_019105680.1	809526	820289	+	987	protein_coding	uncharacterized LOC111043427	-
111050322	10.8508	13.8013	12.2602	18.6551	14.8858	13.1033	13.6241	15.2027	LOC111050322	NW_019106278.1	133289	174713	-	3251	protein_coding	serrate RNA effector molecule homolog%2C transcript variant X3	-
111053812	18.9028	18.2875	22.3561	26.4098	20.4351	19.044	18.9176	22.2562	LOC111053812	NW_019106783.1	103959	120148	-	2080	protein_coding	la protein homolog	-
111050825	33.2893	22.5118	19.413	25.7294	15.7327	25.4314	19.6703	26.3552	LOC111050825	NW_019106343.1	213307	236109	+	3076	protein_coding	fibulin-2-like	EGF_CA
111055569	10.0664	14.9823	10.586	5.65407	12.1669	11.3928	8.74159	7.11938	LOC111055569	NW_019107128.1	12081	88376	+	5293	protein_coding	uncharacterized LOC111055569	-
111051429	73.1007	57.3686	55.5115	82.4559	63.115	79.3933	68.5755	72.975	LOC111051429	NW_019106424.1	142076	175437	+	878	protein_coding	renin receptor-like	-
novel.573	99.9496	107.781	84.3757	70.2396	90.5543	95.5725	76.9265	94.5433	-	NW_019105744.1	28655	29366	-	712	-	-	-
111049759	6.28198	3.91625	5.84687	5.06801	4.68343	6.8168	5.0811	4.91393	LOC111049759	NW_019106210.1	7	66234	+	9398	protein_coding	ryanodine receptor-like	-
111051670	6.90962	2.70213	5.5704	4.3891	3.15189	8.55658	8.26422	7.50888	LOC111051670	NW_019106458.1	8	116991	+	10707	protein_coding	titin homolog	I-set
novel.2380	9.52533	8.69494	11.9522	14.5721	11.7976	11.0053	10.9181	11.5035	-	NW_019107231.1	32647	36748	+	4102	-	-	-
111043994	43.0186	29.1359	33.3827	48.6632	39.2914	32.7135	36.5539	35.0594	LOC111043994	NW_019105711.1	662125	677949	-	1566	protein_coding	pentatricopeptide repeat-containing protein 2%2C mitochondrial-like	-
111064619	54.6955	41.1022	56.426	50.8435	29.2847	64.2734	59.7685	72.7826	LOC111064619	NW_019105664.1	391734	398548	+	1057	protein_coding	glutathione S-transferase 1-1-like%2C transcript variant X4	-
111045697	43.3508	26.7361	38.101	41.0191	22.348	44.1447	40.9714	39.2157	LOC111045697	NW_019105828.1	3968	52246	-	1554	protein_coding	H(+)/Cl(-) exchange transporter 3-like	Voltage_CLC
111047268	50.8056	55.4266	40.8235	63.0617	61.8138	53.1782	49.0318	53.9432	LOC111047268	NW_019105949.1	419840	430385	+	1109	protein_coding	39S ribosomal protein L4%2C mitochondrial	-
111045169	7.68606	12.3397	12.7033	8.41585	12.4603	10.3989	11.2747	10.3809	LOC111045169	NW_019105791.1	694435	702063	-	3490	lncRNA	uncharacterized LOC111045169	-
111051669	38.7483	44.0748	35.5265	43.7657	29.0507	36.6858	37.8923	43.622	LOC111051669	NW_019106458.1	245377	264468	-	1315	protein_coding	calmodulin-like protein 4	-
111055737	269.057	70.2905	157.226	117.264	70.4279	206.434	172.6	109.942	LOC111055737	NW_019107175.1	174222	194898	+	417	protein_coding	endocuticle structural glycoprotein ABD-4-like	Chitin_bind_4
111047547	50.8213	30.9783	34.1424	57.1941	43.8988	38.4579	36.0814	32.7116	LOC111047547	NW_019105971.1	227578	265680	-	1381	protein_coding	alpha-tocopherol transfer protein-like	-
111056379	11.0996	11.386	11.3838	13.3986	9.06207	8.76611	10.0857	11.8218	LOC111056379	NW_019107346.1	9543	47793	-	3774	protein_coding	vesicle-fusing ATPase 1-like	AAA
111049619	46.1851	16.6251	30.6252	27.2689	10.7367	30.1965	30.9915	21.6694	LOC111049619	NW_019106191.1	319792	336548	-	1997	protein_coding	maltase 2-like	-
111050613	21.5533	34.1163	39.233	40.6108	36.1609	29.1575	33.1816	27.8347	LOC111050613	NW_019106315.1	59400	72111	+	1165	protein_coding	peptidyl-prolyl cis-trans isomerase B	Pro_isomerase
111051487	17.524	32.7974	19.7571	6.93261	27.6561	17.6111	15.9128	15.8979	LOC111051487	NW_019106432.1	131904	152697	-	3355	protein_coding	mitochondrial Rho GTPase%2C transcript variant X3	Ras
111057048	30.047	14.1329	17.0356	25.4297	12.5829	24.9474	23.7178	29.6892	LOC111057048	NW_019107535.1	26179	84124	+	2772	protein_coding	glutamate--cysteine ligase catalytic subunit	GCS
111056417	34.6224	29.6355	31.526	42.1556	29.7399	27.4111	27.4343	31.3179	LOC111056417	NW_019107354.1	89000	128952	-	1546	protein_coding	protein LSM12 homolog	-
111064443	39.3844	23.4248	30.7398	38.3381	29.6648	35.8623	32.8705	39.4781	LOC111064443	NW_019105653.1	443445	480305	-	1555	protein_coding	ras GTPase-activating protein-binding protein 2-like	RRM_1
111052587	26.0854	22.3035	21.3922	26.5149	19.9509	27.0146	23.0836	26.4749	LOC111052587	NW_019106593.1	136982	204488	+	2437	protein_coding	protein sly1 homolog	Sec1
111055884	19.8888	15.4746	18.2565	14.0616	16.0596	14.9511	15.829	15.4057	LOC111055884	NW_019107208.1	132520	175610	-	2642	protein_coding	uncharacterized LOC111055884%2C transcript variant X2	-
111049174	32.8492	38.1598	28.9786	32.8021	27.212	35.6194	36.9983	37.5387	LOC111049174	NW_019106138.1	70162	113231	+	2103	protein_coding	ATP-dependent RNA helicase DBP2	Helicase_C
111060023	90.9546	72.5524	61.6612	96.7713	85.3082	86.8192	74.8836	94.2432	LOC111060023	NW_019105616.1	921541	930362	+	808	protein_coding	thioredoxin%2C mitochondrial-like	-
111052081	15.8006	23.0849	18.3342	16.2114	26.1851	16.2317	14.3352	18.6491	LOC111052081	NW_019106517.1	99995	123170	+	2938	protein_coding	synaptic functional regulator FMR1%2C transcript variant X2	Agenet
111051638	19.0365	26.9602	14.018	16.7345	19.2651	26.3302	18.8481	27.3909	LOC111051638	NW_019106455.1	165501	225287	-	3719	protein_coding	intraflagellar transport protein 140 homolog	-
111057239	9.912	10.0395	8.1936	6.3084	9.04759	9.55757	8.71976	8.84545	LOC111057239	NW_019107605.1	7971	53941	-	5499	protein_coding	uncharacterized LOC111057239	-
111049342	31.506	33.0422	27.0372	29.9887	28.5212	30.059	27.6275	24.8486	LOC111049342	NW_019106154.1	265204	280667	-	1800	protein_coding	charged multivesicular body protein 1b	ESCRT-III
111062906	50.1799	44.1906	38.1937	58.3186	52.3326	45.7122	44.9468	50.8354	LOC111062906	NW_019112834.1	4510	5666	+	1157	protein_coding	ER membrane protein complex subunit 3	-
111061520	9.07749	6.7488	22.6417	9.07297	7.03746	10.3868	16.0869	11.4912	LOC111061520	NW_019105623.1	72575	100083	-	3036	protein_coding	uncharacterized LOC111061520	-
111055200	42.1886	38.0983	31.4058	36.373	37.2978	39.5017	37.2223	38.3037	LOC111055200	NW_019105593.1	207191	235525	+	1591	protein_coding	OCIA domain-containing protein 1%2C transcript variant X1	-
111055131	19.7172	22.9433	17.4645	24.6858	23.8768	20.1952	19.4517	25.6365	LOC111055131	NW_019107034.1	83371	87455	-	2460	protein_coding	mediator of RNA polymerase II transcription subunit 8	-
111058294	52.8346	14.961	28.2993	25.8698	20.1206	35.3228	32.7361	37.025	LOC111058294	NW_019108018.1	59139	75427	-	2105	protein_coding	venom carboxylesterase-6-like	COesterase
111047220	64.8009	49.6001	43.8576	59.8858	51.2398	64.5763	54.9158	72.3475	LOC111047220	NW_019105946.1	155413	163544	-	1136	protein_coding	ES1 protein homolog%2C mitochondrial-like%2C transcript variant X1	-
111045567	30.0918	13.6098	16.4621	23.9956	10.0604	12.2216	17.8767	14.7245	LOC111045567	NW_019105819.1	144898	209832	+	2544	protein_coding	fatty acyl-CoA reductase wat-like%2C transcript variant X2	Sterile
111043543	9.12779	6.62191	12.9312	10.4751	10.7408	9.02771	15.8127	8.85986	LOC111043543	NW_019105688.1	45764	66436	+	3395	protein_coding	protein windpipe-like	-
111060855	153.839	95.9373	64.3201	86.7873	75.669	129.276	101.003	72.1288	LOC111060855	NW_019109699.1	7353	32482	+	879	protein_coding	elongation of very long chain fatty acids protein 1-like	ELO
111049302	40.461	24.9627	35.453	43.0444	27.2397	34.5579	32.7955	43.9066	LOC111049302	NW_019106151.1	384805	416260	+	1444	protein_coding	C-terminal-binding protein	2-Hacid_dh_C
111062902	24.7638	13.0313	23.6195	17.8188	10.763	19.4449	21.321	20.6363	LOC111062902	NW_019112818.1	226	4673	+	1929	protein_coding	V-type proton ATPase 16 kDa proteolipid subunit-like	-
111057386	45.0915	35.0915	42.2448	36.6543	32.4822	35.3551	37.998	37.7426	LOC111057386	NW_019107651.1	152700	155143	+	1111	protein_coding	very long-chain specific acyl-CoA dehydrogenase%2C mitochondrial-like	-
111044056	12.5005	11.9871	13.3108	15.3122	10.9928	11.7948	13.8143	13.5031	LOC111044056	NW_019105716.1	68794	123342	+	3743	protein_coding	zinc finger CCCH domain-containing protein 13-like	-
111051037	20.9861	38.9232	20.8555	14.3806	31.6929	23.3448	18.162	23.6328	LOC111051037	NW_019106374.1	61137	88911	-	2749	protein_coding	uncharacterized LOC111051037%2C transcript variant X2	zf-AN1
111054503	10.6324	8.62945	16.7227	13.2028	4.90208	16.0591	15.2761	14.5985	LOC111054503	NW_019106909.1	42260	244805	+	2880	protein_coding	ABC transporter G family member 9%2C transcript variant X2	ABC_tran
111047969	13.112	11.2976	9.78894	13.9185	11.7363	10.2002	9.78929	13.8566	LOC111047969	NW_019106012.1	363071	441813	-	4979	protein_coding	protein FAM193A-like	-
111051435	79.7682	47.9354	37.6448	42.3747	103.641	30.3195	64.9137	43.7724	LOC111051435	NW_019106425.1	137902	141612	+	1124	protein_coding	NADH-quinone oxidoreductase subunit I 2-like	-
111047885	8.0427	8.61014	13.4986	14.1042	8.74823	11.8809	16.4586	16.7577	LOC111047885	NW_019106005.1	511373	534752	+	2589	protein_coding	endoplasmin-like	HATPase_c
111052862	7.82803	10.5686	18.1626	12.8324	5.96031	12.668	16.8606	12.3054	LOC111052862	NW_019106631.1	190368	243940	-	2926	protein_coding	serine proteinase stubble	Trypsin
111055939	22.2762	18.8153	20.2733	26.5624	20.0773	19.1504	22.3263	15.7898	LOC111055939	NW_019107222.1	193195	203977	+	1820	protein_coding	very-long-chain (3R)-3-hydroxyacyl-CoA dehydratase hpo-8	-
111044315	103.977	69.7031	67.0715	103.961	67.6679	102.614	99.4517	124.077	LOC111044315	NW_019105734.1	8417	11928	+	675	protein_coding	kallikrein-6-like	-
111053157	71.4611	119.167	50.6309	84.9222	68.2522	85.5489	77.5186	75.6026	LOC111053157	NW_019106680.1	36342	40724	-	917	protein_coding	antifreeze protein Maxi	-
111053384	107.418	69.2615	40.9741	59.5364	90.0275	120.526	81.7017	79.6486	LOC111053384	NW_019106713.1	121445	135690	+	1008	protein_coding	WW domain-binding protein 11-like	-
111045820	54.3333	56.7933	29.623	65.3883	39.5393	59.2243	56.2141	72.1804	LOC111045820	NW_019105834.1	599470	614909	-	1560	protein_coding	UDP-glucuronosyltransferase 1-2-like	UDPGT
111055744	15.6125	22.8108	20.5897	13.1434	19.2133	16.4298	15.0702	18.3181	LOC111055744	NW_019105596.1	335331	387257	+	2283	protein_coding	epsin-2%2C transcript variant X1	-
111046853	22.4388	20.4952	16.0756	14.6331	15.8374	28.0174	23.339	34.7376	LOC111046853	NW_019105916.1	166762	220755	-	3499	protein_coding	integrator complex subunit 4-like	-
111046807	42.8266	32.1284	35.1034	37.7741	32.6685	42.0357	35.0773	47.4491	LOC111046807	NW_019105913.1	82426	92401	+	1553	protein_coding	protein YIF1B	-
111052991	5.46309	12.0599	8.93923	9.6787	9.18933	7.12584	6.5732	10.3941	LOC111052991	NW_019106653.1	74423	165208	-	4798	protein_coding	RNA-binding protein Musashi homolog Rbp6-like%2C transcript variant X1	RRM_1
111043775	23.2355	11.8089	15.6505	18.6175	14.8253	17.505	20.8794	15.4118	LOC111043775	NW_019105701.1	217365	252239	-	2699	protein_coding	uncharacterized LOC111043775	MH2
[truncated: 23,082 more rows]
