# Supplementary material for: Cholecystokinin-like peptide mediates satiety by inhibiting sugar attraction
Source: PLoS Genet. 2021 Aug 16;17(8):e1009724. doi: 10.1371/journal.pgen.1009724 (PMC8366971; doi:10.1371/journal.pgen.1009724)
Supplement: S5 Table — (XLSX) [file pgen.1009724.s015.xlsx]

## Sheet: dsskvsdsgfp
S5 Table.Go and KEGG analysis of the differential expressed genes between dsNlsk and dsgfp-injceted 4th instar nymphs
Gene ID	Gene length	dsNlsk FPKM	dsgfp FPKM	Log2 fold change	Pvalue	GO Biological process	GO Biological process description	GO Cellular component	GO Cellular component description	GO Molecular function	GO Molecular function description	KEEG pathway ID	KEEG pathway
111047442	771	6.07244	47.3787	-2.95901	9.29089e-08	--	--	--	--	--	--	--	--
111045668	2222	20.8331	73.7868	-1.8226	7.07138e-06	--	--	--	--	--	--	--	--
111044885	762	10000.7	3946.62	1.3415	4.1532e-05	GO:0006412||GO:0008152||GO:0006518||GO:0006807||GO:0008150||GO:0009058||GO:0009059||GO:0009987||GO:0010467||GO:0019538||GO:0034641||GO:0034645||GO:0043043||GO:0043170||GO:0043603||GO:0043604||GO:0044237||GO:0044238||GO:0044249||GO:0044260||GO:0044267||GO:0044271||GO:0071704||GO:1901564||GO:1901566||GO:1901576	translation||metabolic process||peptide metabolic process||nitrogen compound metabolic process||biological_process||biosynthetic process||macromolecule biosynthetic process||cellular process||gene expression||protein metabolic process||cellular nitrogen compound metabolic process||cellular macromolecule biosynthetic process||peptide biosynthetic process||macromolecule metabolic process||cellular …	GO:0005840||GO:0005622||GO:0005575||GO:0030529||GO:0005623||GO:0005737||GO:0032991||GO:0043226||GO:0043228||GO:0043229||GO:0043232||GO:0044424||GO:0044444||GO:0044464||GO:1990904	ribosome||intracellular||cellular_component||intracellular ribonucleoprotein complex||cell||cytoplasm||macromolecular complex||organelle||non-membrane-bounded organelle||intracellular organelle||intracellular non-membrane-bounded organelle||intracellular part||cytoplasmic part||cell part||ribonucleoprotein complex	GO:0003735||GO:0003674||GO:0005198	structural constituent of ribosome||molecular_function||structural molecule activity	dme03010	Ribosome
111047276	1629	128.062	443.401	-1.78846	0.000242015	--	--	--	--	--	--	--	--
111047610	541	7.45633	26.1303	-1.79331	0.000256114	--	--	--	--	--	--	--	--
111046837	452	385.286	131.444	1.55542	0.000264221	--	--	--	--	--	--	--	--
111060517	2540	35.2523	81.9615	-1.2195	0.000282872	--	--	--	--	--	--	--	--
111061805	726	33.3794	5.35653	2.61812	0.000404613	--	--	--	--	--	--	--	--
111045963	1570	661.033	1369.43	-1.05135	0.000642649	--	--	--	--	--	--	--	--
111043519	1809	515.454	1449.55	-1.49111	0.000725823	--	--	--	--	--	--	--	--
111061371	1104	74.0513	16.5434	2.16061	0.000832868					GO:0005488||GO:0003674	binding||molecular_function	--	--
novel.3789	1019	220.966	91.2638	1.27394	0.000841576	--	--	--	--	--	--	dme03010	Ribosome
111051577	1189	2122.63	1009.29	1.07293	0.000890469	--	--	--	--	--	--	--	--
novel.1531	642	4.5348	0	4.70377	0.00101744	--	--	--	--	--	--	--	--
111049239	402	7535.64	3534.18	1.09258	0.00115761	--	--	--	--	--	--	--	--
111057505	377	11.7719	2.58972	2.20573	0.00116983	--	--	--	--	--	--	--	--
novel.2416	444	5.47182	0.249547	4.25806	0.00131161	--	--	--	--	--	--	--	--
novel.493	301	155.044	74.3331	1.0573	0.00139069	--	--	--	--	--	--	--	--
novel.1930	1129	1120.77	524.306	1.09679	0.00140942	--	--	--	--	--	--	--	--
111053659	330	196.187	75.3591	1.38064	0.0017327					GO:0042302||GO:0003674||GO:0005198	structural constituent of cuticle||molecular_function||structural molecule activity	--	--
111062864	2448	846.684	2533.59	-1.58097	0.00183662	GO:0055085||GO:0006810||GO:0008150||GO:0051179||GO:0051234	transmembrane transport||transport||biological_process||localization||establishment of localization	GO:0016021||GO:0005575||GO:0016020||GO:0031224||GO:0044425	integral component of membrane||cellular_component||membrane||intrinsic component of membrane||membrane part	GO:0022857||GO:0003674||GO:0005215	transmembrane transporter activity||molecular_function||transporter activity	--	--
111060678	509	738.385	216.69	1.7687	0.00192792	GO:0006412||GO:0008152||GO:0006518||GO:0006807||GO:0008150||GO:0009058||GO:0009059||GO:0009987||GO:0010467||GO:0019538||GO:0034641||GO:0034645||GO:0043043||GO:0043170||GO:0043603||GO:0043604||GO:0044237||GO:0044238||GO:0044249||GO:0044260||GO:0044267||GO:0044271||GO:0071704||GO:1901564||GO:1901566||GO:1901576	translation||metabolic process||peptide metabolic process||nitrogen compound metabolic process||biological_process||biosynthetic process||macromolecule biosynthetic process||cellular process||gene expression||protein metabolic process||cellular nitrogen compound metabolic process||cellular macromolecule biosynthetic process||peptide biosynthetic process||macromolecule metabolic process||cellular …	GO:0005622||GO:0005840||GO:0005575||GO:0005623||GO:0044464||GO:0030529||GO:0005737||GO:0032991||GO:0043226||GO:0043228||GO:0043229||GO:0043232||GO:0044424||GO:0044444||GO:1990904	intracellular||ribosome||cellular_component||cell||cell part||intracellular ribonucleoprotein complex||cytoplasm||macromolecular complex||organelle||non-membrane-bounded organelle||intracellular organelle||intracellular non-membrane-bounded organelle||intracellular part||cytoplasmic part||ribonucleoprotein complex	GO:0003735||GO:0003674||GO:0005198	structural constituent of ribosome||molecular_function||structural molecule activity	dme03010	Ribosome
111055141	385	956.583	438.169	1.12732	0.00212306	--	--	--	--	--	--	--	--
111063412	1067	27.6519	56.0577	-1.02169	0.00240806	--	--	--	--	--	--	--	--
111055209	329	456.097	172.524	1.40633	0.00270708	--	--	--	--	--	--	--	--
111061246	1244	27.1052	10.1043	1.41264	0.00283406	--	--	--	--	--	--	--	--
111052613	430	21.7398	5.96408	1.81565	0.00296938					GO:0046982||GO:0005515||GO:0003674||GO:0005488||GO:0046983	protein heterodimerization activity||protein binding||molecular_function||binding||protein dimerization activity	--	--
111061931	1353	240.693	73.0457	1.72343	0.0033201					GO:0005515||GO:0003674||GO:0005488	protein binding||molecular_function||binding	dme03050	Proteasome
111050353	735	28.6842	10.8489	1.43177	0.00388958					GO:0008430||GO:0003674||GO:0005488	selenium binding||molecular_function||binding	--	--
111056928	831	7.58565	0.946892	3.01465	0.00398815	GO:0006355||GO:0008152||GO:0006139||GO:0006351||GO:0006725||GO:0006807||GO:0008150||GO:0009058||GO:0009059||GO:0009889||GO:0009987||GO:0010467||GO:0010468||GO:0010556||GO:0016070||GO:0018130||GO:0019219||GO:0019222||GO:0019438||GO:0031323||GO:0031326||GO:0032774||GO:0034641||GO:0034645||GO:0034654||GO:0043170||GO:0044237||GO:0044238||GO:0044249||GO:0044260||GO:0044271||GO:0046483||GO:0050789||GO:…	regulation of transcription, DNA-templated||metabolic process||nucleobase-containing compound metabolic process||transcription, DNA-templated||cellular aromatic compound metabolic process||nitrogen compound metabolic process||biological_process||biosynthetic process||macromolecule biosynthetic process||regulation of biosynthetic process||cellular process||gene expression||regulation of gene expre…			GO:0046983||GO:0003677||GO:0005515||GO:0003674||GO:0005488||GO:0003676||GO:0097159||GO:1901363	protein dimerization activity||DNA binding||protein binding||molecular_function||binding||nucleic acid binding||organic cyclic compound binding||heterocyclic compound binding	--	--
111046988	1053	3.48526	15.5223	-2.16035	0.00459918	--	--	--	--	--	--	--	--
111064431	1436	87.6145	183.051	-1.06024	0.00463788	--	--	--	--	--	--	--	--
novel.283	399	7.72323	0.206042	4.75222	0.00495471	--	--	--	--	--	--	--	--
111060743	931	5.02597	0	4.84039	0.00508173	--	--	--	--	--	--	dme04120	Ubiquitin mediated proteolysis
111048647	1435	193.804	618.646	-1.67451	0.00515513	--	--	--	--	--	--	--	--
111062125	533	0	3.61181	-4.28989	0.00629322	--	--	--	--	--	--	--	--
111050476	867	13.1074	3.89985	1.79876	0.00630619	--	--	--	--	--	--	--	--
111043492	2684	10.5613	24.4929	-1.23358	0.00685293	GO:0006508||GO:0008152||GO:0008150||GO:0019538||GO:0043170||GO:0044238||GO:0071704	proteolysis||metabolic process||biological_process||protein metabolic process||macromolecule metabolic process||primary metabolic process||organic substance metabolic process			GO:0008236||GO:0003674||GO:0003824||GO:0008233||GO:0070011||GO:0016787||GO:0017171	serine-type peptidase activity||molecular_function||catalytic activity||peptidase activity||peptidase activity, acting on L-amino acid peptides||hydrolase activity||serine hydrolase activity	--	--
novel.716	264	6.00773	0.775158	3.06896	0.00695706	--	--	--	--	--	--	--	--
111063171	1780	8.19481	19.7251	-1.26755	0.006974	--	--	--	--	--	--	--	--
111058713	1409	16.2863	35.2655	-1.11771	0.00776542	GO:0006979||GO:0055114||GO:0006950||GO:0008150||GO:0050896||GO:0008152||GO:0044699||GO:0044710	response to oxidative stress||oxidation-reduction process||response to stress||biological_process||response to stimulus||metabolic process||single-organism process||single-organism metabolic process			GO:0004601||GO:0020037||GO:0003674||GO:0003824||GO:0016491||GO:0016209||GO:0016684||GO:0005488||GO:0046906||GO:0097159||GO:1901363	peroxidase activity||heme binding||molecular_function||catalytic activity||oxidoreductase activity||antioxidant activity||oxidoreductase activity, acting on peroxide as acceptor||binding||tetrapyrrole binding||organic cyclic compound binding||heterocyclic compound binding	--	--
111054796	3086	20.6684	41.4731	-1.01648	0.0079366					GO:0016788||GO:0003674||GO:0003824||GO:0016787	hydrolase activity, acting on ester bonds||molecular_function||catalytic activity||hydrolase activity	--	--
111064154	616	216.462	104.885	1.0453	0.008301	--	--	--	--	--	--	dme00190||dme01100	Oxidative phosphorylation||Metabolic pathways
novel.3856	336	22.4859	10.2321	1.15828	0.00840344	--	--	--	--	--	--	--	--
novel.3251	650	27.6526	10.4892	1.41329	0.00858136	GO:0005975||GO:0008152||GO:0008150||GO:0044238||GO:0071704	carbohydrate metabolic process||metabolic process||biological_process||primary metabolic process||organic substance metabolic process			GO:0004560||GO:0003674||GO:0003824||GO:0004553||GO:0015928||GO:0016787||GO:0016798	alpha-L-fucosidase activity||molecular_function||catalytic activity||hydrolase activity, hydrolyzing O-glycosyl compounds||fucosidase activity||hydrolase activity||hydrolase activity, acting on glycosyl bonds	dme00511	Other glycan degradation
novel.2889	3412	4.41698	13.5661	-1.66588	0.00878699	--	--	--	--	--	--	--	--
111051601	596	0.937501	6.21641	-2.68265	0.00924087	--	--	--	--	--	--	--	--
novel.2677	331	6.83647	0.82417	2.94375	0.00929426	--	--	--	--	--	--	--	--
111062481	1050	5.37194	0.569116	3.45569	0.00944782	GO:0006810||GO:0008150||GO:0051179||GO:0051234	transport||biological_process||localization||establishment of localization	GO:0016021||GO:0005575||GO:0016020||GO:0031224||GO:0044425	integral component of membrane||cellular_component||membrane||intrinsic component of membrane||membrane part			--	--
111059296	1398	20.6744	5.67172	1.92858	0.00978652	GO:0007064||GO:0007059||GO:0051276||GO:0000070||GO:0000278||GO:0000280||GO:0000819||GO:0006996||GO:0007049||GO:0007062||GO:0007067||GO:0008150||GO:0009987||GO:0016043||GO:0022402||GO:0044699||GO:0044763||GO:0048285||GO:0071840||GO:0098813||GO:1902589||GO:1903047	mitotic sister chromatid cohesion||chromosome segregation||chromosome organization||mitotic sister chromatid segregation||mitotic cell cycle||nuclear division||sister chromatid segregation||organelle organization||cell cycle||sister chromatid cohesion||mitotic nuclear division||biological_process||cellular process||cellular component organization||cell cycle process||single-organism process||sing…	GO:0031390||GO:0005622||GO:0005575||GO:0005623||GO:0005694||GO:0032991||GO:0043226||GO:0043228||GO:0043229||GO:0043232||GO:0043234||GO:0044422||GO:0044424||GO:0044427||GO:0044446||GO:0044464	Ctf18 RFC-like complex||intracellular||cellular_component||cell||chromosome||macromolecular complex||organelle||non-membrane-bounded organelle||intracellular organelle||intracellular non-membrane-bounded organelle||protein complex||organelle part||intracellular part||chromosomal part||intracellular organelle part||cell part			--	--
111060664	2730	3.0323	0	4.12218	0.00993888	GO:0006265||GO:0051276||GO:0008152||GO:0006139||GO:0006259||GO:0006725||GO:0006807||GO:0006996||GO:0008150||GO:0009987||GO:0016043||GO:0034641||GO:0043170||GO:0044237||GO:0044238||GO:0044260||GO:0046483||GO:0071103||GO:0071704||GO:0071840||GO:0090304||GO:1901360	DNA topological change||chromosome organization||metabolic process||nucleobase-containing compound metabolic process||DNA metabolic process||cellular aromatic compound metabolic process||nitrogen compound metabolic process||organelle organization||biological_process||cellular process||cellular component organization||cellular nitrogen compound metabolic process||macromolecule metabolic process||c…	GO:0005694||GO:0005622||GO:0005575||GO:0005623||GO:0043226||GO:0043228||GO:0043229||GO:0043232||GO:0044424||GO:0044464	chromosome||intracellular||cellular_component||cell||organelle||non-membrane-bounded organelle||intracellular organelle||intracellular non-membrane-bounded organelle||intracellular part||cell part	GO:0003677||GO:0003917||GO:0003674||GO:0003676||GO:0005488||GO:0097159||GO:1901363||GO:0003824||GO:0003916||GO:0016853	DNA binding||DNA topoisomerase type I activity||molecular_function||nucleic acid binding||binding||organic cyclic compound binding||heterocyclic compound binding||catalytic activity||DNA topoisomerase activity||isomerase activity	--	--
111047460	980	10.6429	3.09039	1.82127	0.00995677	--	--	--	--	--	--	--	--
111052802	1410	4.99883	15.1453	-1.57818	0.0102115					GO:0003676||GO:0003674||GO:0005488||GO:0097159||GO:1901363	nucleic acid binding||molecular_function||binding||organic cyclic compound binding||heterocyclic compound binding	--	--
111058608	2140	2.03942	8.53541	-2.10477	0.0103449	--	--	--	--	--	--	--	--
111062238	1250	1.10165	12.174	-3.53276	0.0107816					GO:0003676||GO:0003674||GO:0005488||GO:0097159||GO:1901363	nucleic acid binding||molecular_function||binding||organic cyclic compound binding||heterocyclic compound binding	--	--
111047642	1254	7.48241	1.43434	2.27252	0.0113537	--	--	--	--	--	--	--	--
111048835	1071	4.15376	0	4.56602	0.0117069					GO:0003676||GO:0003674||GO:0005488||GO:0097159||GO:1901363	nucleic acid binding||molecular_function||binding||organic cyclic compound binding||heterocyclic compound binding	--	--
111043896	898	2.80445	0	4.00712	0.0117305	GO:0045047||GO:0008104||GO:0006605||GO:0006810||GO:0006886||GO:0008150||GO:0015031||GO:0015833||GO:0033036||GO:0033365||GO:0034613||GO:0042886||GO:0045184||GO:0046907||GO:0051179||GO:0051234||GO:0051641||GO:0051649||GO:0070727||GO:0070972||GO:0071702||GO:0071705||GO:0072594||GO:0072599	protein targeting to ER||protein localization||protein targeting||transport||intracellular protein transport||biological_process||protein transport||peptide transport||macromolecule localization||protein localization to organelle||cellular protein localization||amide transport||establishment of protein localization||intracellular transport||localization||establishment of localization||cellular lo…	GO:0005783||GO:0005622||GO:0005575||GO:0005623||GO:0005737||GO:0043231||GO:0012505||GO:0043226||GO:0043227||GO:0043229||GO:0044424||GO:0044444||GO:0044464	endoplasmic reticulum||intracellular||cellular_component||cell||cytoplasm||intracellular membrane-bounded organelle||endomembrane system||organelle||membrane-bounded organelle||intracellular organelle||intracellular part||cytoplasmic part||cell part			--	--
111064163	2023	97.6487	35.2811	1.46722	0.0120538	--	--	--	--	--	--	--	--
111048182	699	7.40299	19.2359	-1.3498	0.0130634					GO:0042302||GO:0003674||GO:0005198	structural constituent of cuticle||molecular_function||structural molecule activity	--	--
novel.841	393	3.57831	0.188888	3.65743	0.0135924	--	--	--	--	--	--	--	--
111055515	1478	59.7834	17.8286	1.7376	0.0141753	--	--	--	--	--	--	--	--
novel.408	323	40.8173	18.2687	1.14637	0.0141971	--	--	--	--	--	--	--	--
111047160	556	0.855554	10.0178	-3.44433	0.0149401	--	--	--	--	--	--	--	--
novel.1316	419	1.95646	10.3786	-2.40168	0.014967	--	--	--	--	--	--	--	--
111063588	722	0.482792	16.9494	-5.10424	0.015279	--	--	--	--	--	--	--	--
novel.1026	549	5.9726	17.2731	-1.54025	0.0152971	--	--	--	--	--	--	--	--
novel.2147	967	12.9047	3.35323	1.91703	0.0156419	--	--	--	--	--	--	--	--
111043624	408	3.62591	0	4.37746	0.0156907	--	--	--	--	--	--	--	--
111049855	922	14.8221	5.79191	1.37856	0.0158333	--	--	--	--	--	--	--	--
111061766	2459	0.537175	6.03595	-3.53681	0.0163092					GO:0003676||GO:0003674||GO:0005488||GO:0097159||GO:1901363	nucleic acid binding||molecular_function||binding||organic cyclic compound binding||heterocyclic compound binding	--	--
111052735	858	5.97334	14.4254	-1.30401	0.0164949	--	--	--	--	--	--	dme00520	Amino sugar and nucleotide sugar metabolism
novel.3701	2643	8.6139	19.4377	-1.18072	0.016589	--	--	--	--	--	--	--	--
111046168	904	15.3335	3.56988	2.10686	0.0167761	--	--	--	--	--	--	--	--
novel.390	1492	79.8377	39.5052	1.02377	0.0174579	--	--	--	--	--	--	--	--
111051352	1556	153.755	674.413	-2.13324	0.0175999	--	--	--	--	--	--	--	--
111054358	385	3.31406	10.1298	-1.64444	0.0180794	--	--	--	--	--	--	--	--
111060873	1766	4.89903	0.644478	2.83471	0.0182143	--	--	--	--	--	--	--	--
111045500	503	2.04848	10.1179	-2.23018	0.0186726	--	--	--	--	--	--	--	--
111056002	804	6.51857	1.47784	2.05151	0.0198539	GO:0007131||GO:0000003||GO:0000280||GO:0008152||GO:0006139||GO:0006259||GO:0006310||GO:0006725||GO:0006807||GO:0006996||GO:0007049||GO:0007126||GO:0007127||GO:0008150||GO:0009987||GO:0016043||GO:0022402||GO:0022414||GO:0034641||GO:0035825||GO:0043170||GO:0044237||GO:0044238||GO:0044260||GO:0044699||GO:0044702||GO:0044763||GO:0046483||GO:0048285||GO:0051321||GO:0071704||GO:0071840||GO:0090304||GO:…	reciprocal meiotic recombination||reproduction||nuclear division||metabolic process||nucleobase-containing compound metabolic process||DNA metabolic process||DNA recombination||cellular aromatic compound metabolic process||nitrogen compound metabolic process||organelle organization||cell cycle||meiotic nuclear division||meiosis I||biological_process||cellular process||cellular component organizat…					--	--
111053651	389	247.197	100.023	1.30449	0.0198959	--	--	--	--	--	--	--	--
111058820	545	5.66305	0.772707	2.69839	0.0200227	--	--	--	--	--	--	--	--
111052694	908	3.95988	0.188888	3.81513	0.0201418					GO:0005515||GO:0003674||GO:0005488	protein binding||molecular_function||binding	--	--
111054023	612	5.5462	14.8489	-1.438	0.0203011	GO:0007034||GO:0006810||GO:0008150||GO:0051179||GO:0051234	vacuolar transport||transport||biological_process||localization||establishment of localization					--	--
111061079	1247	3.269	0.319568	3.5326	0.020304	--	--	--	--	--	--	--	--
111048840	1784	41.6402	20.9101	1.00381	0.020575	--	--	--	--	--	--	--	--
111045608	725	37.867	15.7559	1.26338	0.0207344			GO:0016021||GO:0005575||GO:0016020||GO:0031224||GO:0044425	integral component of membrane||cellular_component||membrane||intrinsic component of membrane||membrane part			--	--
111045235	762	0.200293	3.7284	-3.63572	0.0208422	--	--	--	--	--	--	--	--
111049032	570	0	3.34038	-4.19921	0.0210243	--	--	--	--	--	--	--	--
111060391	551	10.0033	24.4495	-1.28958	0.0211243	--	--	--	--	--	--	--	--
111057491	2232	30.5496	14.1651	1.10111	0.0215067	GO:0006508||GO:0008152||GO:0008150||GO:0019538||GO:0043170||GO:0044238||GO:0071704	proteolysis||metabolic process||biological_process||protein metabolic process||macromolecule metabolic process||primary metabolic process||organic substance metabolic process			GO:0004222||GO:0005524||GO:0003674||GO:0003824||GO:0004175||GO:0008237||GO:0008233||GO:0070011||GO:0016787||GO:0000166||GO:0005488||GO:0017076||GO:0030554||GO:0032553||GO:0032555||GO:0032559||GO:0035639||GO:0036094||GO:0043167||GO:0043168||GO:0097159||GO:0097367||GO:1901265||GO:1901363	metalloendopeptidase activity||ATP binding||molecular_function||catalytic activity||endopeptidase activity||metallopeptidase activity||peptidase activity||peptidase activity, acting on L-amino acid peptides||hydrolase activity||nucleotide binding||binding||purine nucleotide binding||adenyl nucleotide binding||ribonucleotide binding||purine ribonucleotide binding||adenyl ribonucleotide binding||pu…	--	--
111058870	177	29.4619	13.0116	1.18985	0.0215073	--	--	--	--	--	--	--	--
111059000	1582	19.1949	8.36926	1.18638	0.0216053	--	--	--	--	--	--	--	--
111049252	2190	9.60478	2.68119	1.75476	0.0217704	--	--	--	--	--	--	--	--
111044842	1548	0.200293	3.40996	-3.45631	0.0217987					GO:0003676||GO:0003674||GO:0005488||GO:0097159||GO:1901363	nucleic acid binding||molecular_function||binding||organic cyclic compound binding||heterocyclic compound binding	--	--
novel.2540	351	48.6376	24.0903	1.0283	0.0219186					GO:0042302||GO:0003674||GO:0005198	structural constituent of cuticle||molecular_function||structural molecule activity	--	--
111062819	297	6.5289	1.30077	2.4303	0.0222388	--	--	--	--	--	--	dme00010||dme00020||dme00620||dme01100||dme01200	Glycolysis / Gluconeogenesis||Citrate cycle (TCA cycle)||Pyruvate metabolism||Metabolic pathways||Carbon metabolism
novel.3378	1409	16.4591	4.37951	1.90445	0.022252	--	--	--	--	--	--	--	--
novel.2721	516	0.846979	5.63917	-2.85722	0.0229868	--	--	--	--	--	--	--	--
111053718	1363	8.41234	19.3528	-1.22864	0.023422	--	--	--	--	--	--	--	--
111052175	471	1.47494	6.33379	-2.08012	0.0237121					GO:0005515||GO:0003674||GO:0005488	protein binding||molecular_function||binding	--	--
111063991	528	13.1386	5.19556	1.31168	0.0238313	--	--	--	--	--	--	--	--
111063523	786	10.2953	24.2802	-1.26757	0.0239445	--	--	--	--	--	--	--	--
novel.1588	537	7.11192	1.98875	1.89056	0.0241038	--	--	--	--	--	--	--	--
111053516	786	2.99568	0	4.09308	0.0241098	--	--	--	--	--	--	--	--
novel.3199	376	0	3.28872	-4.16964	0.0241229	--	--	--	--	--	--	--	--
111062167	551	0.819415	4.7384	-2.62887	0.0241737	--	--	--	--	--	--	--	--
111046847	585	12.9408	3.90134	1.69265	0.0241835	--	--	--	--	--	--	--	--
111053311	1383	3.76198	13.4957	-1.86146	0.0243094	GO:0006355||GO:0043401||GO:0008152||GO:0006139||GO:0006351||GO:0006725||GO:0006807||GO:0008150||GO:0009058||GO:0009059||GO:0009889||GO:0009987||GO:0010467||GO:0010468||GO:0010556||GO:0016070||GO:0018130||GO:0019219||GO:0019222||GO:0019438||GO:0031323||GO:0031326||GO:0032774||GO:0034641||GO:0034645||GO:0034654||GO:0043170||GO:0044237||GO:0044238||GO:0044249||GO:0044260||GO:0044271||GO:0046483||GO:…	regulation of transcription, DNA-templated||steroid hormone mediated signaling pathway||metabolic process||nucleobase-containing compound metabolic process||transcription, DNA-templated||cellular aromatic compound metabolic process||nitrogen compound metabolic process||biological_process||biosynthetic process||macromolecule biosynthetic process||regulation of biosynthetic process||cellular proces…	GO:0005634||GO:0005622||GO:0005575||GO:0005623||GO:0043231||GO:0043226||GO:0043227||GO:0043229||GO:0044424||GO:0044464	nucleus||intracellular||cellular_component||cell||intracellular membrane-bounded organelle||organelle||membrane-bounded organelle||intracellular organelle||intracellular part||cell part	GO:0003700||GO:0008270||GO:0043565||GO:0001071||GO:0003674||GO:0005488||GO:0046872||GO:0043167||GO:0043169||GO:0046914||GO:0003676||GO:0003677||GO:0097159||GO:1901363	transcription factor activity, sequence-specific DNA binding||zinc ion binding||sequence-specific DNA binding||nucleic acid binding transcription factor activity||molecular_function||binding||metal ion binding||ion binding||cation binding||transition metal ion binding||nucleic acid binding||DNA binding||organic cyclic compound binding||heterocyclic compound binding	--	--
111057605	1188	0.454969	4.9052	-3.33104	0.0244684	--	--	--	--	--	--	--	--
111059125	857	0	2.4854	-3.75084	0.0248692	--	--	--	--	--	--	--	--
novel.1231	297	4.79932	0.583819	2.88113	0.0250885	--	--	--	--	--	--	--	--
111060607	3434	8.56731	2.78797	1.63363	0.0253303	--	--	--	--	--	--	--	--
111051001	298	0.28224	3.5326	-3.544	0.0256867	--	--	--	--	--	--	--	--
111059961	578	24.9524	9.2115	1.42235	0.0258848	--	--	--	--	--	--	--	--
novel.1170	380	0	3.36119	-4.18373	0.0262988	--	--	--	--	--	--	--	--
novel.419	524	4.02445	0.639136	3.05148	0.0270578	--	--	--	--	--	--	--	--
111054269	1835	7.91205	20.7071	-1.40658	0.0274155	GO:0006030||GO:0008152||GO:0006022||GO:0006040||GO:0006807||GO:0008150||GO:0043170||GO:0071704||GO:1901071||GO:1901135||GO:1901564	chitin metabolic process||metabolic process||aminoglycan metabolic process||amino sugar metabolic process||nitrogen compound metabolic process||biological_process||macromolecule metabolic process||organic substance metabolic process||glucosamine-containing compound metabolic process||carbohydrate derivative metabolic process||organonitrogen compound metabolic process	GO:0005576||GO:0005575	extracellular region||cellular_component	GO:0008061||GO:0003674||GO:0005488||GO:0097367	chitin binding||molecular_function||binding||carbohydrate derivative binding	--	--
111049533	1044	11.4248	3.8919	1.60764	0.0277353	--	--	--	--	--	--	--	--
111043730	879	4.47942	12.1255	-1.42555	0.0277366					GO:0003677||GO:0003674||GO:0003676||GO:0005488||GO:0097159||GO:1901363	DNA binding||molecular_function||nucleic acid binding||binding||organic cyclic compound binding||heterocyclic compound binding	--	--
111048673	1637	51.1565	18.6926	1.45089	0.0277928	--	--	--	--	--	--	dme03040||dme04141||dme04144||dme04213	Spliceosome||Protein processing in endoplasmic reticulum||Endocytosis||Longevity regulating pathway - multiple species
novel.3726	239	3.61503	0.319568	3.6363	0.0278209	--	--	--	--	--	--	--	--
111059868	662	7.0344	0.499095	3.80354	0.0283177					GO:0005515||GO:0003674||GO:0005488	protein binding||molecular_function||binding	--	--
111062710	638	4.25962	0.639136	3.14312	0.0283635	GO:0035556||GO:0007165||GO:0007154||GO:0008150||GO:0009987||GO:0023052||GO:0044699||GO:0044700||GO:0050789||GO:0050794||GO:0050896||GO:0051716||GO:0065007	intracellular signal transduction||signal transduction||cell communication||biological_process||cellular process||signaling||single-organism process||single organism signaling||regulation of biological process||regulation of cellular process||response to stimulus||cellular response to stimulus||biological regulation			GO:0016301||GO:0003674||GO:0003824||GO:0016740||GO:0016772	kinase activity||molecular_function||catalytic activity||transferase activity||transferase activity, transferring phosphorus-containing groups	--	--
novel.1160	378	9.79675	2.96365	1.64626	0.0285745	--	--	--	--	--	--	--	--
novel.1020	617	10.326	3.11963	1.66044	0.0285762	--	--	--	--	--	--	--	--
111058567	368	1.66639	6.56924	-2.07886	0.0290735	--	--	--	--	--	--	--	--
111045919	1825	0	2.89888	-3.97011	0.0297611	--	--	--	--	--	--	--	--
111057781	643	5.3173	13.6008	-1.37567	0.0302412	--	--	--	--	--	--	--	--
111052357	1068	5.94477	1.41184	2.08482	0.0308007	--	--	--	--	--	--	--	--
novel.3044	201	1.61075	6.77467	-2.10895	0.0311316	--	--	--	--	--	--	--	--
111050284	942	8.53134	20.7346	-1.26196	0.0314022	--	--	--	--	--	--	--	--
111051345	1258	1.05585	5.70016	-2.30773	0.0314522	--	--	--	--	--	--	--	--
111061581	972	3.13241	10.8487	-1.7102	0.0315581			GO:0016020||GO:0005575	membrane||cellular_component	GO:0004970||GO:0005234||GO:0003674||GO:0004871||GO:0004872||GO:0004888||GO:0005215||GO:0005216||GO:0005230||GO:0022857||GO:0008066||GO:0015075||GO:0015267||GO:0015276||GO:0022803||GO:0022891||GO:0022824||GO:0022834||GO:0022835||GO:0022836||GO:0022838||GO:0022892||GO:0030594||GO:0038023||GO:0060089||GO:0099600||GO:0005231	ionotropic glutamate receptor activity||extracellular-glutamate-gated ion channel activity||molecular_function||signal transducer activity||receptor activity||transmembrane signaling receptor activity||transporter activity||ion channel activity||extracellular ligand-gated ion channel activity||transmembrane transporter activity||glutamate receptor activity||ion transmembrane transporter activity|…	--	--
novel.2580	1608	11.9108	29.7961	-1.30877	0.0318116	--	--	--	--	--	--	--	--
111056813	2819	6.0626	14.2772	-1.24551	0.0319235	--	--	--	--	--	--	--	--
111056633	904	12.8543	27.6968	-1.11175	0.031924			GO:0016020||GO:0005575	membrane||cellular_component			--	--
111060795	2133	23.4536	10.3803	1.15991	0.0322119			GO:0005815||GO:0005622||GO:0005575||GO:0005623||GO:0005856||GO:0015630||GO:0043226||GO:0043228||GO:0043229||GO:0043232||GO:0044422||GO:0044424||GO:0044430||GO:0044446||GO:0044464	microtubule organizing center||intracellular||cellular_component||cell||cytoskeleton||microtubule cytoskeleton||organelle||non-membrane-bounded organelle||intracellular organelle||intracellular non-membrane-bounded organelle||organelle part||intracellular part||cytoskeletal part||intracellular organelle part||cell part			--	--
111063333	201	2.40438	0	3.77475	0.0328954	--	--	--	--	--	--	--	--
novel.3885	308	3.66052	0.438436	2.97695	0.0329492	GO:0050912||GO:0003008||GO:0050877||GO:0007600||GO:0007606||GO:0050909||GO:0008150||GO:0009593||GO:0032501||GO:0042221||GO:0050896||GO:0050906||GO:0050907||GO:0051606	detection of chemical stimulus involved in sensory perception of taste||system process||neurological system process||sensory perception||sensory perception of chemical stimulus||sensory perception of taste||biological_process||detection of chemical stimulus||multicellular organismal process||response to chemical||response to stimulus||detection of stimulus involved in sensory perception||detectio…	GO:0016021||GO:0005575||GO:0016020||GO:0031224||GO:0044425	integral component of membrane||cellular_component||membrane||intrinsic component of membrane||membrane part	GO:0008527||GO:0003674||GO:0004871||GO:0004872||GO:0004888||GO:0038023||GO:0060089||GO:0099600	taste receptor activity||molecular_function||signal transducer activity||receptor activity||transmembrane signaling receptor activity||signaling receptor activity||molecular transducer activity||transmembrane receptor activity	--	--
novel.133	225	10.6359	3.76901	1.48836	0.0332202	--	--	--	--	--	--	--	--
111046034	2276	12.7578	4.7384	1.3919	0.0336567	--	--	--	--	--	--	--	--
111043772	1785	0.482532	3.99466	-2.98696	0.0336611	--	--	--	--	--	--	--	--
novel.3664	2464	4.41571	11.0158	-1.35655	0.0341705	--	--	--	--	--	--	--	--
111054804	692	3.47747	0.249547	3.59035	0.0348327					GO:0046983||GO:0005515||GO:0003674||GO:0005488	protein dimerization activity||protein binding||molecular_function||binding	--	--
111059452	688	7.40954	1.24545	2.48593	0.0351183	--	--	--	--	--	--	--	--
111050598	538	22.071	10.3996	1.08622	0.0353179	--	--	--	--	--	--	--	--
111056155	1008	0	2.41783	-3.69474	0.0371819	--	--	--	--	--	--	--	--
111057628	1757	2.09532	7.44699	-1.87436	0.0374476	GO:0033014||GO:0008152||GO:0006725||GO:0006807||GO:0008150||GO:0009058||GO:0009987||GO:0018130||GO:0019438||GO:0033013||GO:0034641||GO:0044237||GO:0044249||GO:0044271||GO:0046483||GO:0071704||GO:1901360||GO:1901362||GO:1901564||GO:1901566||GO:1901576	tetrapyrrole biosynthetic process||metabolic process||cellular aromatic compound metabolic process||nitrogen compound metabolic process||biological_process||biosynthetic process||cellular process||heterocycle biosynthetic process||aromatic compound biosynthetic process||tetrapyrrole metabolic process||cellular nitrogen compound metabolic process||cellular metabolic process||cellular biosynthetic …			GO:0004852||GO:0003674||GO:0003824||GO:0016829||GO:0016835||GO:0016836	uroporphyrinogen-III synthase activity||molecular_function||catalytic activity||lyase activity||carbon-oxygen lyase activity||hydro-lyase activity	--	--
novel.3457	575	2.85757	9.24561	-1.71786	0.0380139	GO:0005991||GO:0008152||GO:0005975||GO:0005984||GO:0008150||GO:0009311||GO:0009987||GO:0044237||GO:0044238||GO:0044262||GO:0044699||GO:0044710||GO:0044723||GO:0044763||GO:0071704	trehalose metabolic process||metabolic process||carbohydrate metabolic process||disaccharide metabolic process||biological_process||oligosaccharide metabolic process||cellular process||cellular metabolic process||primary metabolic process||cellular carbohydrate metabolic process||single-organism process||single-organism metabolic process||single-organism carbohydrate metabolic process||single-org…			GO:0004555||GO:0003674||GO:0003824||GO:0004553||GO:0015927||GO:0016787||GO:0016798	alpha,alpha-trehalase activity||molecular_function||catalytic activity||hydrolase activity, hydrolyzing O-glycosyl compounds||trehalase activity||hydrolase activity||hydrolase activity, acting on glycosyl bonds	--	--
111061472	417	8.78633	2.48311	1.74639	0.0382037	--	--	--	--	--	--	dme01200	Carbon metabolism
novel.1325	385	13.6441	5.08536	1.44864	0.0393802	--	--	--	--	--	--	--	--
111059178	1117	10.7633	22.5056	-1.0351	0.0397351					GO:0003676||GO:0003674||GO:0005488||GO:0097159||GO:1901363	nucleic acid binding||molecular_function||binding||organic cyclic compound binding||heterocyclic compound binding	--	--
111062847	1573	5.81828	13.3255	-1.17847	0.0398356	--	--	--	--	--	--	--	--
111054168	1117	0	3.45145	-4.24006	0.0398955	--	--	--	--	--	--	--	--
111061716	1053	2.64055	0.188888	3.21809	0.0400763			GO:0005576||GO:0005575	extracellular region||cellular_component			--	--
novel.3713	272	4.5887	0.946892	2.29464	0.040193	--	--	--	--	--	--	--	--
111063802	403	4.58945	1.02471	2.24469	0.0408991	--	--	--	--	--	--	--	--
111046783	425	0.564479	5.62444	-3.40068	0.0418836	--	--	--	--	--	--	dme00520	Amino sugar and nucleotide sugar metabolism
111060986	1635	2.65876	0	3.92465	0.0431163	--	--	--	--	--	--	--	--
111045484	1320	11.3695	4.54417	1.3471	0.043439	GO:0050912||GO:0003008||GO:0050877||GO:0007600||GO:0007606||GO:0050909||GO:0008150||GO:0009593||GO:0032501||GO:0042221||GO:0050896||GO:0050906||GO:0050907||GO:0051606	detection of chemical stimulus involved in sensory perception of taste||system process||neurological system process||sensory perception||sensory perception of chemical stimulus||sensory perception of taste||biological_process||detection of chemical stimulus||multicellular organismal process||response to chemical||response to stimulus||detection of stimulus involved in sensory perception||detectio…	GO:0016021||GO:0005575||GO:0016020||GO:0031224||GO:0044425	integral component of membrane||cellular_component||membrane||intrinsic component of membrane||membrane part	GO:0008527||GO:0003674||GO:0004871||GO:0004872||GO:0004888||GO:0038023||GO:0060089||GO:0099600	taste receptor activity||molecular_function||signal transducer activity||receptor activity||transmembrane signaling receptor activity||signaling receptor activity||molecular transducer activity||transmembrane receptor activity	--	--
111044227	1201	5.18932	0.99819	2.42772	0.0434972					GO:0005515||GO:0003674||GO:0005488	protein binding||molecular_function||binding	--	--
novel.3265	361	6.28444	1.6957	1.91122	0.0435101	GO:0035023||GO:0007165||GO:0035556||GO:0007154||GO:0007264||GO:0007265||GO:0007266||GO:0008150||GO:0009966||GO:0009987||GO:0010646||GO:0023052||GO:0023051||GO:0044699||GO:0044700||GO:0046578||GO:0048583||GO:0050789||GO:0050794||GO:0050896||GO:0051056||GO:0051716||GO:0065007||GO:1902531	regulation of Rho protein signal transduction||signal transduction||intracellular signal transduction||cell communication||small GTPase mediated signal transduction||Ras protein signal transduction||Rho protein signal transduction||biological_process||regulation of signal transduction||cellular process||regulation of cell communication||signaling||regulation of signaling||single-organism process|…			GO:0005089||GO:0003674||GO:0005085||GO:0005088||GO:0098772	Rho guanyl-nucleotide exchange factor activity||molecular_function||guanyl-nucleotide exchange factor activity||Ras guanyl-nucleotide exchange factor activity||molecular function regulator	--	--
111048649	586	310.098	710.426	-1.19542	0.0437208	--	--	--	--	--	--	--	--
111050691	581	22.3753	47.6665	-1.08744	0.043732	--	--	--	--	--	--	--	--
111043795	4255	11.8173	4.83337	1.29996	0.0437904	GO:0007275||GO:0016055||GO:0008150||GO:0032501||GO:0032502||GO:0044699||GO:0044707||GO:0044767||GO:0048856||GO:0007267||GO:0007165||GO:0007154||GO:0007166||GO:0009987||GO:0023052||GO:0044700||GO:0044763||GO:0050789||GO:0050794||GO:0050896||GO:0051716||GO:0065007||GO:0198738||GO:1905114	multicellular organism development||Wnt signaling pathway||biological_process||multicellular organismal process||developmental process||single-organism process||single-multicellular organism process||single-organism developmental process||anatomical structure development||cell-cell signaling||signal transduction||cell communication||cell surface receptor signaling pathway||cellular process||signa…	GO:0005576||GO:0005575	extracellular region||cellular_component	GO:0005102||GO:0005515||GO:0003674||GO:0005488	receptor binding||protein binding||molecular_function||binding	--	--
111047597	426	2.54877	0.188888	3.14849	0.0440354	--	--	--	--	--	--	--	--
novel.3508	904	7.73504	1.97694	1.9292	0.0440577	--	--	--	--	--	--	--	--
111057732	1593	2.89523	9.37833	-1.64855	0.0440659	GO:0006813||GO:0006810||GO:0006811||GO:0006812||GO:0030001||GO:0008150||GO:0015672||GO:0051179||GO:0051234	potassium ion transport||transport||ion transport||cation transport||metal ion transport||biological_process||monovalent inorganic cation transport||localization||establishment of localization	GO:0016021||GO:0005575||GO:0016020||GO:0031224||GO:0044425	integral component of membrane||cellular_component||membrane||intrinsic component of membrane||membrane part	GO:0016286||GO:0005516||GO:0015269||GO:0003674||GO:0046873||GO:0005215||GO:0005216||GO:0005227||GO:0005261||GO:0005267||GO:0022857||GO:0008324||GO:0015075||GO:0015077||GO:0015079||GO:0015267||GO:0022803||GO:0022891||GO:0022836||GO:0022838||GO:0022839||GO:0022890||GO:0022892||GO:0005515||GO:0005488	small conductance calcium-activated potassium channel activity||calmodulin binding||calcium-activated potassium channel activity||molecular_function||metal ion transmembrane transporter activity||transporter activity||ion channel activity||calcium activated cation channel activity||cation channel activity||potassium channel activity||transmembrane transporter activity||cation transmembrane transp…	--	--
novel.1458	3121	0.655261	4.3305	-2.58254	0.0442535					GO:0003676||GO:0003674||GO:0005488||GO:0097159||GO:1901363	nucleic acid binding||molecular_function||binding||organic cyclic compound binding||heterocyclic compound binding	--	--
111061380	1312	12.6275	25.8726	-1.0463	0.0446366	GO:0009056||GO:0008152||GO:0008150	catabolic process||metabolic process||biological_process			GO:0008270||GO:0003674||GO:0005488||GO:0046872||GO:0043167||GO:0043169||GO:0046914	zinc ion binding||molecular_function||binding||metal ion binding||ion binding||cation binding||transition metal ion binding	--	--
111053135	729	7.13974	15.264	-1.12079	0.0449477	--	--	--	--	--	--	--	--
111045102	1752	4.29837	0.731653	2.58197	0.045039	GO:0006418||GO:0008152||GO:0006082||GO:0006139||GO:0006399||GO:0006412||GO:0006518||GO:0006520||GO:0006725||GO:0006807||GO:0008150||GO:0009058||GO:0009059||GO:0009987||GO:0010467||GO:0016070||GO:0019538||GO:0019752||GO:0034641||GO:0034645||GO:0034660||GO:0043038||GO:0043039||GO:0043043||GO:0043170||GO:0043436||GO:0043603||GO:0043604||GO:0044237||GO:0044238||GO:0044249||GO:0044260||GO:0044267||GO:…	tRNA aminoacylation for protein translation||metabolic process||organic acid metabolic process||nucleobase-containing compound metabolic process||tRNA metabolic process||translation||peptide metabolic process||cellular amino acid metabolic process||cellular aromatic compound metabolic process||nitrogen compound metabolic process||biological_process||biosynthetic process||macromolecule biosyntheti…			GO:0000166||GO:0004812||GO:0005524||GO:0003674||GO:0005488||GO:0036094||GO:0097159||GO:1901265||GO:1901363||GO:0003824||GO:0016874||GO:0016875||GO:0016876||GO:0017076||GO:0030554||GO:0032553||GO:0032555||GO:0032559||GO:0035639||GO:0043167||GO:0043168||GO:0097367	nucleotide binding||aminoacyl-tRNA ligase activity||ATP binding||molecular_function||binding||small molecule binding||organic cyclic compound binding||nucleoside phosphate binding||heterocyclic compound binding||catalytic activity||ligase activity||ligase activity, forming carbon-oxygen bonds||ligase activity, forming aminoacyl-tRNA and related compounds||purine nucleotide binding||adenyl nucleot…	--	--
111055995	1718	12.5997	5.47941	1.18276	0.0451162	GO:0051205||GO:0008104||GO:0008150||GO:0009987||GO:0016043||GO:0033036||GO:0034613||GO:0044699||GO:0044763||GO:0044802||GO:0045184||GO:0051179||GO:0051234||GO:0051641||GO:0061024||GO:0070727||GO:0071840||GO:0072657||GO:0090150	protein insertion into membrane||protein localization||biological_process||cellular process||cellular component organization||macromolecule localization||cellular protein localization||single-organism process||single-organism cellular process||single-organism membrane organization||establishment of protein localization||localization||establishment of localization||cellular localization||membrane …	GO:0016021||GO:0005575||GO:0016020||GO:0031224||GO:0044425	integral component of membrane||cellular_component||membrane||intrinsic component of membrane||membrane part			--	--
111055596	910	5.31708	12.0074	-1.22175	0.045344	GO:0006979||GO:0055114||GO:0006950||GO:0008150||GO:0050896||GO:0008152||GO:0044699||GO:0044710	response to oxidative stress||oxidation-reduction process||response to stress||biological_process||response to stimulus||metabolic process||single-organism process||single-organism metabolic process			GO:0004601||GO:0020037||GO:0003674||GO:0003824||GO:0016491||GO:0016209||GO:0016684||GO:0005488||GO:0046906||GO:0097159||GO:1901363	peroxidase activity||heme binding||molecular_function||catalytic activity||oxidoreductase activity||antioxidant activity||oxidoreductase activity, acting on peroxide as acceptor||binding||tetrapyrrole binding||organic cyclic compound binding||heterocyclic compound binding	--	--
111060549	414	21.8372	9.21926	1.28076	0.04545					GO:0004045||GO:0003674||GO:0003824||GO:0016787||GO:0016788||GO:0052689	aminoacyl-tRNA hydrolase activity||molecular_function||catalytic activity||hydrolase activity||hydrolase activity, acting on ester bonds||carboxylic ester hydrolase activity	--	--
111057040	1356	6.73863	2.16049	1.65631	0.0460835					GO:0003676||GO:0003674||GO:0005488||GO:0097159||GO:1901363	nucleic acid binding||molecular_function||binding||organic cyclic compound binding||heterocyclic compound binding	--	--
111063967	436	26.7931	12.0855	1.15931	0.0461069	--	--	--	--	--	--	--	--
111062904	612	10.5026	3.00197	1.80288	0.0467274	GO:0055114||GO:0008152||GO:0008150||GO:0044699||GO:0044710	oxidation-reduction process||metabolic process||biological_process||single-organism process||single-organism metabolic process			GO:0016491||GO:0003674||GO:0003824	oxidoreductase activity||molecular_function||catalytic activity	--	--
111044423	338	6.00948	1.66673	1.75673	0.0471996	--	--	--	--	--	--	--	--
novel.1339	1305	13.8561	4.99819	1.49701	0.0473707	--	--	--	--	--	--	--	--
111055208	502	320.535	137.288	1.22582	0.0475143	--	--	--	--	--	--	--	--
novel.1538	484	6.01152	1.34962	2.12388	0.0475585	--	--	--	--	--	--	--	--
111057604	1030	13.9736	5.91898	1.31291	0.0478037	--	--	--	--	--	--	--	--
111047325	1166	3.55098	0.412085	2.94773	0.0479063					GO:0005515||GO:0003674||GO:0005488	protein binding||molecular_function||binding	--	--
111054539	421	5.97234	14.1242	-1.23707	0.0485952	--	--	--	--	--	--	--	--
111048041	1384	1.58471	5.93974	-1.92771	0.0489282					GO:0003677||GO:0003674||GO:0003676||GO:0005488||GO:0097159||GO:1901363	DNA binding||molecular_function||nucleic acid binding||binding||organic cyclic compound binding||heterocyclic compound binding	--	--
111059370	408	6.2912	1.78805	1.77697	0.0492235	--	--	--	--	--	--	--	--
novel.2200	324	3.2865	0.525611	2.79109	0.0494316	--	--	--	--	--	--	--	--
novel.3790	366	21.7739	10.5208	1.01581	0.0498517	--	--	--	--	--	--	--	--
