# Supplementary material for: Cholecystokinin-like peptide mediates satiety by inhibiting sugar attraction
Source: PLoS Genet. 2021 Aug 16;17(8):e1009724. doi: 10.1371/journal.pgen.1009724 (PMC8366971; doi:10.1371/journal.pgen.1009724)
Supplement: S7 Table — (XLSX) [file pgen.1009724.s017.xlsx]

## Sheet: Figure 1
	Figure 1A	Feeding after injection of SK					Figure 1B	Nlsk expression		Figure 1E	Intensity of NlSK signal		Figure 1F	Expression of Nlsk		Figure 1H	Relative intensity		Figure 1I	Feeding after silencing of Nlsk
	PBS	nsNlSK1	sNlSK1	nsNlSK2	sNlSK2		Starved	Refed		starved	refed		dsgfp	dsNlsk		dsgfp	dsNlsk		dsgfp	dsNlsk
	97.1246	155.752	36.7412	145.811	19.4175		0.619854	2.92614		1.17287	1.50358		0.978887	0.327701		0.88	0.351279		58.6207	98.8506
	114.377	199.111	34.8243	127.093	2.42718		1	2.54559		0.968714	1.74682		0.823721	0.231314		1.2	0.251358		49.0421	87.3563
	88.4984	50.8255	46.3259	198.033	24.2718		0.936272	2.73587		0.967634	2.02836		0.656736	0.332177		1.05	0.151458		29.8851	119.923
	84.375	117.212	37.6997	67.0094	58.2524		0.86814	2.57934		0.890778	1.18105		0.752633	0.162215		0.95	0.301216		68.1992	93.1034
	108.75	44.1411	40.0559	160.598	26.699					0.965591	0.855637		0.756692	0.263871		0.932	0.201529		50.9579	100.766
	106.875	57.8275	10.2947	49.7656	39.2448					0.865205	1.18428		0.966665	0.311941		0.639801	0.0512789
	106.796	65.4952	40.0559	107.577	17.1454					1.16921	1.66288		1.29871	0.463133		1.43462	0.131866
	138.35	92.317	0.935886	73.8536	48.6037					1.03577	1.14501		1.17422	0.612977		0.925578	0.49042
	70.3884	88.3063	6.36402	155.752	72.2504					0.985127	1.18568		1.25693	0.408315
	99.5146	92.317	28.8253	141.3	84.4436					1.11542	1.26235		1.28624	0.457447
	84.9515	44.9481	5.61531	64.2184	28.2905					0.969334	1.22106
	122.164	140.882	11.9793	122.029						1.03899	1.19245
	80.299	230.041		184.658						0.855359
	173.887	123.475		189.476
	61.5813	155.17		92.317
	62.0679	89.6578		122.427
	56.1851	115.925
	82.9427
	148.502
	112.37

## Sheet: Figure 2
Figure 2A	Correation analysis									Figure 2C	GO enrichment			Figure 2D	KEGG enrich
	dsNlsk 1	dsNlsk 2	dsNlsk 3	dsNlsk 4	dsgfp 1	dsgfp 2	dsgfp 3	dsgfp 4			All DEGs	Background/reference			%
dsNlsk 1	1	0.903	0.901	0.886	0.902	0.926	0.906	0.868		detection of chemical stimulus	6.9	0.093067		Amino sugar and nucleotide sugar metabolism	11.11
dsNlsk 2	0.903	1	0.925	0.916	0.917	0.905	0.919	0.892		detection of stimulus involved in sensory perception	6.9	0.093067		Ribosome	16.67
dsNlsk 3	0.901	0.925	1	0.92	0.922	0.897	0.933	0.905		detection of chemical stimulus involved in sensory perception	6.9	0.093067		Carbon metabolism	11.11
dsNlsk 4	0.886	0.916	0.92	1	0.914	0.888	0.911	0.923		detection of chemical stimulus involved in sensory perception of taste	6.9	0.093067		Other glycan degradation	5.56
dsgfp 1	0.902	0.917	0.922	0.914	1	0.891	0.916	0.902		detection of stimulus	6.9	0.093067		Pyruvate metabolism	5.56
dsgfp 2	0.926	0.905	0.897	0.888	0.891	1	0.903	0.861		response to chemical	10.34	0.930665		Citrate cycle (TCA cycle)	5.56
dsgfp 3	0.906	0.919	0.933	0.911	0.916	0.903	1	0.893		nuclear division	6.9	0.372266		Glycolysis / Gluconeogenesis	5.56
dsgfp 4	0.868	0.892	0.905	0.923	0.902	0.861	0.893	1		sensory perception of taste	6.9	0.395533		Longevity regulating pathway - multiple species	5.56
										organelle fission	6.9	0.418799		Proteasome	5.56
										meiosis I	3.45	0.023267		Ubiquitin mediated proteolysis	5.56
										reciprocal meiotic recombination	3.45	0.023267		Oxidative phosphorylation	5.56
										reciprocal DNA recombination	3.45	0.023267		Protein processing in endoplasmic reticulum	5.56
										cell cycle process	6.9	0.558399		Spliceosome	5.56
										response to oxidative stress	6.9	0.674732		Endocytosis	5.56
										meiotic nuclear division	3.45	0.0698
										meiotic cell cycle process	3.45	0.0698
										meiotic cell cycle	3.45	0.093067
										multicellular organismal process	10.34	2.28013
										cell cycle	6.9	0.953932
										reproduction	3.45	0.116333
										sister chromatid cohesion	3.45	0.116333
										mitotic sister chromatid cohesion	3.45	0.116333
										reproductive process	3.45	0.116333
										single organism reproductive process	3.45	0.116333
										protein insertion into membrane	3.45	0.1396
										Ctf18 RFC-like complex	5.26	0.179695
										taste receptor activity	4.08	0.053713
										calcium activated cation channel activity	2.04	0.013428
										calcium-activated potassium channel activity	2.04	0.013428
										small conductance calcium-activated potassium channel activity	2.04	0.013428
										ion gated channel activity	2.04	0.013428
										alpha-L-fucosidase activity	2.04	0.026856
										uroporphyrinogen-III synthase activity	2.04	0.026856
										selenium binding	2.04	0.026856
										fucosidase activity	2.04	0.026856
										peroxidase activity	4.08	0.026856
										calmodulin binding	2.04	0.040285
										structural molecule activity	10.2	3.22277
										oxidoreductase activity, acting on peroxide as acceptor	4.08	0.483416
										antioxidant activity	4.08	0.496844
										alpha,alpha-trehalase activity	2.04	0.053713
										potassium channel activity	2.04	0.053713
										potassium ion transmembrane transporter activity	2.04	0.053713
										trehalase activity	2.04	0.053713
										protein dimerization activity	6.12	1.31597
										structural constituent of cuticle	6.12	1.42339
										aminoacyl-tRNA hydrolase activity	2.04	0.067141

## Sheet: Figure 3
	Figure 3A	Nlto expression		Figure 3B	Nlto expression		Figure 3D	Nlto expression		Figure 3E	Nlsk expression		Figure 3G	Feeding after silencing of Nlto		Figure 3H	Feeding after silencing of Nlto with injection of sNlSK2
	dsgfp	dsNlsk		PBS	sNlSK2		dsgfp	dsNlto		dsgfp	dsNlto		dsgfp	dsNlto		dsNlto+pbs	dsNlto+sNlSK2
	1.62945	0.258339		1.485	2.59		1.08567	0.005024		1.22865	1.83982		49.4592	110.226		139.566	184.183
	0.776878	0.282326		0.87	2.394		1.14673	0.006002		1.03259	0.878777		36.4798	87.8073		100.759	118.234
	0.737265	0.318688		0.829	2.427		1.2403	0.004505		1.07081	0.811346		9.93117	101.967		187.564	129.202
	0.920923	0.771228		0.934	2.157		1.32173	0.003798		1.36652	0.956042		90.1672	71.0077		143.424	128.9
	1.3159	0.281456					0.962695	0.027564		1.12607	0.650001		16.2051	205.362		86.0544	134.233
	1.52791	0.253627					0.749623	0.016642		1.10141	0.895826		45.3742	103.712		65.2056	1.81324
	1.63035	0.517854					0.691374	0.016253		1.19	0.938766		25.9281	62.1685		6.23969	48.9042
							0.982031	0.021803		1.06416	0.905154		27.6959	57.749		119.141	65.8101
										0.85454	0.877671		17.9729	49.5085		107.568	65.2056
										0.860705	0.994574		18.9157	150.492		44.4778	203.563
										0.869959	1.03844		43.4912				139.566
										0.536002	1.09274						36.7626
																	86.5379
																	247.134

## Sheet: Figure 4
	Figure 4A	NlGr64f expression		Figure 4B	NlGr64f expression		Figure 4D	NlGr64f expression		Figure 4F	NlGr64f expression		Figure 4G	NlGr64f expression		Figure 4H	food intake after silencing of NlGr64f		Figure 4I	NlGr64f expression
	dsgfp	dsNlsk		PBS	sNlSK2		dsgfp	dsNlto		Starved	Refed		dsgfp	dsNlGr64f		dsgfp	dsNlGr64f		dsNlto	dsNlto+dsNlGr64f
	0.43	2.187		1.036	0.502		1.014	4.726		0.763	0.12		0.894	0.25		81.0811	1.62162		125.432	188.858
	0.781	3.972		0.879	0.686		1.236	3.717		1.26	0.159		1.08	0.134		109.46	64.0541		63.8995	182.823
	1.838	2.223		0.906	0.669		0.966	2.329		0.687	0.107		1.145	0.359		86.7568	75.4054		49.6996	49.6996
	1.622	2.746		1.212	0.698		0.826	2.58		1.513	0.112		0.905	0.211		120.811	18.6486		30.7664	85.1993
													0.849	0.041		109.46	24.3243		39.7597	82.3593
													1.042	0.11		92.4324	69.7297		184.599	227.198
													1.22	0.153		94.4444	69.7297		81.6493	46.1496
													0.926	0.185		155.556	66.6667		30.7664	243.765
																72.2222	77.7778		101.766	76.3244
																88.8889	50		30.7664	85.1993
																88.8889	22.2222		188.149	39.7597
																			138.449	85.1993
																			234.298	134.899
																				102.949
																				165.074

## Sheet: Figure 5
	Figure 5A	Dsk expression		Figure 5C	DSK intensity		Figure 5D	delta F of Arclight		Figure 5E	SD of Arclight		Figure 5F Amplitude	Time [s]	Starved														Refed
	Starved	Refed		Starved	Refed		Starved	Refed		Starved	Refed			0	2.65935	2.57238	0.545532	0.84729	2.61964	0.0599771	0.281122	0.176621	0.670373	1.66572	-1.33743	3.49759	-3.07454	-2.19995	0.0229904	0.461825	2.86997	0.406495	0.320642	1.23914	-1.26998	-0.996297	-0.65014	-1.22933	1.42925	-0.863631	2.00551	-2.24456	1.06836	0.859476	0.381011	1.50195	0.0643227	-0.369025	2.07333
	0.75	1.9		0.69711	3.60854		0.110898	2.71063		0.99624	1.56869			0.0128	-2.63237	3.78626	0.752416	0.84729	0.406273	-0.528611	2.23646	0.176621	0.670373	1.66572	-0.494156	-0.118051	4.6613	2.24551	1.51587	-0.910945	3.24359	1.91947	1.2818	-0.296729	-1.02918	-0.156095	-0.763554	0.455732	0.939842	-0.530213	3.20136	-2.36377	0.949316	1.31793	-0.301853	1.81141	0.0643227	2.12956	0.361738
	1.205	1.569		0.48258	1.76921		0.300144	3.06975		0.85162	1.15326			0.0256	0.542666	0.75157	0.131764	-0.880287	3.22328	-0.234317	0.00178774	-0.419668	-0.549874	1.02631	2.45729	2.14172	0.565854	1.08582	0.271804	1.4602	3.86629	1.50684	0.560931	2.26305	-1.87199	-0.296129	-2.80499	1.10383	2.16335	0.0254843	3.32094	-2.6022	0.949316	2.54047	1.88331	0.728307	-0.547692	-0.681348	1.91773
	1.234	2.156		1.73934	4.71375		-0.0783477	2.71063		0.81943	1.39593			0.0384	-3.16154	1.35851	0.131764	1.27918	2.41842	0.942859	0.00178774	-1.61225	0.365311	2.94453	-0.915791	0.333904	1.0209	-1.33019	1.76468	0.586622	-0.492605	3.01981	2.84368	1.49511	-3.31682	-0.156095	-1.55745	-1.35895	2.16335	0.80346	1.52718	-1.7677	0.235052	2.54047	0.790729	0.264122	0.217326	-0.0567022	-0.105061
	0.672	2.196		0.61897	1.53811		0.678635	3.06975		0.86486	1.09555			0.0512	0.542666	-2.89005	0.545532	2.79081	0.607488	0.354271	1.39846	0.176621	0.365311	1.02631	-0.494156	0.333904	1.47595	-3.7462	3.13316	-0.786148	3.36813	1.23175	-0.400225	0.727181	-1.75159	-1.97653	-2.12451	-1.09971	2.041	-0.196795	2.60344	-3.79434	0.592184	2.69328	0.381011	-1.28316	1.44135	0.0994592	1.91773
	1.334	1.857		1.02621	1.09864		-0.267593	1.99237		0.88133	0.93659			0.0639	1.07184	-0.462304	0.9593	0.415396	1.21113	1.53145	-0.277547	1.07106	-0.244812	-0.891909	-3.02397	-1.47391	3.29615	-0.846985	2.1379	-0.286959	3.74175	2.46964	1.2818	0.727181	-3.07602	-0.296129	-1.89768	0.844593	1.18454	0.9146	2.84261	-3.31749	1.54454	2.8461	0.927302	-2.05681	0.82934	1.34875	2.07333
	0.941	1.954		1.32095	2.79114		-0.646084	4.50627		1.26334	1.40451			0.0767	3.18853	1.35851	1.78683	0.415396	0.607488	-1.1172	-1.11555	-1.01596	0.670373	2.30513	0.349114	-1.92587	-4.43969	1.2791	3.63078	-1.16054	2.24727	1.23175	1.88252	-0.680696	-2.2332	1.24424	-1.44403	-1.87743	0.939842	0.247763	2.84261	-2.95984	-0.241124	1.47075	-0.438426	-1.43789	2.51238	-0.212864	0.828537
	1.002	1.528		1.11483	1.73412		-1.02458	1.63324		0.6632	1.33557			0.0895	-1.04485	2.57238	0.338648	0.84729	-1.00223	0.0599771	0.00178774	0.77291	0.0602497	0.386905	0.349114	3.49759	0.565854	2.05223	2.38672	-1.53493	2.24727	0.131409	0.921364	0.0872372	-1.26998	0.123972	-1.33062	-2.26629	1.06219	2.47055	3.20136	-1.88692	0.354096	2.69328	0.790729	-1.74735	1.59436	0.724105	1.13974
	0.981	1.472		0.922889	1.47263		-0.0783477	2.71063		1.13785	1.01858			0.1023	3.7177	1.35851	1.57995	-0.232445	-1.20345	-1.1172	0.839792	0.176621	-0.854936	2.62483	-1.33743	3.04563	2.38605	2.14887	2.63553	-1.41013	2.12273	2.19456	0.0803526	0.599192	-1.14958	0.964173	-2.12451	0.0668711	0.205734	0.358903	2.24468	-2.48299	-0.7173	2.99892	0.927302	-1.28316	1.74736	-0.837509	1.45094
				1.07834	1.7745		-0.0783477	1.27412		1.22068	1.19486			0.1151	1.60101	1.35851	-0.488887	-0.232445	0.406273	-0.822905	0.00178774	-1.61225	0.0602497	1.34602	-1.33743	-0.118051	1.931	-3.26299	1.14265	0.836217	1.87365	0.819124	-1.36138	0.215226	-1.63119	0.404039	-1.33062	-1.61819	1.06219	1.35916	2.00551	-2.6022	0.47314	2.99892	1.33702	-2.36626	1.90037	1.81723	2.69573
				0.981137	1.31282		0.110898	0.914987		1.30144	1.25917			0.1279	-3.16154	0.75157	1.78683	2.14297	0.607488	-0.234317	1.39846	0.176621	0.975435	0.0672017	0.349114	-1.47391	0.565854	-3.55292	2.51112	-0.162162	3.11905	0.681581	-0.880803	0.85517	-0.908774	0.824139	-1.21721	1.10383	0.572788	-0.0856552	2.24468	-0.575565	-0.241124	2.38765	1.20045	-2.67572	1.44135	1.66107	0.984136
				1.01764			0.300144	0.555858						0.1407	-2.63237	-0.462304	0.131764	1.06324	0.808703	-0.234317	0.281122	-1.01596	0.365311	0.386905	0.770749	-1.47391	0.565854	-3.16635	0.769431	1.08581	2.24727	2.05701	-2.20239	-1.19265	-0.788371	0.404039	-2.80499	0.455732	0.0833824	-0.196795	0.331333	-1.88692	0.354096	2.99892	0.107865	-2.52099	1.74736	1.9734	0.984136
							0.489389	3.78801						0.1544	0.0134939	-2.89005	-0.488887	-0.232445	-0.599802	-1.1172	-1.11555	1.07106	0.0602497	-1.53132	-1.75906	2.14172	1.0209	0.119418	0.769431	1.08581	2.62089	0.544038	0.200497	0.343215	-0.908774	0.824139	-1.67086	0.0668711	0.572788	0.470042	2.36427	-0.0987092	0.47314	1.47075	0.927302	-0.66425	1.28835	0.724105	2.07333
							-0.456839	2.3515						0.1729	1.07184	2.57238	-0.488887	-0.0164984	3.02207	0.354271	0.560457	0.176621	0.365311	1.34602	1.19238	-5.08955	0.110804	3.11527	0.271804	0.337028	2.37181	0.681581	1.2818	-1.32064	0.776861	1.66434	0.597403	1.49269	-0.650726	-0.196795	1.16842	-0.337137	0.47314	2.38765	-0.16528	-1.28316	0.676337	1.34875	3.00693
							-0.0783477	3.06975						0.1857	-0.515678	3.17932	0.545532	1.06324	1.00992	-0.234317	0.839792	-2.20854	0.670373	0.706609	0.770749	1.68977	0.110804	-1.62011	1.39146	0.711419	1.12641	0.131409	-1.24124	-1.44863	-0.306761	-0.576196	-0.0830751	2.7889	-0.773077	-0.530213	1.52718	-0.337137	1.54454	2.38765	0.790729	-0.66425	1.44135	0.255621	1.29534
							-0.456839	2.71063						0.1985	1.60101	-2.28312	-2.14396	2.35892	-0.197372	-2.00008	0.281122	1.96549	0.365311	1.34602	2.03565	0.333904	1.931	-1.04027	2.0135	-0.286959	1.50003	1.09421	-1.60167	-0.424718	-0.667969	0.544072	-0.763554	2.27042	-1.14013	-0.530213	2.60344	1.45107	1.06836	2.54047	-1.25786	-1.90208	0.676337	-0.0567022	2.85133
							0.489389	2.71063						0.2112	3.7177	2.57238	0.131764	1.27918	1.81478	-1.41149	0.00178774	-1.3141	0.365311	-0.891909	1.19238	-0.570005	1.931	-1.81339	2.1379	0.711419	1.62457	1.50684	-1.72181	0.599192	-0.306761	0.684106	0.370577	2.01118	-0.283672	-1.75275	1.76635	0.974216	-1.07443	2.08201	-0.438426	-0.818978	1.59436	1.19259	1.60653
							-1.40307	1.63324						0.224	0.542666	0.75157	-0.0751195	1.06324	1.00992	-0.528611	0.560457	-0.121524	0.670373	0.0672017	1.19238	0.333904	-3.07454	-1.13691	0.520617	-1.65973	0.628254	-0.143678	-1.9621	-0.552707	-0.788371	0.684106	1.61812	2.7889	-1.26248	-2.1973	0.331333	1.6895	0.711228	1.77638	-0.16528	0.573579	0.0643227	-0.0567022	0.206138
							-0.646084	3.78801						0.2368	1.60101	0.144633	1.16618	0.631343	0.808703	-0.234317	0.560457	-0.717813	0.365311	1.98542	-0.0725212	2.59368	1.0209	-0.0738622	2.63553	0.586622	0.877334	-0.143678	-2.56283	0.983159	-3.31682	0.404039	0.48399	0.0668711	-0.283672	0.136624	1.40759	0.616575	0.47314	1.9292	0.381011	-2.36626	1.44135	0.255621	1.45094
							0.300144	1.27412						0.2496	4.77604	1.96544	1.16618	0.415396	1.81478	-1.1172	0.00178774	-0.121524	2.19568	0.706609	0.770749	3.49759	0.565854	3.30855	-0.474636	0.21223	0.628254	0.681581	-2.20239	-0.16874	-2.71481	1.66434	0.370577	1.62231	-0.895428	0.581181	0.929255	1.21264	0.116008	1.9292	-1.25786	-1.90208	0.982344	1.03643	1.13974
							0.86788	0.555858						0.2624	1.60101	0.144633	0.338648	-0.0164984	0.607488	-1.1172	1.11913	2.26363	3.72099	-0.572205	2.03565	2.59368	1.0209	1.08582	0.520617	-0.536554	1.25095	0.681581	-1.72181	-1.06466	-2.2332	-0.716229	0.030338	3.17776	-0.895428	-0.307934	0.80967	1.09343	0.711228	2.8461	-0.711572	-0.66425	-0.0886809	1.50491	0.361738
							0.489389	-0.521526						0.2752	3.7177	-1.06924	1.16618	0.415396	-0.599802	0.942859	0.839792	1.07106	-1.16	1.34602	-1.33743	2.59368	2.8411	0.40934	0.0229904	-2.65811	-0.118985	-0.69385	-2.80311	1.87908	-1.87199	1.52431	0.710816	1.49269	-0.283672	0.0254843	-0.0274207	1.6895	-0.955388	1.77638	0.517584	-1.90208	-0.394688	-0.0567022	-0.105061
							1.81411	1.63324						0.288	0.542666	1.35851	0.752416	1.06324	1.00992	-0.528611	1.11913	-1.3141	-0.854936	-0.252502	-1.75906	0.785859	-0.799294	2.63207	0.769431	-0.536554	-1.36438	-0.556307	-3.40384	1.36713	-1.39038	-0.436162	2.18519	0.844593	0.450436	1.35916	0.80967	1.33186	-0.7173	1.31793	0.517584	-2.36626	0.523333	-0.525186	1.91773
							-0.267593	-0.162398						0.3008	-1.04485	-1.67618	-0.0751195	1.71108	0.205058	0.942859	-0.836216	0.176621	1.89062	2.30513	1.61402	-2.37782	2.38605	1.95559	-0.599043	1.4602	-2.85886	-1.24402	-5.56644	0.471204	-1.51079	0.264005	3.65956	3.04814	0.81749	0.470042	1.40759	2.88164	0.354096	1.01229	-1.39444	-2.67572	-1.0067	-0.993671	0.984136
							0.110898	0.555858						0.3136	-2.10319	0.75157	0.752416	-0.232445	0.607488	1.53145	-0.277547	-0.121524	-0.244812	0.0672017	-1.33743	-0.570005	-1.70939	-4.32604	-1.22108	-0.786148	-1.23984	-0.143678	-3.52398	-1.57662	-0.908774	-0.156095	0.257164	2.27042	-0.283672	-0.419073	1.40759	2.64321	0.354096	1.47075	1.20045	-2.05681	0.217326	-0.212864	0.361738
							-0.267593	0.19673						0.3263	0.542666	0.75157	0.9593	-0.0164984	0.607488	-0.234317	0.560457	0.77291	-1.77012	-0.572205	1.61402	1.23781	-0.799294	0.0227781	-1.34548	-0.661351	-1.738	-1.51911	-2.44268	-1.06466	-0.547566	2.64458	1.61812	-0.0627492	-0.528374	-0.0856552	1.28801	2.04714	1.06836	0.401023	-0.438426	-1.74735	-0.700695	1.03643	1.60653
							0.86788	0.914987						0.3391	-1.04485	1.35851	1.37307	-0.66434	1.41235	2.70862	0.560457	0.474766	0.0602497	1.34602	3.30056	0.785859	2.38605	4.46823	-1.46989	-0.411756	-1.61346	0.544038	-2.80311	-0.296729	-0.186359	0.404039	1.95836	0.844593	-0.0389689	1.24802	-0.147005	1.6895	1.30645	-0.0574288	1.47359	-2.36626	0.523333	1.66107	-0.41626
							0.489389	0.555858						0.3519	2.13018	3.78626	1.78683	-0.448393	1.61356	2.70862	1.95713	2.56178	1.58556	-0.572205	-0.915791	-1.02196	-1.25434	0.989182	-3.08718	-0.786148	-3.73064	1.09421	-2.08225	2.39104	-0.667969	-0.0160618	3.2059	0.455732	-0.283672	-0.641352	-1.82119	2.16636	1.06836	-0.821516	-0.301853	-2.67572	0.37033	0.567943	0.672937
							-1.02458	0.19673						0.3647	3.7177	-3.49699	0.131764	0.631343	0.406273	0.942859	1.95713	0.474766	2.50074	-2.81013	-2.60233	1.68977	-2.16444	-2.58651	-3.95802	-2.03412	-2.85886	0.956668	-3.0434	-0.424718	0.536056	-1.97653	2.52543	0.844593	-0.16132	1.24802	-1.58202	2.04714	-0.360168	-2.34969	-0.438426	-1.28316	-0.853699	0.724105	0.984136
							0.489389	1.63324						0.3775	-0.515678	0.75157	0.545532	-0.232445	-0.801017	0.942859	2.79513	1.96549	-0.549874	0.706609	-0.915791	1.68977	3.7512	2.05223	-2.96277	-0.162162	-1.61346	0.406495	-0.0397919	2.00707	-0.186359	-0.436162	2.63884	1.88156	1.3069	1.24802	-2.06036	2.16636	0.354096	-2.80814	0.244438	-0.0453355	0.37033	2.91036	0.206138
							1.05713	-1.95804						0.3903	-1.57402	-0.462304	1.16618	0.84729	-0.197372	0.942859	2.79513	-0.717813	-1.77012	0.706609	2.03565	-1.92587	1.931	-5.09916	-2.58955	0.461825	0.379174	0.406495	-1.60167	1.36713	-1.02918	-1.69646	0.597403	2.1408	-0.528374	-3.08642	-0.984096	1.45107	0.354096	-2.80814	-0.301853	-0.0453355	0.217326	0.724105	0.0505387
							-1.02458	-0.880654						0.4031	0.542666	0.75157	0.131764	0.415396	0.808703	-0.822905	1.11913	1.96549	0.365311	1.02631	-2.1807	-1.92587	3.29615	-1.91003	-4.58006	0.21223	-1.61346	-1.65665	1.64223	-1.70461	-0.547566	-1.55643	2.2986	2.65928	0.695139	-0.752492	-0.984096	2.28557	0.116008	-2.96096	-0.711572	-1.43789	1.13535	-0.369025	1.60653
							1.05713	-0.521526						0.4159	0.0134939	2.57238	-1.73019	0.415396	0.607488	0.648565	0.560457	-0.717813	0.365311	-0.572205	-0.915791	-0.118051	3.29615	-0.170503	0.645024	0.961014	0.254634	-0.281221	2.60339	-0.680696	0.656458	0.404039	3.09249	1.10383	-0.773077	-1.19705	-1.7016	3.00085	-0.241124	-2.80814	0.790729	-0.354793	0.82934	1.03643	-0.883059
							0.678635	-3.39455						0.4287	0.0134939	3.17932	0.9593	-3.2557	0.00384321	0.0599771	2.79513	-0.121524	0.0602497	-1.21161	4.56546	3.94954	-1.25434	5.43464	-2.96277	-0.536554	-0.368065	-0.831393	0.80122	-0.296729	-0.0659565	-0.716229	1.16447	2.91852	0.328085	-0.196795	-0.744927	0.735789	1.1874	-3.41941	1.61017	0.728307	1.59436	-0.681348	0.672937
							1.24637	-4.47193						0.4414	3.18853	0.144633	0.338648	0.199449	0.406273	1.23715	0.839792	1.66734	-1.16	-0.572205	-0.0725212	0.785859	-0.799294	3.40519	-2.71396	1.8346	0.752794	0.681581	0.320642	0.471204	0.776861	-0.296129	2.2986	-0.710851	0.450436	0.0254843	-0.864512	1.80871	0.830272	-4.1835	1.20045	0.41885	-0.547692	0.255621	0.672937
							0.86788	-2.31717						0.4542	-0.515678	0.75157	-0.695771	0.415396	0.808703	-0.234317	1.39846	0.176621	-0.854936	1.02631	-0.0725212	2.14172	-0.344245	1.56902	-1.34548	-0.286959	0.254634	2.19456	-0.280081	0.215226	1.49928	3.34474	1.27788	1.23345	-1.26248	0.470042	-0.984096	1.92793	1.1874	-3.72505	1.33702	0.41885	-0.241684	1.19259	1.13974
							0.300144	-2.31717						0.467	1.07184	1.96544	-0.0751195	1.06324	-0.197372	0.0599771	-1.11555	0.474766	1.2805	-0.891909	-0.915791	-1.02196	-4.89474	1.37574	0.147397	2.70818	0.752794	-0.69385	1.88252	1.6231	1.86048	1.80437	2.63884	0.196491	-0.283672	-0.307934	-1.10368	2.16636	0.354096	-4.79477	-0.16528	-0.0453355	-0.547692	-0.369025	-0.105061
							0.489389	-3.75368						0.4798	2.13018	1.35851	-0.695771	-0.66434	-0.197372	0.354271	0.00178774	0.474766	-0.244812	1.02631	-0.0725212	1.23781	1.0209	-1.23355	-1.22108	-0.286959	1.62457	0.819124	1.16165	-0.16874	-1.87199	1.38427	3.65956	0.844593	0.572788	0.80346	-0.386174	1.92793	0.949316	-4.48913	-0.0287076	1.03776	-1.15971	-1.93064	0.206138
							-0.0783477	-3.39455						0.4926	1.60101	0.75157	1.37307	-1.74408	-0.599802	0.354271	0.839792	-0.419668	0.670373	0.386905	-2.60233	1.23781	-0.344245	1.66566	-0.474636	0.337028	-0.243525	-0.143678	0.560931	-0.296729	0.415653	0.123972	2.2986	-0.32199	0.450436	0.692321	-1.10368	1.57029	0.235052	-2.96096	0.381011	1.03776	2.20637	-0.525186	0.672937
							-0.456839	-3.03542						0.5054	0.542666	-0.462304	-0.695771	0.631343	0.808703	-1.1172	1.11913	0.474766	0.0602497	0.706609	2.45729	2.59368	-2.16444	-0.0738622	0.645024	-0.0373643	2.62089	1.78193	1.2818	-1.32064	2.10129	-0.0160618	2.07177	0.585352	0.81749	0.470042	-0.984096	0.974216	0.47314	-2.80814	2.56618	2.89451	0.82934	1.19259	0.206138
							0.110898	-4.11281						0.5182	2.13018	-1.06924	-0.488887	-1.74408	-1.60588	1.53145	1.6778	1.07106	-0.549874	0.386905	2.03565	-0.118051	0.565854	2.34215	0.147397	-0.786148	0.752794	1.50684	-0.0397919	1.11115	2.22169	0.824139	3.09249	0.455732	0.328085	-0.752492	0.80967	2.04714	-0.12208	-4.03068	-1.94073	1.19249	-0.853699	-0.525186	-1.50546
							-0.456839	-3.39455						0.531	3.18853	-0.462304	-0.695771	-0.880287	0.00384321	-0.528611	0.00178774	-0.717813	-2.07518	-0.572205	1.61402	1.68977	1.47595	2.63207	1.26706	-0.162162	2.12273	2.88227	1.64223	0.215226	2.5829	1.38427	0.710816	-1.48857	1.18454	1.02574	-1.10368	1.92793	0.235052	-1.73842	-2.21387	3.51342	-0.853699	0.0994592	0.361738
							0.678635	-4.47193						0.5437	-1.04485	1.96544	-0.0751195	1.92703	-1.00223	-1.70579	-1.11555	0.474766	0.365311	1.66572	-1.75906	1.68977	1.931	-1.23355	1.14265	-1.03574	1.87365	-0.281221	1.16165	-1.96058	0.897263	-0.576196	0.370577	0.714973	0.205734	0.470042	0.0921637	3.23928	1.1874	-3.57223	-1.80415	1.50195	-1.0067	-0.369025	-0.57186
							1.62486	-1.59891						0.5565	-2.10319	-1.06924	1.16618	-0.66434	-0.801017	0.648565	0.00178774	0.176621	-1.46506	-0.252502	-0.494156	3.04563	0.565854	-2.10331	0.520617	0.337028	2.24727	2.19456	-0.880803	3.03098	2.22169	2.22447	1.61812	-1.09971	-0.773077	-1.19705	2.24468	1.80871	-1.07443	-2.19687	1.20045	1.34722	-1.15971	-1.14983	1.91773
							0.489389	0.19673						0.5693	2.13018	-0.462304	0.752416	0.631343	0.406273	0.648565	0.281122	-1.01596	0.0602497	0.706609	-0.494156	1.68977	1.0209	-4.2294	0.769431	0.836217	1.50003	0.406495	1.40194	0.727181	1.01767	1.52431	2.2986	-1.87743	0.572788	-0.196795	1.64676	0.974216	1.06836	-2.04405	0.927302	3.20396	0.523333	0.880266	0.984136
							-0.83533	-0.162398						0.5821	2.13018	3.17932	-0.488887	-0.66434	1.21113	-1.1172	0.00178774	0.176621	-0.549874	0.0672017	3.72219	2.59368	3.7512	1.85895	1.39146	1.8346	1.00187	-0.418764	1.76238	0.0872372	0.897263	0.684106	1.27788	0.196491	0.81749	0.692321	1.04884	1.45107	1.30645	-1.43279	0.244438	3.35869	0.676337	2.28572	1.29534
							1.24637	-1.23978						0.5949	1.60101	0.144633	0.131764	-0.232445	0.406273	-1.41149	-0.556881	1.66734	0.670373	0.386905	2.03565	1.68977	1.0209	1.37574	-0.35023	0.087433	2.12273	-0.281221	2.48324	2.51902	1.37887	2.36451	2.2986	0.196491	0.695139	0.0254843	1.64676	1.21264	-0.955388	-0.515881	-0.301853	2.43032	0.37033	-0.0567022	0.984136
							-0.646084	-0.521526						0.6077	-1.57402	0.144633	0.9593	-0.0164984	0.607488	0.354271	-0.556881	0.474766	0.975435	-0.572205	-0.0725212	1.23781	0.565854	-0.460424	1.14265	1.4602	1.50003	-0.418764	0.0803526	-0.424718	1.61968	-0.436162	0.82423	-0.45161	-0.0389689	-1.75275	0.331333	3.59692	-0.360168	-1.89124	-1.53101	2.43032	1.13535	0.0994592	-0.883059
							-2.16005	1.63324						0.6205	0.542666	0.144633	-0.0751195	0.631343	0.406273	-0.822905	0.839792	0.77291	1.58556	0.386905	-0.494156	1.23781	-1.70939	0.60262	1.51587	0.586622	0.877334	-0.556307	1.52209	1.36713	1.98089	0.264005	0.48399	1.10383	0.572788	-0.863631	0.570501	1.80871	-0.12208	-0.0574288	0.517584	1.96614	1.44135	-0.681348	-1.19426
							0.110898	1.27412						0.6333	-2.10319	-1.06924	1.37307	1.49513	-1.00223	0.942859	0.00178774	-0.419668	0.365311	-0.252502	-1.33743	-1.02196	-1.25434	-1.81339	0.520617	1.21061	1.62457	1.23175	0.681075	1.36713	1.98089	-0.716229	0.257164	-1.35895	-1.01778	-1.19705	2.36427	2.04714	0.235052	1.47075	-0.848144	2.43032	1.13535	1.03643	0.828537
							0.300144	0.19673						0.6461	1.07184	2.57238	-2.14396	0.84729	0.808703	-0.822905	-0.556881	-0.419668	-0.549874	1.02631	4.56546	-1.02196	-1.25434	-4.51932	0.0229904	-1.03574	1.37549	0.544038	1.16165	1.11115	1.13807	-0.156095	-1.33062	-0.0627492	0.205734	0.581181	1.16842	1.45107	0.949316	-0.210246	2.29303	3.04924	-0.241684	0.255621	0.984136
							-0.646084	0.19673						0.6588	-1.57402	-0.462304	-0.282003	-1.09623	0.00384321	-0.234317	0.00178774	-1.3141	1.2805	-0.891909	0.349114	-0.570005	-1.25434	-0.267143	1.51587	0.586622	1.62457	1.3693	1.88252	-0.0407516	0.536056	0.544072	-2.35134	0.0668711	1.91865	1.13688	0.450917	-0.217923	-0.241124	2.38765	-0.438426	3.20396	0.0643227	-0.525186	0.672937
							0.86788	1.27412						0.6716	1.60101	0.75157	-0.282003	-0.880287	1.61356	0.0599771	0.839792	-0.419668	-0.244812	2.30513	0.770749	-0.570005	0.565854	0.892541	0.147397	0.836217	2.12273	0.268952	2.24295	2.00707	1.25847	-0.996297	-1.78427	1.36307	0.205734	0.581181	0.929255	1.57029	-0.360168	1.16511	-1.66758	2.89451	-0.0886809	-2.0868	-0.26066
							1.62486	-0.162398						0.6844	-1.04485	4.39319	0.131764	-0.448393	-0.801017	-0.528611	-0.556881	0.77291	-0.854936	-0.891909	-5.55378	-3.28173	-1.25434	-5.96892	1.26706	0.337028	1.00187	-0.69385	0.80122	0.471204	1.37887	-1.97653	1.39129	0.0668711	1.18454	-0.530213	1.76635	1.21264	-0.7173	0.553841	0.107865	3.04924	1.44135	-1.14983	0.828537
							1.24637	-0.162398						0.6972	0.542666	-2.28312	-0.488887	-0.880287	-0.801017	0.648565	-0.556881	-0.419668	-2.07518	1.34602	-0.494156	1.23781	-3.07454	1.08582	1.01824	-0.0373643	0.00555448	-1.24402	0.320642	2.51902	1.01767	-1.4164	-2.12451	-0.192369	0.695139	1.35916	1.04884	0.855002	-0.598256	2.08201	0.790729	2.27559	1.28835	0.411782	0.361738
							0.86788	3.42888						0.71	-0.515678	1.96544	0.131764	-0.448393	0.205058	0.648565	0.839792	0.176621	-1.46506	0.706609	1.61402	0.785859	-1.70939	-3.45628	1.14265	1.33541	2.37181	-0.831393	1.52209	1.11115	0.295251	0.824139	-1.78427	-0.840471	0.328085	0.80346	2.36427	0.378147	0.354096	2.69328	1.88331	2.43032	-0.394688	-0.993671	0.828537
							0.489389	1.99237						0.7228	-2.63237	3.17932	-0.902655	0.84729	-0.599802	-0.234317	0.560457	-0.419668	0.0602497	0.706609	-0.494156	0.333904	0.565854	-0.750345	2.0135	-2.15892	-0.118985	-0.556307	0.80122	3.67092	-0.667969	-0.296129	-2.23792	-1.74781	-1.14013	-2.08616	0.331333	0.139719	1.78262	2.99892	-0.984717	1.65668	-0.394688	-1.61832	0.517338
							-1.40307	-0.521526						0.7356	3.18853	1.35851	0.545532	-0.448393	0.205058	0.354271	0.839792	-1.61225	0.0602497	-0.572205	1.61402	1.23781	2.8411	0.0227781	0.520617	0.836217	1.25095	2.19456	-2.08225	0.983159	-1.39038	-1.69646	-2.35134	-3.5625	0.450436	0.80346	0.690086	-0.217923	-0.360168	2.23483	0.517584	2.73978	0.982344	-0.525186	-0.26066
							-0.0783477	-0.162398						0.7484	1.07184	0.144633	0.338648	0.199449	0.607488	0.0599771	-0.277547	1.3692	-0.854936	0.706609	0.349114	-1.02196	-0.799294	-2.00667	0.0229904	2.08419	0.254634	-1.65665	2.24295	0.0872372	-1.75159	1.66434	-3.48547	-1.22933	-0.528374	-0.530213	0.570501	1.33186	0.830272	3.45737	1.06387	2.12086	-1.46571	1.50491	-1.19426
							-0.267593	2.71063						0.7612	-1.04485	-1.06924	1.16618	-0.448393	0.00384321	-0.528611	0.560457	1.66734	0.365311	2.62483	-0.0725212	-0.118051	0.565854	5.62792	0.271804	0.337028	-0.368065	0.544038	1.76238	-0.680696	-3.67803	-1.55643	-3.03182	-1.35895	-0.773077	-0.0856552	1.16842	0.258933	-0.598256	2.54047	0.927302	2.12086	-1.61872	-0.525186	0.361738
							-0.267593	-0.880654						0.7739	2.65935	1.96544	-1.31642	-0.880287	-0.197372	0.0599771	-0.556881	-1.01596	-0.244812	1.02631	2.87892	1.23781	2.38605	-0.653704	0.893837	0.836217	-0.243525	0.268952	-0.400225	-0.936673	-4.28004	1.66434	-5.41349	0.585352	0.695139	0.80346	0.80967	-0.575565	-1.07443	2.38765	0.790729	2.12086	0.523333	-0.369025	0.206138
							-0.267593	2.71063						0.7867	1.60101	3.17932	-0.488887	0.199449	-2.81317	-0.528611	0.00178774	-0.121524	0.670373	1.98542	-0.915791	0.333904	1.0209	0.50598	0.645024	0.461825	0.379174	-0.143678	-0.400225	0.983159	-4.03924	-0.0160618	-4.27936	0.844593	-0.528374	0.0254843	1.16842	1.57029	-0.241124	2.23483	-0.16528	1.50195	-0.700695	-0.212864	0.984136
							0.110898	1.99237						0.7995	-3.69071	0.75157	-0.902655	-0.66434	0.00384321	0.0599771	1.11913	0.176621	0.975435	-3.76924	0.770749	-0.118051	-1.25434	0.0227781	-1.34548	-1.53493	-0.492605	-1.10648	-0.760659	0.727181	-1.87199	-0.296129	-4.39277	-0.32199	-1.26248	-0.974771	2.24468	-0.575565	0.116008	2.08201	-0.16528	0.728307	-3.60776	0.0994592	0.0505387
							1.62486	2.3515						0.8123	-1.04485	1.96544	-0.282003	0.415396	1.00992	0.354271	-0.277547	1.07106	0.0602497	1.34602	2.03565	-2.82978	-0.344245	-1.42683	-4.45565	-0.286959	-3.23248	1.09421	-1.00095	-1.19265	-4.15964	-0.0160618	-2.46475	-2.00705	-1.38483	-2.1973	1.16842	0.258933	-0.7173	2.69328	1.20045	1.81141	-1.31271	-0.681348	0.206138
							0.86788	0.19673						0.8251	2.13018	0.144633	0.338648	-2.39192	-0.398587	0.354271	0.00178774	0.77291	0.975435	0.386905	-0.0725212	1.23781	-0.799294	-1.91003	-2.71396	0.087433	-1.1153	-0.00613442	-1.9621	0.599192	-1.75159	0.404039	-2.35134	-1.35895	-1.01778	-0.974771	1.16842	-0.0987092	-0.241124	2.8461	0.244438	0.883036	-0.241684	0.0994592	1.29534
							-0.646084	4.50627						0.8379	2.65935	-2.89005	-1.10954	0.199449	0.808703	-0.822905	-0.836216	-0.121524	-0.549874	1.34602	-0.915791	-0.570005	1.0209	-4.32604	-2.46514	-1.41013	-1.738	-0.69385	-1.00095	-0.296729	-1.63119	1.52431	-3.25864	-0.0627492	-1.14013	-0.863631	1.52718	-0.813993	-0.479212	1.47075	0.654156	1.65668	-0.700695	-0.0567022	0.206138
							-0.267593	1.27412						0.8507	-3.69071	-1.67618	0.752416	1.06324	-0.801017	0.648565	0.839792	1.07106	0.365311	-0.572205	1.19238	-2.82978	-0.344245	0.892541	-3.83362	1.95939	-1.61346	-0.418764	-4.96572	-3.75243	-1.9924	0.544072	-2.9184	-1.48857	-0.406023	-0.419073	0.929255	0.378147	-0.836344	1.47075	-0.848144	0.41885	0.523333	-0.369025	0.361738
							-1.40307	0.914987						0.8635	2.13018	0.144633	0.752416	1.06324	-1.20345	-0.234317	0.281122	1.07106	-0.549874	-1.53132	0.349114	-2.37782	-0.344245	2.53543	-3.95802	0.461825	-3.85518	-1.10648	-3.0434	-1.19265	-1.63119	-1.8365	-3.03182	0.455732	-1.62954	-0.863631	0.450917	-1.17163	-0.00303562	2.23483	-1.12129	-0.66425	0.0643227	-0.681348	0.828537
							-1.02458	3.42888						0.8763	0.542666	-2.89005	-0.0751195	1.27918	-1.40466	-0.822905	0.00178774	-1.91039	-1.16	0.706609	-0.915791	4.85345	0.110804	0.989182	-2.46514	0.586622	-3.48156	1.09421	-2.80311	-0.552707	-1.26998	-0.156095	-1.44403	-0.710851	-1.01778	1.4703	0.929255	-1.17163	-0.836344	2.08201	0.244438	0.41885	0.982344	-1.61832	-0.26066
							1.43562	1.99237						0.889	1.07184	0.144633	0.9593	-1.52813	-1.60588	1.23715	-1.39489	0.176621	-0.244812	0.386905	-2.1807	2.14172	0.565854	0.699261	-2.96277	-1.41013	-4.35334	-0.143678	-3.52398	-1.19265	0.656458	-1.27636	-1.33062	-0.58123	-0.895428	-0.419073	-0.147005	-2.95984	-0.955388	0.859476	-0.301853	1.03776	0.523333	-0.212864	1.13974
							-0.83533	2.3515						0.9018	-2.63237	-2.28312	-0.0751195	-0.880287	-0.599802	0.0599771	0.560457	0.77291	0.0602497	-2.49043	0.770749	0.785859	0.110804	0.989182	-3.4604	0.087433	-3.85518	-1.7942	-4.96572	-3.11248	-1.51079	-0.436162	1.61812	-0.192369	-1.01778	0.470042	-0.984096	-2.72142	-0.598256	1.9292	1.74674	-0.66425	2.51238	-1.93064	-0.57186
							-0.456839	3.42888						0.9146	-3.16154	2.57238	-0.0751195	-1.52813	0.00384321	0.942859	-1.39489	-1.61225	-1.16	-0.572205	-3.02397	-2.37782	1.931	-0.750345	-2.46514	0.711419	-2.9834	1.23175	-3.28369	-0.808684	-1.51079	-1.8365	1.84495	-0.58123	-0.283672	-0.196795	0.450917	-3.4367	-0.598256	3.30455	-0.711572	-1.59262	0.676337	1.03643	0.361738
							0.678635	3.42888						0.9274	3.18853	-1.06924	0.545532	0.631343	-0.197372	-1.1172	1.11913	-1.01596	0.670373	-0.572205	-0.0725212	0.785859	2.38605	2.72871	-1.84311	-1.16054	-3.23248	-1.51911	-3.28369	0.85517	0.174848	2.22447	0.143751	1.10383	-1.75189	0.80346	-0.984096	-1.64849	-1.31252	0.706658	-0.301853	-3.13991	0.523333	-1.30599	0.206138
							0.489389	1.27412						0.9402	-5.27823	-1.06924	0.338648	-1.74408	-0.801017	-0.528611	0.560457	-0.419668	-1.16	1.02631	2.03565	-0.118051	-2.61949	-3.55292	-4.82887	0.586622	-4.8515	0.544038	-4.24485	0.343215	-1.51079	-0.156095	0.143751	0.455732	-1.01778	-0.752492	-1.22326	-2.36377	-0.836344	1.77638	-1.25786	-3.29464	0.37033	-0.993671	0.0505387
							1.62486	2.71063						0.953	-0.515678	-1.67618	-0.488887	-0.232445	-1.00223	1.23715	0.281122	0.176621	1.89062	0.706609	2.87892	-0.570005	-0.344245	0.119418	-4.33124	-0.536554	-4.72696	-0.418764	-0.880803	0.599192	0.536056	-0.156095	0.370577	-0.32199	-0.895428	-0.530213	-0.984096	-4.2712	-0.00303562	2.54047	-0.16528	-1.59262	1.74736	-0.993671	-0.727459
							1.62486	1.63324						0.9658	-1.04485	0.75157	-0.902655	-0.0164984	-0.801017	-0.822905	-0.277547	-1.61225	1.58556	-0.252502	-0.0725212	-0.118051	-1.70939	-0.750345	-2.96277	0.337028	-5.34966	-2.34437	-2.08225	-0.936673	0.295251	-0.436162	1.61812	-2.52553	-1.14013	0.0254843	-1.82119	-4.03277	-0.7173	1.9292	-1.25786	-2.21154	0.37033	-1.46215	-0.26066
							-0.83533	1.99237						0.9786	-0.515678	0.144633	0.338648	-0.448393	1.81478	0.0599771	-0.556881	0.176621	0.670373	0.0672017	-2.1807	-1.47391	-1.25434	-3.93948	-3.95802	-1.03574	-4.47788	-1.10648	-2.56283	-2.47254	0.295251	-0.716229	1.95836	-2.00705	-2.36364	-1.41933	-1.10368	-5.46334	-0.836344	1.62356	-1.39444	-2.05681	-0.394688	-1.46215	0.361738
							-0.456839	0.914987						0.9914	0.542666	3.17932	-0.282003	-1.09623	-1.00223	0.942859	0.281122	1.07106	0.0602497	0.0672017	-0.494156	0.785859	-3.07454	0.892541	-3.4604	-0.661351	-4.10426	0.819124	-1.9621	0.471204	2.10129	0.123972	2.07177	0.455732	-2.11894	0.136624	-1.7016	-4.50963	-0.479212	1.62356	-1.39444	-3.60409	0.82934	-0.837509	-0.26066
							-1.9708	1.99237						1.0041	0.542666	-0.462304	-0.0751195	-2.17597	0.406273	-0.528611	-0.277547	0.77291	0.0602497	-0.572205	1.19238	-1.92587	-0.344245	-2.77979	-1.09667	-0.162162	-2.60978	-0.556307	0.921364	0.343215	1.25847	-0.856263	0.82423	0.714973	-2.36364	-1.08591	-1.58202	-3.79434	0.235052	0.706658	-0.0287076	-2.83045	0.37033	-3.80458	-0.105061
							0.678635	-0.521526						1.0169	-1.57402	1.96544	0.752416	-0.448393	-0.398587	0.648565	-1.11555	1.07106	0.0602497	0.386905	-0.0725212	3.49759	-0.799294	-0.846985	-2.58955	-0.286959	-1.23984	-0.556307	-0.400225	0.983159	1.49928	-0.716229	2.2986	0.196491	-1.26248	-1.97503	-1.22326	-0.933207	-0.360168	0.859476	1.33702	-2.98518	1.59436	-1.46215	-0.883059
							0.86788	0.914987						1.0297	1.60101	0.144633	1.16618	-0.0164984	0.406273	0.648565	-0.556881	0.176621	0.365311	0.0672017	0.349114	0.785859	-1.25434	5.04808	-1.46989	-0.536554	-0.990765	0.544038	0.80122	0.727181	0.174848	0.404039	2.07177	0.844593	-1.62954	-0.641352	-0.147005	-2.95984	-0.241124	0.401023	-0.574999	-1.74735	0.982344	-0.993671	-0.26066
							-0.0783477	2.3515						1.0425	2.13018	2.57238	-0.0751195	-1.09623	-1.60588	0.0599771	0.839792	0.176621	-1.16	0.386905	-1.33743	-1.92587	-0.344245	-2.97307	2.0135	-1.16054	-0.990765	-0.831393	0.440786	-0.936673	2.94411	1.94441	1.39129	1.23345	-1.62954	-0.0856552	-1.34285	-1.64849	0.235052	-1.73842	-0.301853	-2.21154	-0.547692	-0.993671	-0.26066
							0.300144	-1.23978						1.0553	-0.515678	0.144633	0.9593	0.631343	0.00384321	0.942859	-0.277547	-1.91039	-0.244812	2.94453	-3.02397	-2.37782	1.47595	-2.58651	0.39621	1.21061	-0.866225	-1.51911	2.3631	-1.06466	0.415653	1.38427	2.2986	-1.35895	-0.773077	-0.863631	-0.864512	-0.217923	-0.836344	-2.50251	-0.848144	-3.29464	0.0643227	-0.0567022	0.828537
							0.489389	-0.880654						1.0681	-2.10319	-1.67618	0.9593	-0.0164984	-0.599802	-0.528611	1.39846	-0.419668	0.365311	-0.572205	-2.1807	-1.02196	0.565854	-1.52347	1.01824	0.711419	0.254634	-0.281221	-0.640514	0.471204	0.054446	0.964173	1.27788	-0.45161	-1.50718	-1.08591	-1.94077	-0.0987092	-0.479212	-1.43279	-0.16528	-2.36626	-0.0886809	0.0994592	-1.34986
							0.489389	-0.880654						1.0809	1.60101	2.57238	-0.902655	-0.232445	-1.20345	0.648565	0.00178774	0.176621	1.58556	1.02631	0.349114	-0.118051	1.0209	0.60262	3.25756	3.08257	0.877334	0.131409	0.921364	1.11115	0.656458	0.684106	0.937643	-0.710851	-1.62954	0.247763	-2.41911	-0.933207	-0.479212	-2.19687	-0.0287076	-3.13991	-1.15971	0.880266	0.828537
							0.110898	-1.59891						1.0937	-0.515678	0.75157	-1.73019	-0.0164984	0.406273	-0.822905	0.281122	-0.121524	-1.46506	0.0672017	-3.02397	3.04563	3.29615	-1.52347	0.271804	1.95939	-1.23984	1.91947	1.16165	1.36713	1.98089	2.22447	1.61812	-0.710851	-0.528374	-0.752492	-0.625343	-0.0987092	-0.955388	-3.11378	-0.301853	-2.98518	-1.0067	0.0994592	0.206138
							-1.40307	-3.03542						1.1065	0.0134939	-1.06924	-0.488887	-1.74408	0.406273	0.354271	0.00178774	-0.717813	0.365311	-0.252502	1.19238	-1.47391	3.7512	-1.52347	2.26231	-0.536554	0.379174	0.406495	-0.159936	2.00707	2.34209	-1.13633	1.27788	1.36307	-1.38483	0.136624	-0.984096	-0.0987092	-0.00303562	-4.1835	-0.16528	-2.05681	-2.68974	0.0994592	0.672937
							-1.59231	-1.95804						1.1192	-1.57402	-2.28312	-0.0751195	0.199449	-0.599802	0.354271	1.11913	0.176621	0.0602497	0.706609	-1.33743	-0.118051	-1.70939	2.72871	0.645024	1.33541	1.25095	0.268952	2.72353	-1.44863	-0.788371	1.66434	1.16447	0.326112	-1.26248	0.247763	-2.77786	0.139719	0.354096	-2.80814	1.33702	-1.59262	-0.700695	-0.0567022	-1.03866
							-1.02458	-3.39455						1.132	-2.63237	-0.462304	-0.0751195	-0.0164984	1.00992	-1.1172	0.281122	-0.419668	-0.854936	-1.53132	-1.33743	2.14172	-0.344245	3.40519	2.26231	0.337028	1.50003	2.3321	-1.12109	-0.0407516	1.01767	0.964173	1.16447	-1.87743	-0.773077	-1.97503	-0.386174	0.974216	-0.7173	-0.974333	-0.301853	-1.43789	0.982344	1.9734	0.0505387
							0.300144	-4.11281						1.1448	-1.57402	1.35851	1.16618	-0.0164984	-0.599802	-0.528611	-0.836216	-0.717813	3.11087	1.34602	1.19238	0.785859	-1.25434	1.56902	3.50638	-0.661351	0.379174	0.131409	2.12281	0.0872372	-0.908774	-1.97653	0.370577	-0.970091	-0.773077	-0.863631	-0.984096	1.09343	-1.43156	-2.34969	-1.66758	-0.818978	0.217326	0.411782	0.672937
							0.678635	-2.67629						1.1576	-3.16154	0.144633	0.545532	-1.31218	-0.197372	0.942859	-0.836216	1.07106	1.2805	-1.21161	-5.13214	-1.02196	-2.61949	1.95559	2.0135	-0.536554	1.00187	0.819124	2.00266	0.983159	0.415653	0.684106	4.11321	0.196491	-1.14013	-0.0856552	-0.147005	0.974216	0.235052	-1.73842	-1.12129	0.883036	-2.07773	-0.369025	1.13974
							-0.456839	-2.67629						1.1704	-1.57402	-5.3178	0.9593	-0.880287	0.808703	0.354271	1.39846	1.3692	0.365311	0.0672017	-0.0725212	-1.47391	2.8411	-0.0738622	2.63553	-0.536554	1.62457	0.819124	2.3631	0.471204	-1.14958	-0.156095	-0.0830751	1.23345	-0.283672	-0.641352	-0.505758	0.497361	-1.07443	-2.04405	-0.574999	-0.354793	-1.31271	-0.837509	0.206138
							-0.646084	-2.31717						1.1832	-2.10319	1.35851	-0.0751195	-0.0164984	0.00384321	-0.822905	0.839792	1.07106	0.670373	-1.53132	-0.0725212	-1.02196	-1.70939	4.37159	1.64028	0.337028	2.49635	-1.38157	0.921364	2.64701	1.98089	-0.296129	1.05106	-0.0627492	-0.406023	-0.752492	-0.0274207	2.04714	-0.360168	-1.27997	0.107865	0.573579	1.13535	-0.525186	-1.03866
							-0.0783477	-3.03542						1.196	0.542666	2.57238	0.545532	0.415396	-0.801017	0.648565	1.6778	-1.3141	1.58556	-2.49043	-0.494156	-0.118051	-0.799294	2.72871	0.645024	1.08581	0.00555448	0.406495	1.2818	-0.424718	-0.547566	-2.2566	1.27788	0.0668711	-0.895428	0.358903	-0.386174	0.855002	-0.12208	-0.363064	-0.0287076	1.19249	0.0643227	0.724105	-0.57186
							-0.456839	-2.31717						1.2088	0.542666	-0.462304	-1.10954	0.84729	-0.197372	-1.1172	0.839792	0.77291	0.670373	0.706609	0.770749	-0.570005	-3.52959	-1.91003	3.25756	1.33541	2.99451	1.64438	2.60339	0.0872372	-0.427164	-0.996297	0.597403	1.10383	0.939842	-0.419073	0.331333	2.28557	0.116008	-1.5856	0.927302	1.03776	0.82934	1.9734	-1.03866
							0.110898	-3.39455						1.2216	0.0134939	0.144633	0.338648	0.415396	0.406273	-0.822905	1.95713	0.176621	-0.854936	0.386905	2.03565	-2.37782	1.931	-0.170503	2.1379	-0.286959	2.24727	0.131409	0.80122	-1.70461	-1.9924	-1.13633	0.597403	-1.48857	0.0833824	-0.419073	-1.10368	1.45107	-1.07443	0.553841	0.654156	0.883036	-0.241684	0.0994592	-2.12786
							0.300144	-1.59891						1.2343	-2.63237	3.17932	-1.10954	-0.448393	0.205058	1.23715	-1.11555	0.176621	0.0602497	-3.44954	1.19238	0.785859	3.29615	-3.06971	3.38197	0.836217	1.00187	-0.556307	2.12281	0.215226	-2.47401	-1.27636	-0.876967	1.10383	0.328085	0.247763	0.929255	1.80871	0.592184	0.248206	1.20045	1.34722	1.13535	1.03643	-0.883059
							-1.59231	-0.880654						1.2471	0.0134939	-1.06924	0.545532	-1.31218	1.21113	1.23715	1.11913	-0.419668	-0.854936	0.0672017	-0.494156	2.14172	1.931	-4.13276	2.38672	2.08419	3.11905	0.681581	1.64223	-0.0407516	-2.2332	-1.4164	-0.196488	0.0668711	0.81749	1.4703	0.929255	3.23928	-0.360168	-0.210246	0.107865	0.573579	-1.15971	-1.61832	-0.727459
							-0.83533	-0.162398						1.2599	-0.515678	-2.89005	-2.35084	-0.0164984	0.808703	0.0599771	0.281122	0.77291	0.0602497	1.66572	2.03565	-1.47391	3.7512	2.24551	2.38672	0.586622	1.12641	0.268952	2.00266	-0.16874	-2.71481	-1.4164	0.710816	0.0668711	1.18454	3.02625	-0.26659	2.04714	-0.7173	-0.0574288	1.61017	2.12086	0.217326	0.567943	-1.03866
							-0.267593	-1.59891						1.2727	0.0134939	-0.462304	-0.695771	-1.74408	-1.00223	-0.234317	-0.836216	-0.121524	-0.244812	-1.21161	-0.0725212	-1.92587	1.931	-1.33019	2.0135	-1.78453	0.379174	0.544038	0.320642	-0.552707	-3.79843	-0.856263	-0.65014	-0.840471	0.328085	-0.641352	0.450917	0.616575	1.78262	0.401023	0.654156	1.65668	0.37033	-0.212864	-0.727459
							0.489389	-1.95804						1.2855	1.07184	0.75157	-0.488887	-0.448393	-1.80709	-0.528611	-1.11555	1.07106	-1.46506	-0.891909	0.770749	-2.82978	0.110804	1.85895	1.01824	1.95939	1.00187	1.50684	2.48324	-0.552707	-6.08608	-0.856263	-2.0111	-0.0627492	0.205734	1.35916	1.16842	1.33186	-0.7173	1.62356	-0.848144	1.34722	0.676337	0.0994592	-0.57186
							1.62486	0.19673						1.2983	-1.04485	1.96544	0.338648	-0.66434	0.607488	-0.234317	-0.277547	0.176621	0.670373	-2.17072	0.349114	1.68977	1.47595	-1.91003	2.0135	-0.536554	1.74911	0.268952	1.04151	-0.16874	-4.88205	1.66434	-0.763554	-0.32199	1.7963	0.581181	1.28801	1.80871	-0.836344	3.30455	0.244438	2.12086	-1.0067	-0.0567022	-0.727459
							-0.267593	-0.521526						1.3111	1.07184	1.35851	-1.10954	0.631343	-0.801017	-0.234317	-0.836216	1.66734	-0.244812	-1.53132	-2.60233	-2.37782	-0.344245	1.85895	0.39621	-0.0373643	1.37549	-0.143678	1.2818	-1.06466	-2.3536	-0.296129	-1.10379	2.1408	1.91865	1.69258	1.28801	1.57029	0.235052	1.77638	-2.0773	2.89451	-0.700695	0.411782	-0.26066
							-0.456839	-1.23978						1.3239	0.542666	3.78626	-1.52331	-0.232445	0.205058	-0.528611	0.00178774	1.07106	-1.16	-0.252502	0.349114	0.785859	-3.98464	0.699261	4.75045	1.4602	2.74543	-0.281221	-1.24124	0.599192	-1.26998	-0.996297	-2.46475	1.23345	3.38687	2.80397	1.04884	1.80871	0.47314	2.08201	-0.16528	1.03776	-1.46571	-0.525186	-0.41626
							0.110898	1.27412						1.3367	-0.515678	-3.49699	0.545532	0.631343	-1.40466	-0.234317	-2.23289	-1.61225	-0.854936	-0.891909	0.349114	-3.28173	-0.799294	-1.52347	2.51112	-1.03574	2.99451	-0.556307	-0.280081	-0.552707	-3.91884	0.123972	-3.03182	1.36307	1.5516	1.58144	1.16842	1.6895	-0.479212	0.706658	0.654156	1.96614	-2.07773	-0.525186	-0.57186
							0.86788	0.555858						1.3494	-1.04485	0.144633	-0.695771	-0.232445	-1.20345	-0.528611	0.281122	-0.419668	0.975435	-0.252502	1.19238	3.49759	-3.52959	-2.58651	1.26706	1.33541	3.36813	-0.69385	-2.92326	-0.0407516	-4.40045	-0.856263	-2.80499	-0.0627492	1.7963	-0.0856552	0.331333	2.40478	-0.598256	1.16511	0.517584	3.66815	0.82934	0.724105	-1.50546
							0.110898	0.555858						1.3622	-1.57402	0.144633	-1.31642	0.199449	-1.40466	-0.234317	-0.556881	-1.61225	-0.549874	-0.572205	-1.33743	2.59368	0.565854	-2.39323	1.76468	-0.536554	3.86629	-1.93174	-3.64413	-0.680696	-4.03924	-2.39663	-2.35134	-0.0627492	1.5516	0.0254843	-0.505758	1.33186	-0.12208	1.47075	1.20045	1.50195	0.982344	0.880266	-1.19426
							-1.02458	-0.162398						1.375	0.0134939	1.96544	-1.73019	1.49513	0.607488	1.82574	-1.67422	-1.61225	-0.244812	1.02631	1.19238	-0.570005	-1.25434	0.795901	0.769431	-1.03574	2.86997	0.681581	-2.44268	-1.83259	-4.88205	-0.716229	-2.12451	-1.74781	3.26452	1.02574	-0.0274207	1.45107	-0.241124	0.553841	0.654156	2.58505	-1.46571	0.567943	-0.57186
							0.300144	2.3515						1.3878	1.60101	0.144633	-0.282003	0.84729	-0.801017	0.354271	-1.67422	-0.121524	0.0602497	-0.572205	-0.0725212	-3.28173	-3.98464	-2.10331	1.39146	1.33541	2.37181	1.09421	-2.56283	-0.680696	-3.19642	-0.0160618	-3.03182	-0.970091	1.5516	-0.419073	1.16842	0.616575	-0.12208	0.553841	-0.301853	2.43032	-0.547692	0.724105	1.45094
							-1.40307	0.555858						1.4006	-4.21988	0.144633	-0.488887	0.199449	-1.00223	-2.00008	-1.39489	-0.121524	-0.549874	-0.572205	-1.75906	-1.47391	-2.61949	2.34215	1.14265	-1.90932	2.37181	1.23175	-4.60528	1.23914	-2.1128	-1.13633	-3.59888	-0.710851	1.18454	-0.752492	0.211748	2.04714	-0.241124	-0.363064	0.927302	1.96614	-1.15971	-0.681348	0.206138
							0.300144	-0.162398						1.4134	0.542666	-1.67618	1.16618	-1.31218	1.00992	0.942859	-2.23289	0.474766	1.58556	1.66572	1.19238	0.785859	-0.344245	-2.48987	1.64028	1.08581	1.74911	-0.281221	-3.88442	-2.98449	-5.36366	-0.296129	-4.84642	-4.46984	1.7963	-0.419073	-0.147005	0.735789	-0.00303562	0.859476	-0.301853	3.97761	-0.853699	-0.369025	-0.41626
							0.300144	1.99237						1.4262	-2.63237	3.78626	-0.902655	0.84729	-0.801017	0.0599771	-1.39489	-0.121524	1.58556	0.0672017	-1.33743	-1.02196	1.47595	0.216059	1.39146	0.21223	0.503714	-0.418764	-3.88442	-0.296729	-2.83521	-0.576196	-2.69158	-0.710851	1.42925	-1.08591	-0.386174	0.497361	-0.479212	0.553841	1.20045	1.65668	0.523333	1.19259	-0.26066
							0.110898	0.555858						1.439	0.0134939	-0.462304	0.9593	0.84729	-1.60588	-0.528611	-1.95355	-1.3141	0.670373	1.34602	-1.33743	-4.18564	2.8411	2.24551	-0.847857	0.711419	1.25095	-0.556307	-5.80673	-0.680696	-1.9924	-0.576196	-2.9184	-0.192369	1.5516	-0.752492	-0.505758	0.378147	-1.55061	-1.12715	1.06387	1.65668	2.05337	-0.681348	0.206138
							0.300144	-0.880654						1.4518	-3.16154	-1.67618	0.338648	-1.09623	-0.801017	-1.1172	-2.51222	0.176621	-0.549874	1.34602	-0.0725212	3.49759	1.47595	-0.460424	0.645024	-0.0373643	0.752794	-0.00613442	-4.36499	-0.0407516	-1.63119	-0.156095	-2.57816	-1.87743	0.695139	0.247763	-0.625343	2.04714	0.116008	-0.821516	0.654156	2.58505	-0.0886809	0.0994592	0.206138
							0.678635	1.27412						1.4645	0.542666	-1.67618	-1.31642	-0.448393	-2.00831	0.0599771	-0.836216	0.176621	-1.46506	0.0672017	2.03565	-0.118051	-1.70939	-0.846985	-0.474636	0.461825	0.00555448	-0.418764	-4.36499	-0.424718	0.054446	0.123972	-2.35134	-2.26629	2.16335	2.24827	-0.147005	1.57029	-1.31252	-0.821516	-1.39444	1.50195	-0.547692	0.0994592	0.206138
							0.300144	3.06975						1.4773	1.07184	0.75157	-0.0751195	0.84729	-1.20345	0.942859	-1.95355	-0.121524	0.0602497	-0.252502	1.61402	0.785859	0.110804	1.37574	-1.34548	1.4602	-2.60978	-0.281221	-6.2873	-0.552707	-1.63119	-0.996297	-2.69158	-0.192369	0.450436	1.80372	-1.46243	1.80871	-0.12208	-0.668698	-0.711572	2.58505	0.523333	0.255621	0.206138
							-0.83533	2.71063						1.4901	-2.10319	0.144633	0.545532	1.49513	0.205058	-0.234317	-1.39489	-0.121524	-0.244812	-1.21161	-0.494156	-1.47391	1.47595	1.7623	-1.96752	-0.536554	-1.61346	-2.48191	-4.1247	-0.0407516	-0.306761	-1.97653	-1.67086	-2.00705	2.53041	1.24802	-0.147005	1.57029	0.116008	-1.43279	0.381011	2.12086	-0.241684	1.50491	-0.57186
							-0.456839	0.914987						1.5029	2.13018	-1.67618	2.2006	-1.74408	0.808703	-0.528611	-0.556881	0.77291	-0.549874	-0.572205	-0.915791	1.68977	2.38605	1.37574	-0.35023	-0.162162	-2.85886	-1.24402	-4.48514	-1.96058	1.01767	-0.716229	-2.46475	-2.13667	0.939842	0.470042	-1.46243	0.735789	0.235052	-4.03068	-1.53101	2.58505	-0.0886809	-0.681348	0.0505387
							-0.83533	1.63324						1.5157	0.0134939	-1.06924	-0.0751195	-1.09623	2.01599	-0.234317	-2.23289	1.3692	-0.854936	0.0672017	0.349114	-1.02196	-2.16444	3.88839	-1.46989	-1.03574	-2.73432	-1.10648	-1.60167	-0.936673	1.01767	1.38427	-1.44403	1.23345	0.450436	0.9146	-0.984096	0.616575	0.235052	-3.72505	-0.848144	0.883036	0.82934	0.567943	-0.105061
							-1.40307	-0.521526						1.5285	-1.04485	0.75157	-1.52331	0.199449	-0.801017	-0.234317	-1.11555	0.77291	-1.16	-1.21161	-0.494156	-1.02196	-0.799294	-0.846985	-4.58006	-0.661351	-2.11162	-0.418764	-1.84196	-1.19265	2.8237	0.964173	-0.196488	-1.74781	0.572788	0.9146	-0.386174	1.80871	0.116008	-3.11378	0.107865	1.96614	-1.15971	1.81723	-0.26066
							0.489389	-0.880654						1.5413	-4.21988	-2.28312	-0.488887	-1.96002	-1.20345	0.648565	-0.556881	0.77291	-0.549874	-0.252502	-1.33743	2.14172	-2.61949	-0.846985	-3.70921	1.4602	-1.36438	-0.831393	-1.00095	-1.57662	2.34209	1.38427	-0.196488	0.585352	1.7963	2.58169	-1.82119	0.497361	-0.241124	-3.41941	-0.574999	1.34722	0.82934	-0.525186	-0.727459
							0.110898	0.555858						1.5541	0.542666	3.78626	-0.282003	2.14297	-1.00223	0.354271	-0.836216	-0.717813	-1.16	-1.85102	-1.75906	0.333904	0.565854	1.08582	-3.95802	-1.65973	-3.6061	-0.00613442	0.440786	0.0872372	3.54612	0.544072	0.030338	0.326112	1.67395	1.69258	-2.65828	0.735789	-0.7173	-4.1835	-1.12129	0.573579	-1.46571	0.567943	-0.105061
							0.678635	1.99237						1.5669	-2.63237	-1.06924	0.545532	-0.0164984	-0.599802	-1.70579	-1.67422	0.176621	-1.16	0.0672017	-2.1807	-1.47391	-2.61949	0.989182	-3.4604	1.8346	-3.85518	-1.24402	0.681075	-0.808684	3.78692	0.264005	1.05106	-1.87743	2.89746	0.358903	-2.41911	0.0205048	0.354096	-3.41941	-0.0287076	0.883036	0.217326	-0.212864	-0.727459
							-1.59231	0.555858						1.5796	0.542666	0.144633	-1.10954	0.199449	0.205058	0.648565	-1.11555	0.77291	-1.46506	-0.572205	1.19238	-1.47391	-0.344245	1.08582	-1.5943	-0.162162	-3.48156	-1.93174	1.16165	-1.57662	1.61968	-0.0160618	0.48399	-1.48857	0.81749	1.24802	-1.82119	0.974216	-0.00303562	-4.94759	-0.984717	-0.0453355	-2.07773	1.03643	-0.727459
							-1.40307	1.63324						1.5924	-2.10319	-4.10393	-1.52331	-1.09623	0.00384321	0.354271	-0.277547	-2.80483	0.975435	-1.85102	-1.75906	3.94954	1.0209	2.53543	0.0229904	-0.411756	-3.35702	-2.06928	1.04151	-1.96058	3.06451	-0.296129	0.370577	1.10383	0.0833824	0.581181	-3.97371	1.6895	-0.241124	-5.1004	-0.438426	0.264122	-1.61872	1.9734	-0.883059
							-0.83533	1.27412						1.6052	-2.10319	0.144633	-0.282003	1.27918	-0.398587	-0.528611	-0.277547	0.77291	0.975435	-0.891909	3.72219	-2.37782	1.931	3.59847	-1.7187	-0.0373643	-1.98708	-1.51911	0.0803526	1.23914	3.06451	0.123972	0.710816	-2.00705	1.91865	0.0254843	-3.85412	0.974216	-0.479212	-4.79477	-2.21387	-0.200064	-2.07773	-0.681348	-0.26066
							0.110898	1.27412						1.618	-1.04485	-1.67618	-1.31642	0.631343	1.81478	0.0599771	-0.277547	0.176621	0.0602497	-0.572205	-1.33743	-1.47391	-3.07454	1.2791	-0.847857	0.21223	-3.23248	-2.48191	1.64223	-0.296729	3.42571	1.38427	0.937643	1.10383	0.81749	-0.752492	-3.37578	2.04714	0.354096	-3.11378	-0.574999	-0.200064	-1.31271	0.880266	-0.727459
							-0.456839	-0.880654						1.6308	1.07184	-3.49699	0.752416	-0.66434	0.607488	-1.70579	0.560457	-0.419668	0.365311	-2.17072	-1.75906	-1.92587	-0.344245	-3.84284	-1.34548	2.83297	-2.48524	-0.69385	3.32425	-1.96058	2.4625	0.964173	1.61812	0.714973	0.572788	0.0254843	-3.97371	1.45107	0.711228	-2.34969	-2.76016	-2.05681	-2.53674	-0.525186	-0.41626
							0.110898	1.27412						1.6436	1.60101	-1.06924	0.545532	0.631343	1.21113	-0.528611	-0.277547	0.176621	-0.244812	0.0672017	2.03565	-2.82978	0.565854	-3.16635	0.769431	-1.16054	-2.73432	-1.38157	1.16165	0.471204	3.54612	1.66434	1.50471	-1.22933	1.91865	0.0254843	-2.77786	0.258933	-0.12208	-2.19687	-1.12129	-0.818978	-1.46571	1.66107	-1.34986
							-0.0783477	-0.162398						1.6564	1.07184	-1.06924	0.752416	0.84729	-1.00223	0.354271	-0.556881	-0.717813	-1.77012	-0.572205	-1.33743	-1.92587	2.8411	0.40934	1.01824	-0.786148	-1.98708	-0.418764	0.921364	1.23914	2.4625	0.964173	2.41201	1.62231	0.0833824	0.136624	-3.61495	0.139719	1.1874	-2.65532	0.517584	-1.74735	0.37033	-1.30599	-3.37265
							-0.267593	3.06975						1.6692	-1.04485	-0.462304	-0.488887	-0.66434	-0.801017	0.648565	-0.556881	-0.121524	-0.244812	-1.53132	-0.494156	-2.82978	1.0209	2.72871	-1.09667	-1.16054	-1.86254	0.131409	3.4444	1.87908	3.90732	0.684106	1.73153	-0.192369	1.3069	1.02574	-4.33246	0.0205048	0.354096	-2.65532	0.927302	-1.59262	-0.853699	0.0994592	-1.66106
							-0.0783477	-3.03542						1.682	1.60101	1.35851	-0.902655	0.631343	0.205058	1.53145	-0.277547	-0.121524	-0.549874	-1.85102	0.770749	0.785859	-0.344245	2.82535	-1.09667	-0.162162	-2.3607	0.268952	2.84368	1.36713	4.99095	2.64458	2.52543	-0.192369	0.939842	1.13688	-2.77786	-0.813993	0.235052	-2.04405	0.654156	-2.52099	-0.241684	-0.369025	-0.57186
							-0.83533	-3.39455						1.6947	-1.04485	0.144633	0.131764	0.631343	0.205058	0.942859	-1.11555	-3.10297	-0.854936	0.0672017	-0.494156	-1.47391	2.38605	4.27495	-0.972263	-0.411756	0.130094	-1.10648	2.48324	-0.0407516	2.5829	-1.69646	3.09249	1.62231	1.7963	1.35916	-4.09329	0.378147	-0.479212	-0.974333	-0.574999	-1.74735	-0.700695	-1.93064	-1.66106
							-0.646084	-0.162398						1.7075	1.07184	2.57238	0.545532	-1.96002	0.406273	-1.1172	-0.556881	-0.419668	0.365311	-1.21161	0.349114	-2.37782	-2.16444	-1.23355	3.38197	-2.03412	-2.23616	-1.10648	4.64584	1.11115	1.86048	-0.996297	1.73153	-0.45161	2.53041	0.80346	-3.97371	-0.933207	-0.360168	-1.5856	1.33702	-2.52099	1.59436	0.0994592	-1.97226
							-0.456839	-0.521526						1.7203	2.65935	-2.89005	-1.10954	1.27918	1.00992	0.0599771	0.281122	-0.717813	-0.549874	0.0672017	1.61402	4.40149	-1.70939	0.119418	1.01824	-0.286959	1.37549	-0.143678	3.08396	0.727181	4.75014	0.404039	2.2986	0.844593	0.572788	-0.196795	-2.65828	-2.00613	0.116008	-0.821516	-1.12129	-3.29464	0.217326	-0.525186	-2.75025
							-0.0783477	-2.67629						1.7331	-4.21988	-2.28312	0.545532	1.49513	-1.00223	0.942859	-0.277547	0.474766	2.19568	1.34602	2.03565	-2.37782	-0.799294	-3.64956	0.39621	-1.53493	-1.23984	-0.831393	1.16165	1.87908	2.8237	-1.27636	1.84495	0.455732	0.0833824	-0.530213	-1.82119	-1.05242	-0.836344	-1.27997	-1.94073	-2.21154	0.676337	-0.0567022	-1.03866
							0.110898	-1.59891						1.7459	-2.10319	-2.28312	0.338648	0.631343	0.406273	0.648565	0.281122	-0.121524	0.0602497	0.0672017	2.87892	-1.02196	-1.25434	-0.846985	1.64028	1.33541	0.752794	0.819124	4.40555	0.85517	4.26853	1.38427	0.597403	0.714973	-0.528374	-0.752492	-0.744927	-1.7677	0.354096	0.0953886	-0.438426	-2.21154	-0.394688	-0.993671	-1.97226
							0.300144	-4.11281						1.7586	-2.63237	-2.89005	1.57995	-0.0164984	-0.197372	0.354271	0.00178774	0.474766	-0.244812	0.0672017	2.03565	-2.37782	0.565854	-2.10331	2.1379	-3.28209	0.628254	0.681581	3.92498	0.471204	4.14813	1.24424	0.82423	0.0668711	0.0833824	1.13688	-1.58202	-1.52928	-0.360168	0.248206	-1.12129	-4.06828	0.82934	-1.14983	-1.34986
							0.86788	-4.11281						1.7714	-2.10319	-3.49699	-0.902655	-0.66434	-1.00223	-0.234317	1.39846	-0.419668	-2.07518	-0.252502	-3.4456	-1.47391	-0.344245	0.216059	-0.101416	-0.411756	-0.492605	-0.556307	3.4444	-0.552707	3.54612	-1.27636	2.2986	0.844593	-1.26248	-0.196795	-0.386174	-1.64849	0.47314	-0.363064	-3.44303	-2.67572	-1.15971	-0.525186	-2.28346
							0.300144	-3.03542						1.7842	1.07184	-3.49699	-1.52331	-1.09623	-2.41074	0.648565	-0.277547	-1.3141	-1.16	1.34602	-1.33743	1.23781	-2.61949	1.95559	2.0135	0.337028	0.379174	-0.968936	2.72353	2.00707	3.54612	0.123972	2.63884	0.326112	-1.50718	-0.863631	-0.147005	-2.00613	-0.00303562	-0.210246	-1.12129	-2.83045	-0.853699	-0.837509	-1.03866
							0.300144	-1.95804						1.797	0.542666	-1.06924	-1.10954	1.27918	0.00384321	-1.70579	0.00178774	-1.01596	0.0602497	-0.252502	-3.02397	-2.82978	1.47595	0.989182	3.25756	0.337028	-1.1153	-1.93174	3.4444	0.215226	3.78692	-1.4164	1.84495	-0.45161	-1.38483	-0.863631	1.04884	-1.52928	-0.00303562	1.47075	-0.438426	-2.67572	-2.38373	-0.993671	-0.727459
							1.05713	-0.521526						1.8097	1.60101	0.144633	0.752416	-0.0164984	0.00384321	0.0599771	1.11913	-0.717813	-0.549874	-0.252502	1.61402	-0.570005	-0.344245	-2.10331	1.01824	-2.40851	0.628254	-0.281221	3.4444	0.85517	1.74008	0.123972	1.27788	-0.32199	-2.60835	-3.08642	-0.864512	-1.17163	0.235052	1.01229	1.33702	-2.21154	0.0643227	-1.61832	-1.34986
							0.110898	-4.83106						1.8225	-3.16154	-3.49699	-1.10954	-0.0164984	1.21113	-0.528611	0.281122	0.474766	0.670373	-0.252502	-1.33743	-1.47391	1.0209	-0.0738622	0.39621	0.586622	-0.118985	-0.69385	2.3631	-0.296729	3.30531	0.544072	0.257164	1.23345	-2.9754	-0.752492	0.690086	-1.64849	0.354096	0.706658	1.47359	-2.52099	-2.68974	-1.61832	-0.883059
							-0.267593	-3.39455						1.8353	2.65935	2.57238	-0.282003	-0.880287	0.607488	-1.1172	-0.277547	0.77291	0.975435	0.386905	2.87892	0.333904	-2.61949	-1.13691	2.0135	1.7098	2.37181	-1.38157	3.08396	0.983159	2.4625	1.10421	1.50471	1.10383	-2.85305	-1.53047	-0.147005	-2.24456	-0.241124	0.401023	1.74674	-1.12844	-1.15971	1.19259	-0.105061
							1.05713	-2.31717						1.8481	-0.515678	-2.89005	-0.282003	-0.232445	0.406273	-0.528611	0.00178774	-0.717813	-1.46506	0.706609	1.19238	-0.118051	1.931	-4.03612	1.26706	1.4602	0.752794	-2.06928	2.48324	-1.06466	3.18491	0.123972	2.52543	1.23345	-1.01778	-0.530213	0.570501	-2.24456	-0.836344	0.248206	0.244438	-2.21154	-0.394688	-0.837509	-0.26066
							-1.02458	-3.75368						1.8609	-1.57402	-2.89005	-1.31642	-0.232445	-1.20345	-0.528611	0.00178774	-0.419668	0.975435	0.706609	-1.33743	-1.02196	0.565854	-2.19995	1.14265	0.087433	-1.86254	-1.24402	3.08396	-2.34455	3.90732	0.684106	0.143751	0.974213	-1.50718	-1.30819	-0.0274207	-2.48299	1.06836	1.9292	-1.25786	-0.66425	-1.0067	2.12956	-0.41626
							0.300144	-3.75368						1.8737	-1.04485	-1.67618	-0.282003	0.631343	0.406273	0.648565	0.560457	1.07106	1.2805	-1.53132	-0.494156	-2.37782	0.110804	0.40934	0.769431	-1.65973	-0.990765	-0.968936	2.84368	-1.06466	2.34209	-1.13633	1.05106	-0.58123	-1.14013	1.35916	-0.386174	-2.72142	0.116008	1.47075	1.61017	-0.818978	0.982344	0.411782	-1.50546
							-0.267593	-3.75368						1.8865	-1.04485	1.35851	0.131764	0.199449	-0.197372	0.648565	-1.39489	-1.61225	0.0602497	-2.49043	3.30056	0.333904	-1.25434	1.08582	3.00875	-0.286959	1.00187	-0.968936	0.921364	0.471204	1.74008	-0.856263	-0.196488	1.36307	-1.50718	-1.64161	0.450917	-3.91356	0.592184	1.9292	0.381011	-1.12844	-0.0886809	0.411782	-0.105061
							0.110898	-0.521526						1.8992	0.0134939	0.75157	-0.695771	1.49513	-0.599802	-0.528611	-0.277547	-1.3141	0.975435	-3.12983	-0.494156	-0.118051	2.38605	2.24551	0.147397	0.461825	-1.23984	0.956668	2.84368	-0.424718	1.86048	0.123972	0.82423	-0.840471	-1.38483	-0.752492	1.64676	-3.31749	-1.07443	0.859476	0.381011	0.41885	1.90037	0.0994592	-0.727459
							0.86788	-2.31717						1.912	-0.515678	0.75157	0.131764	-0.0164984	0.406273	-0.234317	-0.277547	0.77291	-2.07518	-0.252502	-1.33743	-0.118051	-0.344245	1.66566	-1.22108	-1.03574	-0.243525	0.681581	3.68469	-2.34455	0.656458	-1.8365	-0.423314	-0.192369	-1.01778	0.136624	1.04884	-5.1057	0.354096	1.62356	-1.80415	0.728307	1.13535	0.0994592	-1.03866
							0.110898	-0.880654						1.9248	3.18853	-3.49699	0.9593	-0.0164984	-0.197372	-1.41149	0.00178774	1.3692	0.670373	-1.85102	-0.915791	5.75736	-0.799294	1.56902	-1.5943	0.337028	-0.990765	-0.281221	0.80122	-0.16874	0.656458	-2.11656	-0.65014	-0.58123	-0.895428	-0.307934	0.929255	-4.03277	0.47314	1.31793	0.517584	1.19249	0.523333	1.03643	-1.19426
							0.86788	0.19673						1.9376	3.7177	0.75157	0.131764	-0.232445	-1.00223	-0.234317	-0.836216	-1.01596	-1.16	-0.891909	1.61402	-4.18564	-1.25434	1.56902	-1.22108	-0.411756	-0.368065	-0.418764	1.04151	-1.06466	1.86048	0.544072	-0.423314	-0.192369	-0.895428	0.136624	1.04884	-3.91356	0.47314	2.08201	-0.0287076	0.573579	0.0643227	-1.46215	-0.883059
							-2.16005	0.19673						1.9504	-2.63237	6.82094	-0.488887	-1.74408	-1.00223	0.648565	-0.277547	-2.80483	-0.244812	-0.572205	-0.915791	-1.92587	-1.25434	-1.71675	-0.225823	-2.15892	-0.492605	0.268952	1.2818	-1.32064	0.536056	-0.996297	1.95836	-2.13667	-1.50718	-0.752492	1.76635	-1.88692	0.116008	1.62356	-1.12129	-0.66425	-1.15971	-0.369025	-1.66106
							-0.0783477	-0.880654						1.9631	4.77604	0.144633	-1.31642	-0.448393	-0.197372	0.942859	1.11913	-1.01596	-0.549874	-1.85102	0.770749	-0.570005	3.7512	2.24551	-4.33124	-2.9077	2.62089	-1.7942	0.440786	-0.0407516	0.054446	0.404039	-1.21721	-0.32199	-1.75189	0.80346	1.04884	-2.00613	0.116008	1.16511	-1.39444	0.883036	-0.394688	-0.525186	-0.41626
							0.489389	0.914987						1.9759	-1.04485	0.75157	0.752416	-1.09623	-0.197372	0.0599771	-0.277547	0.474766	-1.46506	-0.572205	-1.75906	1.23781	-1.70939	1.85895	-2.83836	-0.910945	0.130094	0.406495	1.52209	-0.808684	0.054446	-0.996297	-2.12451	-0.710851	-1.87424	0.80346	2.24468	-0.575565	0.47314	1.31793	-0.438426	2.12086	-0.853699	-0.993671	-0.883059
							-0.456839	1.63324						1.9887	0.0134939	-0.462304	-0.0751195	-1.31218	-0.801017	0.648565	-0.836216	1.07106	-0.854936	1.02631	-1.75906	3.04563	-1.70939	2.43879	-2.34074	-1.90932	-0.118985	0.819124	1.52209	-1.32064	-1.9924	-1.55643	-2.0111	-1.09971	-2.7307	-0.530213	1.40759	-1.88692	-0.479212	1.31793	2.4296	0.573579	-1.61872	-0.0567022	-0.57186
							-0.646084	0.19673						2.0015	2.65935	-0.462304	-0.0751195	0.84729	-0.197372	0.648565	-1.67422	1.3692	-0.549874	0.706609	-0.0725212	-2.82978	2.38605	-1.62011	-3.83362	-0.411756	1.12641	0.681581	-0.880803	-1.44863	-1.75159	-0.576196	-3.03182	-1.61819	-1.38483	-0.641352	1.76635	0.616575	-0.598256	-0.210246	2.56618	2.27559	-1.0067	0.0994592	0.672937
							0.110898	0.914987						2.0142	1.60101	0.144633	-0.282003	0.84729	-1.80709	0.648565	0.560457	-0.121524	0.670373	1.02631	1.19238	1.68977	0.110804	-2.39323	-2.96277	-2.15892	-0.118985	0.681581	-0.640514	0.215226	-1.75159	-0.576196	-2.0111	1.10383	-0.895428	-0.307934	1.40759	0.258933	-1.66965	2.54047	0.654156	2.89451	-1.15971	-0.993671	0.984136
							1.05713	2.71063						2.027	-1.04485	-1.67618	-0.0751195	-0.232445	-1.80709	0.942859	-0.277547	-0.717813	-1.16	0.0672017	-1.75906	0.785859	-1.25434	0.795901	-4.08243	-1.16054	0.877334	1.50684	-2.44268	-1.70461	-2.47401	-1.27636	-3.93912	-1.74781	-0.773077	-0.0856552	1.88593	0.497361	1.42549	1.47075	1.47359	0.109393	-1.31271	-0.837509	0.828537
							0.110898	-0.880654						2.0398	-1.57402	1.96544	-1.73019	1.06324	-0.197372	1.23715	-1.67422	-0.419668	-0.244812	0.0672017	0.349114	-1.02196	1.0209	-4.51932	-4.33124	0.961014	-0.866225	-0.556307	-2.92326	-0.680696	-2.95562	-1.13633	-5.41349	0.455732	-0.650726	0.247763	1.40759	-1.05242	-1.07443	0.706658	1.88331	1.96614	-2.23073	-0.993671	0.206138
							0.86788	0.914987						2.0526	0.0134939	-1.06924	-0.282003	-0.880287	-1.20345	-0.234317	0.560457	-1.91039	-0.549874	-0.572205	-0.915791	-0.118051	1.0209	-0.653704	-2.71396	-0.162162	-2.85886	-0.556307	-1.9621	-0.680696	-3.79843	-0.856263	-3.82571	-2.65516	-0.773077	-0.863631	1.28801	0.616575	-0.7173	0.859476	0.790729	3.04924	-3.45476	-0.0567022	-0.26066
							1.05713	-0.162398						2.0653	0.0134939	3.17932	0.752416	-1.96002	-0.801017	0.942859	-0.277547	0.176621	2.50074	2.62483	0.770749	-2.82978	-0.344245	-0.170503	-1.5943	0.337028	-2.23616	0.268952	-2.08225	-0.680696	-3.55763	-2.39663	-0.309901	-1.35895	-1.38483	-1.08591	1.52718	0.258933	-0.360168	0.0953886	0.244438	1.96614	-0.394688	0.567943	0.828537
							1.05713	0.555858						2.0781	-1.57402	1.96544	1.37307	1.92703	0.00384321	1.82574	-1.67422	0.77291	-1.77012	-2.49043	0.349114	1.23781	-2.16444	1.37574	-1.22108	1.21061	-3.85518	-1.38157	-2.08225	-1.44863	-4.28004	-1.97653	-2.35134	-0.45161	-1.01778	-0.641352	1.52718	0.0205048	-0.360168	-0.210246	-0.574999	1.50195	0.37033	-0.993671	-0.57186
							0.110898	-0.162398						2.0909	0.0134939	0.75157	2.2006	-0.448393	0.607488	0.648565	-0.556881	-1.01596	0.0602497	0.0672017	0.770749	1.23781	-1.70939	-2.68315	-1.09667	-0.910945	-5.34966	-2.34437	-1.12109	-2.08857	-2.2332	-2.11656	-3.71229	-0.192369	-1.14013	0.358903	1.16842	0.735789	-2.14583	0.0953886	-0.301853	2.58505	-1.46571	-0.681348	0.672937
							0.110898	1.63324						2.1037	3.7177	-1.06924	-0.902655	-1.09623	0.607488	0.942859	0.00178774	-0.717813	-0.549874	-1.85102	-2.1807	1.68977	1.931	-1.33019	-1.46989	-1.53493	-4.10426	-2.06928	-2.68297	-1.19265	-2.2332	-0.0160618	-1.33062	0.0668711	-0.0389689	-0.0856552	2.00551	0.855002	-0.241124	0.0953886	-2.62359	1.81141	1.74736	0.567943	1.13974
							-1.78156	1.99237						2.1165	-1.04485	1.96544	-0.695771	-1.09623	-1.40466	0.354271	0.281122	-0.121524	-0.244812	0.386905	1.61402	0.333904	0.110804	1.08582	-2.96277	1.4602	-3.97972	-1.93174	-2.32254	-1.06466	-1.26998	-1.55643	-0.876967	-0.58123	0.328085	-0.530213	1.52718	1.33186	-0.7173	-0.974333	-2.21387	2.12086	-0.700695	-1.14983	2.22893
							-0.83533	0.914987						2.1292	0.0134939	-0.462304	0.752416	0.84729	0.406273	-1.1172	-2.23289	0.474766	-0.549874	0.386905	0.770749	-1.47391	-3.07454	-2.19995	-0.474636	-0.0373643	-2.23616	0.819124	-2.92326	-2.34455	0.415653	-1.27636	-1.44403	1.23345	0.939842	0.136624	1.40759	2.04714	-0.7173	-2.19687	-1.53101	1.03776	-0.394688	2.44188	3.00693
							1.43562	0.914987						2.142	0.542666	0.144633	0.545532	0.631343	1.81478	0.648565	-0.556881	1.07106	0.0602497	-1.21161	-0.494156	0.785859	0.110804	-2.00667	-2.46514	1.8346	-3.85518	-2.34437	-3.16355	-2.60053	-0.547566	-0.296129	-1.55745	0.0668711	-0.773077	-0.0856552	1.04884	1.92793	-1.43156	-2.65532	-0.711572	3.04924	-0.700695	-1.77448	0.517338
							0.86788	1.63324						2.1548	3.7177	-2.89005	-1.52331	-0.232445	0.406273	0.0599771	0.560457	-0.121524	0.0602497	-1.21161	0.770749	-5.99346	0.110804	-2.68315	-0.847857	-0.536554	-4.8515	-4.6826	-3.0434	-2.47254	-2.71481	-0.0160618	-0.763554	-0.45161	-0.0389689	0.692321	-0.505758	0.855002	0.592184	-3.72505	-0.574999	1.81141	0.523333	0.0994592	-0.57186
							-1.21382	1.99237						2.1676	-1.57402	-1.06924	0.9593	-0.232445	0.607488	0.0599771	-0.556881	0.474766	-0.549874	-1.21161	0.770749	-1.02196	-3.07454	-0.846985	0.769431	-0.661351	-4.8515	0.131409	-2.80311	-2.08857	-1.26998	0.404039	-0.99038	-1.09971	0.572788	1.02574	1.64676	2.16636	-1.07443	-2.96096	-0.848144	1.50195	-0.241684	0.567943	1.60653
							-0.0783477	1.27412						2.1803	-2.10319	-2.89005	-1.52331	1.27918	-0.801017	-1.70579	-0.277547	-0.419668	-1.16	0.386905	-1.75906	1.23781	-3.98464	-2.58651	0.0229904	-1.78453	-4.60242	-3.03208	-2.32254	-2.21656	1.86048	-1.69646	0.82423	0.196491	1.3069	1.02574	1.76635	0.855002	-0.00303562	-3.26659	-1.53101	2.43032	-0.547692	0.567943	-0.26066
							0.489389	3.06975						2.1931	-0.515678	-2.28312	-0.695771	-0.880287	0.607488	0.648565	-1.11555	-0.121524	-0.549874	1.34602	1.61402	5.3054	-2.61949	-0.363783	-0.474636	-3.65649	-5.4742	-1.65665	-1.60167	-1.70461	1.61968	0.404039	0.143751	0.0668711	-0.16132	1.35916	0.0921637	1.09343	0.116008	-2.65532	0.381011	2.89451	2.97139	-0.212864	0.361738
							-0.267593	1.27412						2.2059	-1.57402	0.75157	0.131764	-1.52813	-1.40466	0.354271	0.00178774	1.07106	0.365311	-0.572205	-0.915791	-1.47391	-2.16444	0.892541	-0.101416	0.711419	-5.34966	-2.61945	-1.36138	-3.36846	-0.0659565	-1.55643	2.18519	-0.192369	0.939842	-0.307934	1.64676	-0.575565	-0.598256	-5.1004	0.244438	2.27559	-0.394688	1.50491	-0.727459
							-0.267593	0.914987						2.2187	-1.04485	3.17932	0.545532	0.84729	-1.20345	1.23715	2.5158	0.176621	-0.244812	0.386905	1.19238	-1.02196	1.931	-1.33019	1.26706	-1.16054	-3.48156	-2.48191	-1.36138	-1.32064	1.74008	-0.576196	0.030338	0.455732	1.06219	0.358903	0.80967	1.80871	0.235052	-3.41941	0.654156	1.96614	0.676337	1.19259	-0.105061
							0.678635	2.3515						2.2314	-3.69071	-2.28312	0.131764	1.71108	-1.60588	0.0599771	-0.277547	1.07106	0.0602497	0.0672017	1.61402	3.49759	0.110804	-1.04027	-0.35023	-0.786148	-3.97972	0.406495	-1.48153	-1.70461	3.30531	-0.716229	0.597403	0.326112	-0.406023	0.136624	1.40759	1.09343	-0.955388	-3.72505	-0.0287076	1.03776	-0.241684	-0.837509	-1.03866
							-0.267593	-0.521526						2.2442	-3.16154	-2.28312	1.37307	0.199449	0.607488	0.648565	-0.836216	0.474766	0.975435	-2.17072	-3.4456	0.785859	2.8411	3.01863	0.645024	-0.286959	-1.98708	-2.20682	-1.00095	-2.08857	1.13807	0.404039	2.52543	1.62231	1.06219	0.470042	1.40759	1.09343	-0.479212	-3.41941	1.33702	1.81141	-0.700695	-1.46215	-1.19426
							-0.0783477	-0.162398						2.257	-2.63237	-2.89005	-1.73019	0.415396	-1.20345	-0.822905	-1.39489	1.07106	0.365311	0.706609	-1.33743	-1.47391	-1.70939	-6.06556	1.39146	-0.162162	-3.85518	-0.418764	1.2818	-1.44863	0.536056	-1.4164	3.09249	0.196491	2.77511	2.02599	0.929255	1.80871	-1.55061	-4.48913	1.20045	1.34722	-0.394688	0.724105	-0.57186
							-0.83533	0.19673						2.2697	-1.04485	-1.67618	-1.10954	0.199449	0.808703	-1.1172	-0.277547	-1.3141	-0.244812	-2.17072	-2.1807	1.23781	0.110804	-2.10331	0.520617	0.337028	-1.36438	-0.00613442	0.0803526	0.0872372	2.22169	1.10421	2.63884	-0.840471	0.0833824	0.358903	0.570501	2.28557	-0.598256	-2.96096	-0.574999	0.264122	-1.92472	0.724105	1.45094
							-0.456839	0.555858						2.2835	-1.57402	-1.67618	-0.695771	-1.31218	0.205058	-0.234317	-0.556881	0.474766	-2.07518	0.0672017	-0.915791	-1.92587	1.0209	4.66152	-2.58955	1.4602	-0.866225	0.406495	-1.00095	-2.21656	1.49928	-0.856263	1.73153	1.36307	2.77511	1.58144	0.0921637	1.45107	0.47314	-2.04405	-0.438426	0.41885	-1.46571	-0.993671	-2.12786
							-0.267593	0.555858						2.2982	-5.27823	-1.06924	-1.73019	-1.52813	-0.197372	-0.234317	0.00178774	0.176621	-1.77012	-2.49043	1.19238	0.333904	-1.25434	-0.460424	1.51587	0.961014	0.130094	1.91947	2.12281	-1.06466	1.13807	-0.296129	1.39129	-1.48857	0.572788	0.692321	1.52718	1.57029	-0.360168	-2.96096	-0.301853	1.03776	-1.77172	-0.525186	0.517338
							-1.21382	-1.59891						2.3109	2.13018	-1.67618	-0.282003	1.49513	-0.599802	-0.528611	0.560457	-0.121524	0.670373	-2.81013	-2.1807	-2.82978	-2.61949	-0.0738622	0.893837	1.33541	-1.23984	-1.51911	0.681075	0.727181	1.37887	-1.27636	2.07177	1.88156	2.041	0.0254843	1.64676	0.974216	-0.00303562	-3.11378	-1.53101	0.41885	-2.84274	1.9734	2.07333
							-0.646084	1.27412						2.3237	-0.515678	0.144633	-0.488887	-0.0164984	0.607488	-0.822905	-1.39489	-1.01596	-0.244812	-0.572205	-0.494156	-2.82978	0.110804	-0.170503	1.14265	1.585	0.254634	0.131409	1.16165	0.471204	1.25847	0.404039	2.75225	-1.87743	1.06219	1.58144	1.04884	1.45107	-0.479212	-2.50251	-1.25786	0.109393	0.82934	-0.993671	0.206138
							-1.21382	-0.521526						2.3365	5.30521	-1.06924	0.131764	-0.232445	0.607488	-1.70579	-2.51222	-1.3141	-2.07518	0.0672017	-2.60233	0.333904	0.565854	-0.363783	0.520617	0.337028	-0.368065	-0.143678	1.64223	-0.296729	2.94411	0.544072	-0.309901	-2.78478	1.06219	1.69258	0.450917	1.33186	-1.07443	-1.73842	-0.0287076	1.50195	-2.38373	-0.212864	1.29534
							-0.267593	0.555858						2.3493	2.13018	-1.06924	-0.0751195	-1.31218	-0.599802	0.0599771	0.839792	-0.419668	1.89062	-1.21161	-3.86724	-3.73369	-0.799294	0.795901	0.893837	-0.411756	0.00555448	0.956668	2.96382	-2.85651	0.897263	-0.156095	1.05106	0.585352	0.450436	0.692321	0.80967	0.378147	-0.955388	-2.34969	-0.848144	-1.43789	-0.853699	0.724105	0.984136
							-0.0783477	-0.521526						2.3621	-0.515678	-5.3178	0.131764	0.415396	-1.00223	0.354271	-0.556881	-0.717813	0.0602497	-0.891909	-3.02397	-4.18564	2.8411	-1.23355	2.0135	-1.78453	1.37549	-0.00613442	2.72353	-2.72852	2.7033	0.684106	1.95836	0.0668711	1.06219	0.692321	1.88593	0.497361	-0.479212	-1.73842	-0.438426	-2.21154	-0.700695	-0.993671	0.984136
							-0.0783477	0.19673						2.3749	2.13018	3.78626	-0.902655	-0.66434	0.607488	-1.70579	-1.11555	-0.121524	-0.854936	-1.53132	1.19238	0.785859	-0.799294	1.47238	0.271804	0.337028	0.628254	-0.556307	1.64223	-2.98449	1.86048	-0.0160618	1.16447	1.36307	1.67395	1.4703	1.16842	0.139719	-0.12208	-0.974333	0.107865	-2.36626	0.676337	-0.837509	-0.26066
							0.489389	-0.521526						2.3877	0.542666	0.75157	0.9593	-0.66434	-1.00223	1.23715	-0.556881	0.176621	-1.46506	0.386905	0.349114	0.333904	-3.52959	2.05223	0.39621	-0.661351	0.379174	1.50684	0.921364	-1.32064	1.49928	-0.856263	-0.0830751	-0.32199	1.42925	0.358903	0.211748	0.735789	-1.31252	0.248206	0.790729	-3.91355	-0.700695	-1.30599	-0.105061
							-0.0783477	-1.59891						2.4005	0.542666	0.144633	-0.695771	0.199449	-1.40466	0.0599771	0.00178774	-0.121524	-1.16	-1.21161	0.349114	-1.92587	-0.344245	-4.51932	0.893837	-0.536554	1.12641	0.131409	2.96382	-2.34455	1.98089	-0.436162	0.597403	-0.0627492	0.572788	-0.196795	-0.864512	2.16636	-0.12208	-1.73842	-1.39444	-3.29464	0.217326	0.255621	-0.41626
							-0.0783477	0.19673						2.4133	-0.515678	-1.67618	0.338648	0.415396	0.00384321	-0.822905	0.839792	0.77291	-2.99037	1.98542	-1.33743	-1.92587	2.8411	-2.19995	1.01824	0.836217	2.24727	-0.418764	2.84368	-0.936673	2.5829	-1.97653	0.710816	0.844593	1.91865	1.24802	-0.386174	1.09343	-0.836344	-1.43279	-0.16528	-3.60409	-0.547692	-0.212864	-1.34986
							0.110898	-1.59891						2.426	-2.10319	-3.49699	-1.52331	0.415396	-0.197372	-0.528611	-0.556881	-0.121524	-1.46506	-2.49043	0.770749	-1.02196	-0.799294	-0.363783	0.39621	2.45858	-0.243525	-0.968936	2.84368	-1.19265	2.4625	-1.27636	-0.0830751	0.455732	0.81749	0.358903	-0.147005	0.378147	-0.479212	-0.515881	0.654156	-3.44936	-0.700695	0.0994592	-1.19426
							0.300144	-4.47193						2.4388	1.60101	2.57238	0.545532	-0.0164984	-1.80709	0.0599771	0.560457	-0.717813	0.975435	-1.53132	0.349114	0.333904	-2.61949	0.892541	0.0229904	-0.786148	1.00187	-1.51911	2.12281	0.0872372	1.61968	-1.97653	1.84495	1.23345	1.3069	-1.41933	0.570501	0.974216	-1.55061	-0.0574288	-1.25786	-3.75882	0.982344	-1.46215	-0.883059
							-0.456839	-4.47193						2.4516	0.542666	-4.10393	1.16618	-2.17597	-2.00831	-0.822905	0.560457	-0.419668	0.0602497	0.0672017	0.349114	-1.02196	3.7512	-1.23355	-0.35023	0.461825	-0.368065	-0.143678	1.16165	-0.552707	1.86048	-1.55643	-0.196488	-0.840471	1.06219	0.9146	-2.77786	0.258933	-0.360168	-0.0574288	-1.39444	-2.52099	-2.07773	-0.525186	-0.57186
							0.110898	-3.39455						2.4644	-3.16154	-0.462304	-0.0751195	-0.448393	-1.60588	0.942859	1.11913	1.07106	-0.549874	-1.85102	0.349114	-1.02196	-1.25434	-3.35963	-1.46989	-1.03574	3.36813	-0.69385	1.64223	-0.808684	1.01767	0.684106	-2.12451	1.36307	0.0833824	-0.419073	-4.21288	-0.337137	-0.955388	-0.0574288	-0.438426	-3.29464	-1.31271	-0.837509	1.45094
							-0.646084	-2.67629						2.4772	0.0134939	0.144633	0.338648	-3.03976	-1.40466	0.942859	0.839792	-0.419668	0.670373	0.386905	-0.915791	-0.118051	-0.799294	-0.943626	-2.09192	-2.53331	2.62089	-0.143678	1.04151	-0.552707	-1.14958	-2.53667	-0.763554	1.36307	1.3069	0.247763	-3.37578	0.0205048	-0.598256	0.553841	-1.12129	-2.36626	-1.15971	-0.837509	0.361738
							0.300144	-3.03542						2.49	-5.8074	-1.06924	1.78683	0.631343	-1.40466	0.0599771	1.11913	0.77291	1.89062	-0.252502	-2.1807	0.785859	0.565854	0.0227781	-2.58955	-0.536554	2.74543	-0.00613442	2.72353	0.0872372	0.054446	-1.27636	-0.65014	-1.09971	1.42925	1.24802	-2.89745	0.497361	-1.66965	-0.363064	-1.94073	-2.52099	-0.0886809	-0.369025	-0.727459
							-0.0783477	-3.75368						2.5028	-1.04485	-0.462304	1.57995	1.06324	0.205058	-0.822905	0.560457	-1.3141	-1.77012	0.386905	-0.915791	-1.92587	2.38605	-4.32604	-1.34548	-0.162162	0.130094	0.268952	1.88252	-1.70461	0.174848	-2.39663	-0.0830751	-1.09971	0.0833824	0.0254843	-2.77786	-1.17163	0.47314	0.401023	1.33702	-1.43789	-1.15971	-1.30599	0.0505387
							0.300144	-5.54932						2.5156	-2.63237	-2.89005	0.545532	0.631343	1.41235	0.648565	0.281122	-1.61225	-0.244812	-1.53132	-2.60233	0.785859	-4.89474	-3.84284	-1.84311	0.836217	2.49635	-0.143678	2.12281	0.983159	-4.28004	-0.576196	-2.9184	-0.0627492	-1.38483	0.692321	-3.49537	0.139719	-1.07443	1.01229	-0.438426	-2.83045	-2.84274	-1.61832	-0.41626
							0.110898	-3.75368						2.5284	2.65935	-3.49699	-0.0751195	0.199449	-0.398587	0.0599771	0.281122	1.96549	1.89062	0.706609	1.61402	0.785859	2.38605	-0.0738622	-4.33124	-0.786148	2.62089	0.956668	0.80122	0.983159	-2.1128	-1.13633	-3.14523	-1.22933	-0.283672	1.13688	-4.57163	-0.694779	-0.479212	0.553841	-0.711572	-2.52099	-1.46571	0.0994592	0.517338
							0.678635	-3.03542						2.5411	-1.57402	-2.28312	0.338648	0.415396	-0.599802	0.942859	0.839792	0.176621	-0.854936	-0.572205	-3.4456	0.333904	1.931	0.0227781	-4.45565	-1.03574	1.12641	-0.831393	0.440786	-0.296729	-2.71481	-1.4164	-3.82571	0.585352	0.0833824	-0.0856552	-5.04997	0.497361	-1.07443	0.859476	0.381011	-0.973707	0.523333	-0.837509	0.828537
							1.62486	-3.75368						2.5539	-2.10319	-1.06924	0.9593	-0.232445	0.607488	-0.528611	0.560457	0.176621	0.0602497	1.34602	0.770749	1.23781	-3.07454	-0.557064	-3.70921	-0.661351	1.74911	-0.831393	1.2818	-0.296729	-2.83521	-0.296129	-3.25864	-2.78478	-0.0389689	0.136624	-3.85412	0.258933	0.235052	0.553841	-0.0287076	-1.74735	-1.31271	0.0994592	0.0505387
							1.43562	-1.23978						2.5667	1.07184	-1.06924	-0.488887	0.199449	-1.40466	-0.822905	-0.277547	1.66734	0.365311	-0.252502	0.770749	-0.118051	0.110804	0.699261	-4.20684	-0.286959	2.37181	2.05701	0.681075	0.471204	-3.31682	-1.69646	-1.89768	0.0668711	0.328085	-0.0856552	-2.65828	-0.813993	-0.360168	1.16511	0.244438	-1.43789	0.523333	-0.837509	-1.34986
							1.05713	-0.521526						2.5795	-2.10319	-1.67618	-0.282003	-0.232445	-1.00223	-0.822905	-0.556881	-0.717813	-0.244812	0.706609	3.30056	1.23781	0.565854	2.24551	-2.58955	-1.28534	-0.118985	-0.143678	-0.159936	-0.680696	-2.47401	-1.97653	-3.48547	-0.32199	-0.895428	-1.19705	-2.77786	0.616575	-1.07443	1.47075	0.244438	-1.28316	-0.0886809	-0.993671	-0.883059
							-0.0783477	-1.59891						2.5923	2.13018	-1.06924	-0.0751195	-0.66434	0.205058	-0.822905	-0.836216	0.176621	0.365311	-1.53132	-2.60233	-2.37782	1.931	0.60262	-0.101416	-0.536554	2.62089	2.19456	1.76238	-1.06466	-1.75159	-0.296129	-4.16595	-0.840471	-0.895428	-0.530213	-2.29952	-1.05242	-2.02678	2.08201	-0.574999	-2.67572	-1.15971	-0.837509	0.672937
							-0.0783477	-1.59891						2.6051	1.07184	3.17932	0.9593	-1.31218	-0.197372	-0.528611	0.281122	1.66734	0.975435	-1.21161	1.19238	1.23781	2.38605	4.56488	-2.71396	1.21061	0.503714	1.50684	0.200497	-1.19265	-2.1128	-0.996297	-3.71229	-0.32199	-1.38483	-1.19705	-2.89745	-0.0987092	-0.241124	1.01229	-2.21387	-1.90208	1.13535	0.0994592	-1.03866
							-1.21382	0.19673						2.6179	-1.57402	-2.28312	0.338648	-2.39192	-2.20952	-1.41149	-0.836216	-1.3141	-0.854936	-0.252502	-0.0725212	0.333904	-2.16444	2.14887	-1.96752	-0.661351	-1.36438	-1.10648	-1.60167	-1.19265	-2.59441	-0.716229	-3.82571	0.326112	-1.14013	-2.08616	-1.22326	-0.813993	-1.66965	0.706658	-1.53101	-0.973707	-1.0067	-0.212864	0.517338
							-0.267593	-0.521526						2.6307	-1.04485	-2.28312	0.131764	-0.66434	-1.20345	-0.528611	-0.836216	0.176621	0.365311	-0.891909	-2.60233	-1.47391	-1.25434	-0.460424	-1.22108	0.21223	1.99819	-0.281221	-0.640514	-2.60053	-3.43723	-0.576196	-3.48547	-0.840471	-1.75189	-1.19705	-1.10368	-1.41006	-0.598256	1.16511	-0.984717	-0.973707	0.217326	-2.86761	-1.34986
							-0.0783477	-1.95804						2.6435	0.0134939	1.35851	-1.10954	-0.66434	0.406273	1.53145	-0.556881	-0.121524	-0.244812	-0.572205	1.19238	1.23781	0.110804	-3.06971	-0.225823	-1.90932	0.379174	0.131409	-3.0434	-0.424718	-0.427164	-0.856263	-2.35134	-0.970091	-0.650726	-0.530213	-0.505758	-0.575565	-2.02678	-0.0574288	0.244438	-0.818978	-1.0067	-2.24296	-0.57186
							0.300144	0.914987						2.6562	3.7177	0.144633	1.78683	-0.66434	-0.197372	-1.1172	-1.11555	0.176621	0.975435	1.02631	-0.494156	3.04563	1.0209	1.47238	-0.72345	-0.910945	0.752794	-1.10648	-2.08225	-1.57662	-1.75159	-1.4164	-2.12451	-1.61819	-2.24129	-0.974771	-1.22326	-3.31749	-0.955388	1.01229	-0.574999	-0.200064	-1.0067	-0.681348	-1.34986
							0.489389	-0.162398						2.669	-0.515678	-1.67618	1.37307	-1.52813	0.607488	-1.70579	0.281122	1.66734	-1.16	0.386905	0.349114	-2.37782	-1.25434	-3.26299	-2.09192	2.70818	-1.48892	0.268952	-3.28369	-0.16874	0.415653	-0.716229	-1.10379	-0.840471	-1.50718	0.692321	-2.06036	-3.79434	-0.479212	0.401023	-0.574999	0.264122	1.28835	0.0994592	-1.50546
							-0.0783477	-0.880654						2.6818	-2.10319	1.35851	0.752416	-1.52813	-1.00223	-0.234317	0.839792	-1.3141	-0.549874	-0.252502	1.19238	-1.02196	-1.25434	2.92199	-0.847857	-0.786148	0.503714	-1.10648	-3.16355	-3.75243	1.37887	-0.716229	0.710816	-1.48857	-2.60835	-0.641352	0.450917	-2.36377	-0.241124	1.47075	-0.438426	0.41885	0.0643227	-1.14983	-1.19426
							1.62486	0.914987						2.6946	-1.57402	0.144633	0.752416	-0.448393	-0.398587	0.354271	0.560457	-1.01596	-0.244812	-0.572205	-0.0725212	0.333904	0.565854	-0.557064	-0.847857	-0.786148	1.74911	-0.556307	-3.28369	-0.0407516	0.536056	-0.856263	1.50471	-1.87743	-2.85305	-0.419073	-0.0274207	-3.19827	-0.360168	0.706658	-1.25786	0.883036	-0.0886809	-2.71145	-1.97226
							0.489389	-0.521526						2.7074	-4.21988	-1.06924	0.545532	-0.448393	-0.801017	0.354271	0.00178774	-0.121524	-2.68531	0.386905	3.30056	2.14172	-3.07454	-1.04027	-0.72345	-0.661351	-2.48524	-1.38157	-0.640514	-4.0084	0.776861	0.684106	2.52543	-3.43288	-1.75189	0.247763	1.28801	-2.24456	0.354096	-0.0574288	1.47359	1.50195	-1.31271	1.03643	-0.41626
							-1.02458	0.555858						2.7202	-2.10319	-1.06924	0.752416	0.84729	-0.801017	0.354271	0.560457	-2.80483	-0.244812	-2.17072	-1.75906	-0.118051	-1.70939	-4.32604	1.51587	0.711419	0.379174	-2.48191	-4.36499	-0.680696	1.37887	-0.996297	0.82423	-1.22933	-2.11894	-0.0856552	0.570501	-1.05242	-0.241124	0.401023	-1.53101	1.03776	0.37033	-0.0567022	-0.105061
							-0.456839	3.78801						2.733	1.07184	-1.06924	1.57995	0.84729	0.607488	-1.41149	0.281122	0.176621	1.2805	-1.85102	-0.0725212	2.14172	0.110804	-2.00667	-1.34548	-1.16054	-4.47788	-3.16963	-1.9621	-0.16874	-1.39038	-1.69646	0.597403	0.585352	-2.11894	-0.419073	0.929255	-2.24456	-0.00303562	-1.5856	-1.12129	1.03776	-1.0067	-1.93064	0.0505387
							0.678635	0.19673						2.7458	-2.10319	-1.67618	-0.282003	-0.232445	1.00992	0.0599771	-0.556881	-0.121524	-1.46506	-2.49043	2.03565	-0.118051	-3.52959	1.66566	-0.35023	1.4602	-1.36438	-1.51911	-3.28369	-3.88042	1.49928	1.38427	0.370577	-0.192369	-1.26248	0.136624	1.52718	-1.88692	0.116008	1.31793	-1.39444	0.883036	-0.241684	0.0994592	0.517338
							-1.21382	1.99237						2.7586	0.0134939	3.17932	0.338648	-0.0164984	-1.20345	-0.528611	-0.836216	0.474766	0.0602497	-0.572205	-0.915791	-1.92587	-2.61949	-0.267143	2.51112	1.08581	-2.73432	-1.65665	-2.56283	-3.24047	1.61968	-2.11656	-0.65014	0.0668711	-1.14013	-0.530213	0.570501	-0.337137	0.47314	-0.668698	-0.438426	0.109393	-1.77172	-3.02377	-1.81666
							-0.456839	0.555858						2.7713	-3.16154	-3.49699	-0.695771	-1.31218	0.607488	-0.234317	-2.23289	0.176621	0.365311	-0.891909	-0.494156	-1.47391	-1.25434	1.47238	1.14265	-0.286959	-3.6061	-0.831393	-3.40384	-3.49645	3.54612	0.264005	1.61812	-1.09971	-1.62954	-1.86389	0.690086	-0.575565	-1.07443	-0.0574288	-2.21387	1.03776	-1.61872	-0.0567022	0.0505387
							-0.646084	1.63324						2.7841	-3.69071	-1.06924	0.338648	-0.880287	-1.60588	-1.1172	-0.277547	1.96549	-0.549874	-1.53132	2.87892	-1.92587	2.8411	-0.170503	-1.09667	-0.411756	-2.3607	-1.7942	-2.08225	-1.83259	1.25847	-0.436162	1.39129	-0.840471	-1.50718	-0.641352	1.40759	0.139719	-1.43156	0.248206	-0.574999	0.41885	-0.547692	-1.46215	-1.34986
							-0.0783477	-0.880654						2.7969	-2.10319	-0.462304	0.545532	0.199449	0.205058	1.82574	-1.11555	-0.419668	0.0602497	-0.572205	1.19238	2.59368	-0.344245	1.37574	1.01824	1.4602	-3.6061	-0.968936	-1.48153	-0.680696	1.61968	-1.69646	-0.423314	0.0668711	-1.26248	-0.974771	1.16842	-0.217923	-0.598256	-1.27997	0.654156	1.65668	-2.53674	1.9734	-0.883059
							-0.456839	0.914987						2.8097	-0.515678	-3.49699	0.338648	-0.0164984	-1.40466	-0.528611	-0.836216	-0.717813	0.975435	-1.21161	0.349114	0.333904	1.47595	-0.460424	1.76468	0.711419	-4.97604	-1.93174	-0.52037	-2.21656	2.22169	-1.13633	1.05106	0.974213	-1.99659	-2.30844	1.76635	-0.0987092	-0.479212	-1.5856	0.107865	1.65668	-2.23073	-1.77448	-0.57186
							1.05713	2.71063						2.8225	-1.57402	1.35851	0.131764	-0.0164984	-1.00223	0.354271	0.281122	-1.01596	-1.46506	-1.53132	0.349114	-1.47391	-2.61949	-1.33019	0.520617	0.586622	-4.47788	-1.93174	-1.48153	-2.08857	2.10129	0.544072	2.18519	3.69624	-1.62954	-2.53072	0.929255	0.735789	-0.12208	-0.821516	0.107865	2.43032	-2.23073	-0.681348	-1.19426
							0.489389	1.99237						2.8353	-0.515678	-2.89005	0.131764	1.06324	0.406273	1.82574	-1.11555	-0.419668	-0.854936	-1.85102	0.770749	1.23781	1.47595	-1.52347	-0.35023	-1.16054	-3.6061	-1.65665	-0.640514	-2.08857	2.10129	-0.576196	1.84495	1.36307	-2.24129	0.9146	1.16842	-0.0987092	-1.07443	-3.26659	-0.301853	1.19249	-0.700695	-1.46215	0.984136
							-1.9708	0.19673						2.8481	0.542666	0.75157	0.545532	-0.66434	0.00384321	1.82574	-1.39489	-0.717813	-1.16	0.706609	-0.0725212	-2.37782	1.931	-0.460424	1.14265	1.4602	-1.1153	-1.51911	-0.52037	0.215226	1.37887	0.824139	1.61812	0.714973	-3.58716	-0.974771	2.48385	-0.0987092	0.116008	-3.41941	1.47359	1.34722	0.0643227	-3.17993	0.0505387
							-0.83533	1.27412						2.8609	0.542666	-1.06924	-1.10954	-0.66434	-0.197372	-0.234317	-0.277547	0.474766	-1.16	0.0672017	-3.02397	1.23781	-0.344245	-0.0738622	1.26706	-1.41013	-4.35334	-0.281221	1.64223	-0.552707	3.42571	0.123972	3.2059	0.455732	-0.773077	0.470042	0.80967	1.57029	-0.360168	-3.26659	-0.848144	1.50195	0.0643227	-1.30599	-1.34986
							-0.267593	1.63324						2.8737	-1.04485	-5.3178	0.131764	0.84729	-1.20345	1.82574	-0.556881	-0.717813	-1.46506	0.386905	-0.494156	-1.02196	1.47595	-1.71675	-0.847857	-0.162162	-3.73064	-1.10648	0.320642	-1.57662	0.536056	-0.856263	1.84495	-0.32199	-1.87424	-0.863631	2.00551	-1.05242	-0.836344	-4.33632	1.20045	0.883036	-0.241684	-3.02377	0.206138
							0.678635	1.27412						2.8864	-1.57402	1.96544	0.338648	-1.09623	0.607488	0.0599771	-0.836216	-0.419668	-0.854936	-1.53132	-1.33743	-0.118051	-0.799294	-3.64956	1.76468	0.461825	-3.6061	-0.69385	0.560931	0.85517	1.74008	-0.716229	1.39129	0.455732	-1.01778	0.0254843	2.00551	0.378147	-0.241124	-3.87786	-0.574999	0.728307	-1.46571	-3.02377	-0.57186
							0.300144	0.555858						2.8992	-3.16154	1.35851	0.752416	-0.448393	1.00992	0.648565	0.00178774	-0.419668	-0.549874	0.386905	-0.0725212	-1.92587	-6.71493	-1.71675	1.64028	-0.411756	-2.85886	-0.968936	3.32425	-1.32064	0.656458	-1.55643	3.77297	0.455732	-0.0389689	1.80372	1.88593	0.855002	-0.479212	-2.65532	2.4296	-0.0453355	-0.394688	-0.681348	0.0505387
							1.05713	2.3515						2.912	1.07184	-1.06924	0.131764	-1.31218	-1.20345	0.648565	-2.23289	-0.419668	-1.77012	2.30513	-4.71051	-4.18564	-2.61949	-2.19995	0.0229904	-0.411756	-5.22512	-1.65665	0.80122	0.215226	2.5829	-0.716229	2.63884	-1.61819	-0.16132	-0.0856552	2.36427	0.258933	-1.55061	-5.1004	-0.16528	0.728307	0.0643227	-2.39912	-1.19426
							-0.267593	3.06975						2.9248	-1.04485	-2.89005	-1.10954	-0.880287	-0.801017	0.942859	-1.11555	-1.3141	-1.77012	0.386905	0.349114	0.785859	0.565854	-5.09916	-1.7187	-0.786148	-6.7196	-2.34437	0.440786	-2.08857	0.536056	-0.296129	2.75225	0.585352	0.205734	-0.0856552	0.929255	1.33186	-0.955388	-4.48913	-0.301853	1.65668	-0.394688	-1.46215	-1.50546
							1.05713	1.27412						2.9376	-2.63237	-2.28312	-0.488887	-1.31218	0.808703	0.648565	-0.277547	-1.3141	-0.244812	-1.21161	1.61402	2.14172	-4.43969	0.50598	-0.225823	-2.9077	-4.2288	-1.10648	2.00266	-2.85651	1.74008	-0.156095	2.86567	0.974213	-0.650726	-0.196795	1.64676	1.21264	-1.07443	-3.26659	-0.16528	1.65668	2.05337	-1.77448	-1.03866
							0.300144	-0.162398						2.9504	-5.27823	-1.06924	-1.93707	-1.74408	-0.599802	0.354271	0.839792	-0.717813	-1.16	-1.53132	-2.1807	3.04563	0.110804	-0.750345	-0.599043	-0.786148	-5.4742	0.819124	-0.280081	-1.70461	0.897263	-0.296129	1.73153	-0.45161	-0.773077	-0.530213	2.84261	0.258933	-0.360168	-2.96096	0.244438	1.81141	-0.853699	-0.837509	-1.03866
							0.110898	1.63324						2.9632	0.0134939	-1.67618	1.57995	-0.880287	-0.801017	-0.822905	-0.556881	0.77291	-1.16	0.0672017	-0.0725212	2.14172	0.565854	-3.55292	1.88909	-0.286959	-3.48156	-1.65665	-0.760659	-1.32064	1.01767	-1.69646	1.27788	-0.192369	-0.528374	-0.196795	2.00551	0.497361	-0.12208	-4.48913	-1.94073	0.728307	-0.547692	0.724105	-0.105061
							0.110898	0.555858						2.976	-2.63237	-0.462304	-0.902655	-1.31218	1.41235	0.942859	-0.556881	-0.419668	0.0602497	-1.21161	-0.915791	0.785859	1.0209	-1.71675	0.893837	0.461825	-5.10058	-1.10648	-0.0397919	-2.72852	3.54612	0.404039	0.48399	-3.04402	0.450436	0.581181	1.40759	1.33186	-0.00303562	-3.72505	-0.574999	0.883036	1.28835	-1.61832	-0.41626
							-0.456839	0.19673						2.9888	3.18853	1.96544	1.57995	-1.52813	-1.60588	-1.1172	0.281122	1.3692	-2.07518	-0.252502	1.19238	-1.02196	-1.25434	1.2791	0.0229904	1.33541	-2.11162	-0.00613442	2.60339	-1.57662	1.13807	-2.53667	3.77297	0.0668711	-0.528374	-2.30844	1.64676	1.57029	-1.19348	-3.57223	-0.711572	0.883036	0.217326	-0.525186	-0.57186
							-0.0783477	1.63324						3.0015	-2.10319	0.144633	-0.0751195	-1.09623	-1.60588	-0.528611	-0.836216	0.77291	0.670373	-1.53132	-0.0725212	0.333904	-0.799294	-0.846985	-4.08243	-1.16054	-1.738	-0.968936	2.00266	-1.06466	1.74008	-1.27636	2.07177	-2.39591	0.81749	0.247763	2.1251	0.258933	-2.02678	-1.43279	0.107865	-0.354793	0.523333	-0.681348	-1.50546
							-0.0783477	-0.880654						3.0143	0.542666	-0.462304	-1.10954	0.631343	0.205058	-0.528611	-0.836216	-0.419668	0.365311	-1.85102	1.19238	1.68977	-0.799294	0.50598	-3.4604	-2.15892	-3.48156	-2.34437	1.52209	0.0872372	0.897263	-0.436162	1.27788	-0.710851	-0.650726	-0.307934	0.690086	-0.0987092	-1.19348	-2.65532	-1.12129	-0.66425	-1.0067	-0.525186	0.672937
							-0.267593	-2.31717						3.0271	1.07184	1.35851	-1.31642	-0.232445	-0.801017	0.354271	-1.39489	0.474766	-0.244812	1.66572	1.19238	-0.570005	-0.799294	-0.267143	-0.847857	0.21223	-3.85518	0.956668	-0.760659	-1.32064	-0.547566	-1.55643	2.41201	-0.192369	0.572788	2.24827	0.450917	1.57029	-1.55061	-1.89124	0.244438	-0.818978	0.0643227	0.255621	0.361738
							0.489389	1.99237						3.0399	1.60101	-1.06924	2.40749	0.631343	-1.80709	-0.528611	-0.277547	1.96549	-0.854936	-0.252502	-3.86724	1.23781	-2.16444	-0.460424	-5.82412	-1.78453	-3.23248	-2.757	1.40194	-2.34455	-1.02918	-2.11656	0.257164	-0.45161	0.450436	1.58144	1.16842	0.497361	1.06836	-0.210246	1.47359	-0.509521	0.523333	-1.46215	-0.105061
							1.05713	-0.162398						3.0527	0.0134939	-2.28312	-0.0751195	0.631343	-0.801017	-1.1172	0.839792	0.474766	-0.854936	0.0672017	-1.75906	0.333904	0.565854	1.37574	-3.95802	-0.661351	-3.10794	-1.65665	2.24295	-3.62444	-0.427164	-1.69646	1.61812	-1.35895	0.695139	0.247763	0.0921637	1.6895	-2.02678	-2.04405	0.381011	1.65668	-1.0067	0.411782	-0.727459
							0.300144	-0.162398						3.0655	-1.04485	-3.49699	0.752416	-0.448393	0.406273	1.23715	0.560457	-1.01596	-0.244812	-0.252502	0.349114	0.785859	-1.25434	-3.7462	-4.82887	-2.40851	-2.3607	-1.51911	2.72353	-1.57662	0.415653	-1.55643	1.95836	-0.58123	0.81749	0.136624	2.1251	-0.217923	0.592184	-1.5856	2.01988	-0.354793	-0.700695	0.567943	0.672937
							-0.0783477	0.19673						3.0783	0.0134939	0.75157	-0.695771	-0.232445	1.00992	0.0599771	-0.277547	1.96549	-1.77012	-0.891909	0.770749	1.23781	-2.61949	-0.750345	-5.07768	0.586622	0.00555448	-1.93174	0.320642	-3.36846	-0.427164	-2.53667	1.73153	-1.61819	1.67395	1.13688	1.76635	1.92793	-1.66965	-0.0574288	-0.574999	-2.36626	-1.61872	-0.212864	-0.105061
							0.110898	0.914987						3.0911	-2.63237	1.96544	0.338648	-0.448393	1.00992	0.0599771	-0.836216	-0.419668	0.365311	-1.53132	2.03565	0.333904	-0.799294	-3.55292	-2.46514	-3.53169	-0.243525	-2.34437	1.04151	-2.08857	-2.83521	-1.69646	1.84495	0.196491	1.18454	1.13688	2.36427	1.6895	-0.360168	0.553841	-0.0287076	-1.28316	-2.23073	-0.212864	0.828537
							-0.456839	-1.23978						3.1039	-0.515678	1.35851	1.16618	-2.17597	-0.801017	0.0599771	0.281122	-0.419668	-0.549874	-0.252502	0.770749	-0.118051	1.47595	-1.42683	-2.34074	-1.65973	-1.23984	0.131409	0.200497	-1.19265	-2.47401	-2.11656	0.937643	0.455732	0.328085	0.358903	2.00551	0.139719	-1.43156	1.16511	0.381011	-2.36626	-1.77172	0.411782	-0.57186
							-0.0783477	-2.31717						3.1166	3.18853	-1.06924	-2.14396	-0.66434	-0.197372	0.354271	1.11913	-1.91039	-0.854936	-1.85102	-3.02397	2.59368	1.47595	-1.52347	-3.4604	-3.40689	0.877334	-0.143678	2.24295	-0.680696	-0.908774	-1.13633	1.16447	0.714973	1.18454	1.69258	1.52718	0.735789	0.116008	-0.0574288	-1.12129	-3.75882	-1.92472	-0.837509	0.0505387
							-0.0783477	0.555858						3.1294	1.07184	-4.10393	-0.902655	1.27918	0.406273	-0.528611	-0.277547	0.176621	-0.244812	-0.252502	0.349114	0.785859	-3.07454	-0.460424	-2.83836	0.461825	-1.738	-1.65665	-1.60167	-3.24047	-1.87199	-1.27636	0.143751	-2.00705	1.7963	1.4703	0.331333	-0.217923	-0.479212	0.0953886	0.654156	-2.83045	-1.31271	-2.24296	0.517338
							-0.646084	0.19673						3.1422	-2.63237	-3.49699	-0.488887	-0.0164984	-1.40466	0.354271	-0.556881	-1.01596	0.670373	-0.252502	-3.02397	1.23781	-1.70939	1.47238	1.88909	-0.0373643	-0.741685	0.544038	-0.280081	-0.680696	-3.19642	-0.296129	-0.423314	-0.970091	2.28571	0.80346	0.690086	1.09343	0.354096	1.01229	-0.16528	-2.98518	-0.700695	0.567943	-1.03866
							0.110898	-0.521526						3.155	-2.63237	-2.89005	0.545532	-0.0164984	-1.20345	0.354271	-0.836216	-0.419668	-0.549874	-2.17072	0.349114	-2.37782	-2.16444	-0.363783	-1.96752	-1.28534	1.87365	-0.143678	-1.48153	-0.552707	-2.59441	-2.53667	-0.309901	-1.09971	1.42925	-0.307934	1.76635	1.09343	1.06836	1.77638	-2.35045	-3.91355	-0.241684	-0.681348	-0.57186
							0.678635	-3.39455						3.1678	-1.04485	1.35851	0.338648	0.631343	-1.40466	0.0599771	0.281122	-1.91039	-0.549874	-0.252502	-0.915791	3.04563	0.565854	-2.29659	-0.599043	-0.411756	0.00555448	0.406495	-3.88442	-1.19265	-3.43723	0.824139	-0.536727	-2.13667	1.42925	1.4703	0.0921637	1.6895	0.47314	0.0953886	-0.301853	-3.29464	0.82934	0.880266	0.517338
							0.300144	-2.67629						3.1806	0.542666	3.78626	-0.695771	-0.66434	0.205058	-0.234317	-0.836216	-1.91039	0.0602497	-1.53132	0.770749	-0.570005	-1.25434	2.24551	-0.35023	-0.411756	2.49635	-0.418764	-2.80311	-2.34455	-3.31682	-1.27636	-2.46475	-0.970091	0.328085	1.13688	0.80967	0.616575	-0.12208	1.16511	-0.16528	-2.36626	-1.92472	-0.369025	2.22893
							-0.267593	-4.47193						3.1934	-3.16154	-1.67618	-0.282003	-0.880287	0.205058	-0.822905	0.00178774	-0.121524	-2.07518	-0.891909	1.19238	-0.570005	1.47595	-3.16635	-0.599043	-1.16054	1.37549	0.681581	-2.68297	-2.34455	-3.19642	-1.69646	-2.80499	-0.970091	0.205734	0.136624	0.690086	0.974216	-0.12208	1.16511	-2.0773	0.264122	1.28835	0.880266	-0.41626
							-0.646084	-4.11281						3.2062	0.542666	-0.462304	-1.73019	-0.448393	-2.41074	-0.822905	-1.39489	-0.419668	-1.16	-0.252502	-1.75906	-1.47391	-1.25434	1.18246	-0.972263	0.711419	1.99819	0.131409	-3.64413	-2.85651	-2.2332	-3.937	-1.89768	-0.840471	0.695139	1.35916	2.24468	1.21264	-0.955388	1.62356	2.56618	-2.36626	-1.61872	1.34875	-0.26066
							-0.83533	-6.26757						3.219	-1.04485	-3.49699	-0.488887	0.415396	-1.40466	-0.528611	0.281122	0.176621	-0.244812	-1.53132	-0.0725212	-2.37782	-0.344245	-3.55292	0.645024	-0.661351	0.00555448	-0.00613442	-2.08225	-1.19265	-4.40045	-2.2566	-3.48547	-2.78478	1.42925	2.13713	-0.147005	0.378147	-0.479212	0.859476	-0.16528	-1.43789	-0.547692	-1.14983	0.672937
							-0.646084	-5.19019						3.2317	-5.8074	-4.10393	0.131764	1.27918	-0.398587	0.0599771	-0.277547	1.07106	0.0602497	1.34602	-1.75906	-1.47391	1.931	0.699261	3.38197	-0.786148	1.99819	-0.69385	-2.92326	-0.808684	-2.59441	-0.996297	-3.37205	-2.00705	1.67395	1.80372	2.00551	-0.933207	-0.360168	0.859476	-0.301853	-0.509521	-1.0067	0.255621	-1.03866
							0.300144	-4.47193						3.2445	-5.8074	0.75157	1.57995	0.415396	0.406273	0.354271	-1.11555	0.176621	0.365311	-1.21161	1.19238	-2.82978	1.0209	1.2791	0.893837	1.21061	2.74543	-0.281221	-2.80311	-1.32064	-3.67803	-2.53667	-5.07325	-1.09971	-1.50718	-0.419073	0.450917	-0.456351	-0.479212	1.62356	-0.301853	-1.12844	1.59436	1.19259	0.828537
							-0.83533	-5.19019						3.2573	-0.515678	-4.10393	-0.0751195	-0.880287	-2.41074	-1.1172	-1.39489	0.176621	-0.854936	0.0672017	-0.494156	0.785859	-2.16444	-2.48987	-0.972263	1.08581	0.503714	-0.968936	-2.92326	-2.34455	-4.15964	-2.6767	-4.39277	-1.74781	0.205734	0.0254843	0.331333	0.258933	-1.43156	2.38765	-0.301853	-0.509521	0.82934	0.567943	0.0505387
							0.489389	-3.39455						3.2701	-0.515678	-0.462304	0.131764	0.199449	-0.801017	-0.822905	-0.277547	0.176621	-1.77012	-0.572205	2.03565	-1.02196	-0.344245	-2.77979	2.63553	1.4602	2.24727	-0.556307	-1.9621	-0.424718	-3.55763	-2.53667	-0.876967	-0.58123	0.695139	-0.752492	-0.26659	0.974216	-1.19348	0.706658	0.244438	0.41885	-1.0067	0.880266	0.517338
							1.43562	-4.11281						3.2829	-2.10319	-0.462304	0.545532	-1.31218	-3.2156	-0.234317	0.839792	-1.01596	0.670373	-1.21161	-0.0725212	-1.02196	1.47595	0.60262	0.520617	-1.28534	1.12641	0.544038	-1.48153	-0.680696	-3.07602	-1.69646	-2.23792	-0.192369	0.695139	1.58144	-0.147005	-0.813993	-0.12208	0.859476	0.107865	-1.28316	-1.61872	0.724105	-1.19426
							0.300144	-6.98583						3.2957	-1.04485	-4.10393	-0.902655	-0.448393	-1.20345	0.354271	-1.39489	-0.717813	-0.549874	0.0672017	0.349114	-0.118051	-1.25434	-1.42683	1.88909	1.08581	1.87365	-0.143678	-1.84196	-1.19265	-2.2332	-0.716229	-1.10379	-1.35895	-0.0389689	-0.0856552	-1.7016	1.09343	-0.836344	0.401023	-1.12129	-1.43789	-0.0886809	-1.14983	0.206138
							1.05713	-5.19019						3.3085	-0.515678	-3.49699	-0.0751195	-0.448393	0.808703	-0.822905	0.00178774	-0.121524	-1.46506	0.0672017	-2.1807	2.59368	-1.25434	-0.653704	1.39146	0.836217	2.62089	0.956668	0.921364	-0.680696	-1.14958	-1.55643	-1.33062	-0.32199	-0.283672	-0.530213	-1.58202	-1.17163	-0.12208	2.08201	-1.53101	-0.509521	-2.23073	-0.525186	0.0505387
							0.489389	-3.03542						3.3213	-0.515678	-0.462304	-1.31642	-1.74408	-0.599802	1.82574	-0.277547	-0.419668	-1.16	0.386905	-0.915791	-1.92587	-1.70939	-3.16635	2.1379	0.586622	3.24359	-1.7942	-0.159936	2.51902	-1.87199	-2.11656	-0.763554	0.455732	-0.406023	-0.752492	-0.984096	0.139719	-0.955388	1.01229	-2.21387	-1.12844	-2.07773	0.567943	-0.26066
							-0.83533	-3.75368						3.3341	3.7177	-4.71086	-0.282003	-0.66434	0.808703	-1.1172	0.281122	0.176621	-1.46506	-1.21161	-0.494156	2.14172	-2.16444	-4.2294	1.26706	-1.16054	3.11905	-1.51911	-0.640514	-3.62444	-1.39038	-1.8365	0.82423	0.585352	0.0833824	0.9146	-1.7016	-0.694779	0.116008	0.859476	-1.53101	-0.973707	-0.853699	-1.61832	-1.81666
							-1.21382	-1.95804						3.3468	1.60101	0.75157	-0.902655	1.27918	-0.197372	-0.528611	-0.277547	-0.419668	-0.549874	1.34602	1.19238	0.785859	-3.07454	-1.81339	3.00875	-0.910945	3.11905	-1.38157	0.560931	-1.70461	-0.427164	-1.13633	-0.196488	-0.32199	-1.14013	0.9146	-3.01703	-0.933207	-0.360168	1.9292	0.381011	-0.509521	-3.30176	-0.525186	-0.883059
							-0.83533	-2.31717						3.3596	2.65935	-1.06924	-0.0751195	0.199449	-1.80709	-0.234317	0.00178774	-1.91039	-2.07518	-0.891909	-2.1807	-0.570005	-0.799294	2.72871	1.76468	1.08581	3.61721	0.131409	0.681075	-1.57662	-0.186359	-1.4164	-0.423314	1.23345	0.205734	0.581181	-3.2562	-1.41006	-2.26487	-0.0574288	0.107865	0.41885	-1.77172	0.0994592	0.0505387
							-0.646084	-2.67629						3.3724	-1.04485	1.35851	-0.282003	-0.66434	0.406273	0.0599771	0.00178774	0.77291	-2.07518	0.386905	-0.494156	-1.02196	2.8411	-1.42683	1.14265	0.711419	1.25095	0.819124	2.24295	-2.21656	1.86048	0.264005	1.16447	-0.0627492	0.695139	0.358903	-4.93038	-2.84063	-0.836344	2.38765	-0.711572	-0.973707	-1.77172	-0.525186	-0.727459
							1.05713	-1.59891						3.3852	1.07184	0.144633	0.338648	-0.448393	-1.40466	-1.41149	-0.556881	0.176621	-2.38024	-2.17072	1.19238	-2.37782	-3.07454	1.2791	0.645024	-0.786148	2.37181	0.406495	1.64223	-0.936673	1.49928	-2.2566	0.937643	-0.840471	-0.773077	-1.86389	-3.97371	-2.84063	-1.43156	0.401023	-0.984717	-0.818978	-2.23073	-0.837509	-0.105061
							2.00335	0.914987						3.398	1.07184	-4.71086	0.752416	-0.448393	0.607488	0.354271	-1.39489	-1.01596	-1.46506	-0.891909	1.61402	-1.02196	-0.799294	3.30855	0.520617	-1.65973	0.00555448	-1.7942	2.72353	-1.57662	1.25847	-0.0160618	1.61812	-1.09971	-0.406023	-1.41933	-4.8108	-2.48299	-0.479212	1.9292	-0.574999	0.728307	-1.31271	-1.30599	-1.50546
							0.110898	-1.23978						3.4108	0.542666	-3.49699	1.57995	-0.448393	-1.20345	-1.1172	-1.11555	-0.717813	0.365311	-1.53132	-0.494156	-0.570005	-3.52959	-2.68315	0.520617	1.08581	0.877334	-0.418764	0.921364	-2.34455	3.06451	-1.27636	1.95836	1.49269	0.572788	-0.419073	-3.2562	-2.24456	-1.43156	0.706658	-2.89674	-0.818978	0.523333	0.724105	-1.03866
							0.678635	-0.162398						3.4236	0.542666	-1.67618	-1.10954	1.49513	-1.80709	0.0599771	-0.556881	-1.01596	-2.07518	-0.252502	-0.915791	-0.570005	0.565854	-1.91003	1.01824	0.21223	-0.617145	-0.556307	2.60339	-2.21656	2.34209	-1.55643	1.16447	-0.0627492	0.81749	-0.307934	-4.93038	-1.29085	-0.241124	1.47075	-0.301853	-0.66425	0.0643227	1.34875	-1.34986
							-0.646084	0.19673						3.4364	2.13018	-0.462304	-0.282003	-0.66434	0.00384321	1.53145	-1.11555	0.176621	-0.854936	-2.81013	1.61402	0.785859	-1.25434	0.0227781	1.88909	-0.536554	1.74911	0.268952	0.921364	-0.296729	1.01767	-0.0160618	0.937643	-0.58123	0.328085	-0.863631	-4.33246	-1.05242	-0.598256	1.62356	-0.16528	0.264122	-1.31271	-0.681348	0.0505387
							-0.83533	0.914987						3.4492	-3.16154	-0.462304	-0.695771	-0.232445	-0.801017	1.23715	-0.836216	-1.3141	-0.244812	-2.17072	-1.33743	-1.47391	2.38605	0.60262	0.271804	-0.536554	-1.61346	-0.143678	2.84368	1.6231	1.74008	-0.296129	1.27788	-0.58123	1.06219	0.692321	-3.61495	-0.456351	-1.07443	1.16511	0.654156	-0.973707	-0.853699	-0.0567022	-1.19426
							-0.83533	0.555858						3.4619	-1.04485	-2.89005	-0.695771	-0.448393	-0.599802	0.942859	-0.277547	-0.419668	0.0602497	-3.44954	-0.915791	-0.118051	-3.07454	0.119418	1.01824	1.08581	0.752794	-0.69385	0.440786	-0.808684	3.30531	-2.39663	2.75225	-2.26629	-0.406023	0.470042	-2.89745	0.139719	-1.43156	0.859476	-0.574999	-0.973707	0.523333	-1.46215	-0.727459
							0.110898	0.555858						3.4747	-3.69071	-3.49699	-1.10954	-0.880287	2.01599	0.354271	0.00178774	0.474766	0.0602497	-1.85102	0.349114	-2.37782	-0.799294	-1.62011	-1.46989	2.08419	-2.3607	-2.34437	0.80122	-1.32064	0.656458	-0.436162	1.73153	-0.45161	-0.0389689	0.358903	-3.97371	0.0205048	-1.55061	1.47075	-0.848144	0.728307	-1.61872	-1.14983	0.984136
							0.489389	-0.162398						3.4875	-3.69071	0.75157	-0.282003	-0.880287	-0.599802	-0.234317	0.281122	-0.717813	0.365311	1.02631	-0.0725212	-4.6376	-3.07454	2.14887	1.01824	2.08419	-2.60978	-1.38157	1.76238	-0.0407516	2.94411	-0.436162	2.07177	1.23345	-0.773077	2.58169	-5.16955	-0.813993	-0.836344	-0.0574288	-0.301853	-0.200064	-1.15971	0.724105	-0.57186
							-0.267593	0.914987						3.5003	1.07184	-3.49699	0.752416	-0.232445	-0.398587	0.0599771	0.00178774	-1.01596	-0.549874	-0.572205	1.61402	0.333904	0.565854	-3.84284	0.147397	-0.162162	-2.3607	0.131409	2.3631	1.23914	3.06451	-0.576196	3.2059	-0.0627492	-0.528374	0.136624	-5.16955	0.258933	-1.07443	0.0953886	-0.16528	-1.12844	0.37033	0.724105	-0.57186
							-0.0783477	0.555858						3.5131	-3.69071	2.57238	1.16618	0.415396	1.00992	0.0599771	1.11913	0.176621	-0.854936	0.706609	-1.33743	-1.02196	-3.52959	1.37574	-1.7187	0.461825	-2.85886	-0.418764	2.72353	-0.424718	2.34209	-1.55643	1.73153	-0.32199	-0.16132	0.80346	-3.49537	-0.337137	-0.836344	-2.19687	-0.984717	-2.52099	-0.241684	1.34875	0.0505387
							-0.83533	1.27412						3.5259	-4.74905	-2.28312	-0.488887	0.631343	-1.40466	-0.822905	-0.277547	-0.419668	-1.16	-0.891909	-2.1807	-2.37782	-1.25434	-0.460424	0.520617	-0.661351	-1.61346	-1.51911	1.88252	-0.936673	1.49928	-0.296129	2.2986	1.10383	0.0833824	0.80346	-1.10368	-0.575565	-1.19348	-2.50251	-0.301853	-0.818978	0.0643227	1.19259	-0.26066
							-1.02458	0.19673						3.5387	0.0134939	1.35851	-0.282003	0.631343	-0.398587	0.648565	0.560457	0.77291	-2.07518	-0.891909	-0.494156	-3.28173	1.931	-1.23355	-1.34548	-3.28209	-3.85518	-2.34437	0.440786	-0.680696	1.86048	-0.576196	4.68027	0.974213	-0.773077	-0.419073	-3.13662	0.616575	-1.55061	-3.11378	-0.711572	-1.59262	-0.241684	-0.681348	-0.883059
							-1.9708	0.914987						3.5515	-3.69071	0.144633	-0.282003	-0.232445	0.205058	-0.234317	-0.277547	0.474766	0.670373	-0.252502	-0.494156	-1.02196	-0.799294	0.216059	-1.7187	-1.28534	-4.2288	-2.757	-0.640514	-2.08857	2.22169	-0.576196	0.82423	-0.32199	0.0833824	0.247763	-1.58202	-0.694779	0.592184	-1.89124	-1.66758	-0.973707	-0.547692	0.880266	-0.41626
							-0.267593	-0.880654						3.5643	2.65935	1.35851	-1.31642	-0.448393	-1.40466	-0.528611	0.00178774	-0.717813	-2.07518	0.386905	-2.1807	0.785859	-0.799294	-2.10331	-0.972263	-1.90932	-2.60978	0.956668	2.96382	1.87908	2.4625	-1.13633	1.39129	-0.45161	-1.14013	-0.196795	-1.22326	-1.17163	-2.02678	-3.72505	-1.94073	-0.818978	-1.92472	-0.681348	-3.37265
							-0.267593	0.555858						3.577	-0.515678	-2.28312	-0.488887	-0.66434	0.205058	0.0599771	1.39846	-1.3141	-1.77012	-0.891909	-0.0725212	0.785859	1.0209	-0.557064	-1.7187	-0.536554	-2.85886	0.406495	0.200497	-1.83259	4.14813	-0.716229	2.52543	2.01118	-1.01778	0.136624	-2.77786	0.378147	-0.598256	-3.87786	0.381011	-2.05681	-0.0886809	-0.993671	-1.03866
							-0.83533	3.42888						3.5898	2.13018	-1.67618	1.37307	-0.448393	-0.801017	-0.234317	0.560457	-0.121524	-0.549874	0.0672017	-1.75906	-1.02196	-2.61949	0.50598	-2.71396	-1.65973	-4.97604	-2.61945	-0.159936	-2.08857	3.30531	-1.8365	2.41201	0.326112	-1.38483	0.136624	-1.34285	0.855002	-1.19348	-2.50251	0.107865	-1.43789	-1.92472	-0.837509	-0.727459
							-0.0783477	1.63324						3.6026	1.07184	-0.462304	-0.695771	-0.0164984	0.00384321	0.354271	0.839792	0.77291	0.0602497	-2.17072	0.349114	3.94954	0.565854	-1.13691	-5.82412	0.087433	-3.97972	-0.281221	2.24295	-2.21656	1.61968	-1.27636	2.18519	-0.32199	-1.26248	-1.41933	-0.505758	0.139719	-0.00303562	-3.87786	-1.39444	-1.12844	-2.99575	-1.61832	-0.727459
							0.489389	-0.880654						3.6154	0.0134939	-6.53168	-0.0751195	-1.52813	0.607488	-0.822905	-1.39489	-1.91039	-0.244812	1.66572	-2.60233	2.59368	-0.344245	-2.19995	-3.95802	-2.40851	-4.60242	-2.757	-1.12109	-0.424718	3.66652	-0.576196	1.95836	-0.0627492	0.205734	-0.0856552	-0.505758	1.21264	-0.836344	-3.11378	-2.21387	-0.354793	-2.07773	0.567943	-1.50546
							-1.02458	-1.95804						3.6282	-2.63237	-3.49699	0.9593	-1.74408	-1.60588	0.354271	0.560457	-0.121524	-0.244812	-1.21161	-1.75906	-2.37782	1.931	-2.19995	-3.5848	-0.786148	-5.59874	-2.20682	-0.52037	-1.44863	3.90732	-0.996297	0.937643	0.0668711	-0.528374	0.692321	-0.147005	0.616575	-0.598256	-4.33632	-2.21387	-1.59262	-0.700695	0.411782	-0.727459
							-0.0783477	1.27412						3.641	1.60101	-0.462304	1.78683	-2.60786	-1.80709	-0.234317	-2.23289	-1.3141	-0.854936	-0.252502	-1.33743	0.785859	-4.43969	-0.0738622	-0.847857	-1.16054	-4.97604	-2.34437	-2.32254	-0.808684	3.06451	-0.296129	1.50471	0.844593	0.81749	1.02574	0.450917	0.855002	-1.07443	-2.96096	-0.984717	-1.59262	-1.31271	-0.993671	-2.28346
							0.678635	0.555858						3.6538	-1.04485	-1.06924	0.338648	-0.232445	-0.398587	-1.41149	0.00178774	0.77291	-0.244812	0.706609	-2.60233	-3.28173	1.0209	-0.557064	-2.21633	-2.15892	-2.9834	-2.89454	-2.44268	0.215226	1.25847	-2.81673	0.48399	0.455732	0.450436	1.24802	1.04884	0.497361	-2.14583	-2.80814	0.381011	-0.973707	0.217326	-0.212864	-1.19426
							-1.02458	-0.521526						3.6666	-1.04485	-2.28312	-0.0751195	-1.96002	-1.00223	-1.1172	0.839792	-0.717813	-1.77012	0.0672017	0.770749	1.23781	-0.799294	2.82535	-0.847857	-1.41013	-2.48524	0.131409	-3.28369	-2.72852	3.18491	-0.296129	0.143751	-0.840471	-0.406023	1.80372	2.24468	0.855002	-0.241124	-1.89124	-0.438426	-0.973707	-0.241684	1.19259	-1.19426
							-1.02458	1.27412						3.6793	-0.515678	-2.28312	0.9593	0.199449	-0.398587	-0.822905	-1.67422	1.07106	-0.854936	0.0672017	0.349114	-1.92587	0.110804	0.989182	2.0135	-1.78453	-1.48892	-0.69385	-1.72181	-1.19265	0.054446	-0.0160618	0.257164	0.455732	-1.14013	0.692321	1.64676	0.735789	-0.836344	-2.04405	-0.984717	-0.66425	-1.15971	-0.681348	0.206138
							-0.456839	1.27412						3.6921	2.13018	2.57238	1.37307	-0.232445	-0.197372	-0.528611	-3.07089	-0.419668	-2.99037	0.386905	-3.4456	-0.570005	-4.89474	-0.460424	0.147397	-2.03412	-2.11162	-1.93174	-2.56283	-1.96058	2.8237	-1.8365	-0.65014	0.326112	-0.528374	0.136624	1.16842	1.57029	0.47314	-2.96096	-0.0287076	-2.05681	-1.31271	-2.0868	-0.26066
							-0.456839	-0.880654						3.7049	3.18853	-1.67618	-1.31642	-1.52813	-1.40466	-2.29438	-0.277547	-2.20854	-1.16	-1.21161	-3.4456	-0.118051	-3.98464	-0.170503	-1.84311	-0.0373643	-2.60978	-1.10648	-3.76427	-2.72852	1.25847	0.544072	0.710816	0.196491	-0.406023	0.247763	1.64676	2.04714	-0.479212	-2.34969	0.654156	-1.74735	-1.31271	0.411782	-1.34986
							0.678635	-0.162398						3.7177	-5.8074	1.35851	0.752416	0.631343	-1.80709	0.354271	0.00178774	1.66734	-1.46506	-1.21161	-0.0725212	0.333904	-2.16444	-5.87228	1.01824	1.08581	-1.23984	-1.24402	-4.24485	-2.21656	-0.547566	-2.81673	0.257164	-0.58123	-0.406023	0.358903	1.64676	0.0205048	-0.12208	-3.87786	-0.574999	-1.59262	-1.92472	0.567943	-1.34986
							-0.267593	0.914987						3.7305	2.65935	-1.67618	1.57995	-2.82381	-0.197372	-0.528611	-1.39489	-1.61225	-0.244812	-0.572205	-2.1807	-0.570005	-0.799294	0.40934	0.893837	0.711419	-0.866225	0.544038	-5.206	-2.21656	-1.14958	-1.27636	-2.35134	-0.0627492	0.450436	-0.0856552	1.64676	1.80871	0.830272	-3.87786	0.927302	-3.29464	-0.700695	-0.681348	-1.03866
							-0.456839	-1.59891						3.7433	0.542666	-2.28312	-0.282003	0.199449	-0.599802	-0.234317	-1.11555	-0.419668	1.2805	-2.17072	-1.33743	-2.82978	-4.43969	-0.653704	-0.101416	-2.53331	0.628254	-1.38157	-3.64413	-1.19265	-1.39038	-0.856263	-1.21721	-0.32199	0.0833824	0.581181	1.40759	0.974216	-0.598256	-3.72505	1.88331	-4.53246	-1.92472	0.567943	-1.50546
							-0.83533	0.19673						3.7561	-1.04485	-1.06924	0.338648	1.49513	-0.197372	-1.41149	-1.39489	-0.717813	-1.16	-0.572205	-1.75906	1.23781	0.565854	-0.363783	1.01824	-1.28534	-0.866225	0.131409	-3.52398	-1.06466	-0.788371	-0.0160618	-2.57816	-4.2106	-0.16132	-0.419073	3.56011	0.0205048	-1.19348	-2.96096	-0.438426	-3.44936	-1.46571	-2.55528	-1.50546
							-1.59231	1.27412						3.7689	-0.515678	0.75157	-1.10954	-1.74408	-1.00223	-1.41149	0.00178774	1.3692	-0.549874	0.706609	-1.75906	-2.37782	-0.799294	2.82535	0.520617	1.08581	-0.741685	-0.831393	-3.40384	-1.19265	-2.59441	-1.97653	-0.876967	-2.26629	-0.773077	-1.30819	1.40759	-0.337137	-0.479212	-5.1004	-1.53101	-3.91355	-1.92472	0.724105	-0.727459
							-0.456839	0.555858						3.7817	-2.10319	-1.67618	-0.0751195	-0.66434	-0.398587	-2.00008	-1.67422	0.77291	0.670373	-0.252502	-4.28887	0.333904	-0.344245	-2.10331	-0.101416	-0.286959	-0.368065	-0.968936	-1.48153	-2.34455	-1.87199	0.404039	-2.35134	-1.74781	0.450436	-0.307934	2.24468	0.378147	-0.241124	-3.57223	-0.301853	-3.91355	-0.700695	-0.681348	-0.727459
							-0.456839	-0.162398						3.7944	1.60101	-2.28312	0.545532	0.415396	0.607488	-1.41149	0.839792	0.474766	-0.854936	-0.252502	-0.494156	6.66127	-4.43969	-0.750345	1.01824	0.961014	0.00555448	-0.00613442	-1.9621	-1.44863	-3.07602	-1.8365	-2.35134	-0.32199	0.572788	0.358903	2.48385	0.735789	0.47314	-1.89124	-2.76016	-2.21154	-2.38373	-0.212864	-2.12786
							0.110898	-0.521526						3.8072	0.0134939	-2.89005	-1.52331	-1.74408	0.808703	-1.1172	-1.39489	-0.121524	-1.46506	0.0672017	-1.33743	-2.37782	-3.52959	-0.653704	3.25756	-0.162162	0.503714	-0.00613442	-0.880803	-0.16874	-2.59441	-3.37687	-5.30008	-1.35895	-0.528374	-0.307934	2.24468	0.378147	-0.241124	-2.50251	-0.301853	-3.13991	-1.61872	-0.681348	-0.41626
							1.05713	-1.95804						3.82	1.60101	-0.462304	-0.695771	-2.39192	0.00384321	-0.822905	-1.39489	-1.01596	-2.07518	-1.21161	-0.0725212	3.49759	-1.25434	1.66566	2.1379	-2.40851	0.877334	-1.10648	-1.12109	0.983159	-1.75159	-1.97653	-3.59888	-2.52553	-1.38483	0.581181	1.76635	0.378147	-2.14583	-2.80814	-0.711572	-2.52099	-2.68974	0.0994592	-0.57186
							-0.267593	-0.880654						3.8328	1.07184	-2.89005	1.57995	-0.66434	-1.40466	0.0599771	0.281122	0.77291	-1.77012	1.02631	0.349114	2.14172	-1.70939	-1.04027	-0.101416	0.961014	1.74911	-2.757	-1.48153	-1.06466	-1.87199	-3.65693	-3.37205	-0.970091	1.18454	0.470042	1.76635	-0.694779	-0.955388	-1.5856	0.517584	-4.53246	-3.76077	-0.525186	0.517338
							-0.83533	-0.521526						3.8456	-3.69071	-1.06924	0.9593	1.27918	-1.20345	-0.234317	-0.556881	0.77291	-0.549874	-1.85102	1.19238	-1.47391	-0.344245	3.21191	-0.599043	0.21223	2.86997	-1.51911	-1.9621	-0.808684	-0.547566	-2.2566	-4.39277	0.196491	-0.895428	1.24802	1.52718	0.616575	-0.955388	-1.43279	0.244438	-3.60409	-0.700695	-1.30599	-1.03866
							-0.0783477	-1.95804						3.8584	0.0134939	-1.67618	0.338648	2.14297	0.00384321	-0.234317	0.281122	0.176621	-0.549874	-0.572205	-0.494156	1.23781	0.110804	-1.42683	2.1379	0.961014	1.62457	-0.69385	-0.400225	-0.808684	-2.59441	-3.0968	-3.93912	-0.32199	-1.62954	-0.530213	2.36427	-1.17163	-0.955388	-1.43279	1.20045	-3.91355	-2.68974	-3.49225	-1.19426
							0.110898	-3.39455						3.8712	-3.16154	-2.89005	-0.695771	-0.448393	0.00384321	0.354271	1.11913	-0.121524	-0.854936	0.386905	-1.75906	-1.92587	-3.52959	-1.71675	1.14265	-0.0373643	0.379174	-2.20682	0.681075	0.343215	-2.83521	-1.55643	-2.35134	0.585352	-0.773077	0.470042	1.76635	-0.456351	0.354096	-2.34969	-0.0287076	-2.83045	-0.547692	-0.993671	0.0505387
							-0.456839	-5.19019						3.884	-5.8074	-0.462304	-0.282003	-0.66434	-0.599802	0.0599771	-0.556881	0.474766	0.365311	0.0672017	-0.494156	-4.6376	-2.61949	1.56902	3.13316	-0.661351	2.74543	-1.38157	0.320642	-0.424718	-2.3536	-2.53667	-0.876967	-1.61819	-0.406023	1.4703	1.28801	0.139719	-0.360168	0.401023	0.244438	-4.06828	-2.07773	-2.0868	-0.57186
							-0.456839	-4.47193						3.8968	-2.10319	-1.06924	-0.282003	0.199449	0.406273	-0.528611	-1.39489	0.176621	-1.46506	0.0672017	0.349114	-3.73369	3.29615	-4.42268	1.51587	-1.78453	2.12273	-0.69385	1.64223	0.343215	-3.79843	-1.97653	-1.33062	-2.13667	-1.62954	0.358903	0.570501	0.378147	0.830272	-0.668698	-0.574999	-2.36626	-0.0886809	-0.0567022	-2.12786
							-0.0783477	-3.39455						3.9095	-0.515678	-2.89005	-0.282003	-0.0164984	-0.197372	-0.234317	0.560457	0.176621	0.0602497	-0.572205	-0.0725212	-2.82978	-3.98464	-2.19995	0.645024	0.337028	1.25095	-2.48191	2.72353	-0.0407516	-3.79843	-0.856263	0.710816	-1.48857	-0.16132	-1.41933	1.40759	-0.813993	-0.598256	0.706658	-1.12129	-3.75882	-1.0067	1.03643	-0.57186
							-0.646084	-2.31717						3.9223	4.24687	-0.462304	-0.902655	0.84729	1.00992	-0.822905	-0.556881	0.176621	-1.16	-1.53132	-5.13214	-2.82978	-0.799294	-1.52347	1.76468	0.586622	2.74543	0.131409	0.200497	-0.296729	-1.14958	-1.55643	2.07177	-2.00705	-1.62954	-1.86389	1.28801	-0.575565	1.06836	-0.821516	-0.711572	-2.67572	-0.394688	-2.0868	-1.50546
							-0.83533	-5.54932						3.9351	-1.04485	-2.89005	-1.52331	-1.09623	-1.00223	-0.528611	-0.277547	0.176621	-1.16	-1.21161	-2.60233	-2.82978	-2.61949	-0.267143	2.38672	0.586622	2.62089	-1.65665	-0.280081	1.6231	-3.55763	-3.23683	0.597403	-0.840471	0.450436	-0.530213	1.40759	0.378147	-1.31252	0.553841	-0.301853	-2.83045	-1.46571	-0.525186	-1.19426
							-1.02458	-4.11281						3.9479	0.542666	-0.462304	-0.0751195	-1.09623	-0.197372	0.648565	-0.556881	0.474766	-0.854936	-3.76924	-2.1807	-2.37782	-2.61949	-1.52347	2.88434	1.21061	3.24359	0.131409	0.440786	0.471204	-0.788371	-3.0968	-0.0830751	-4.59946	-1.14013	-1.30819	0.80967	0.0205048	-1.19348	0.401023	-1.39444	-4.53246	-1.0067	-1.61832	-1.81666
							-0.0783477	-5.54932						3.9607	-3.16154	-0.462304	0.545532	-0.232445	-1.80709	-0.528611	-0.836216	1.3692	-2.99037	-1.53132	-0.0725212	0.333904	-1.70939	0.40934	1.01824	0.337028	0.628254	0.131409	0.80122	-0.296729	-1.87199	-0.576196	1.61812	-0.840471	-1.50718	-0.641352	1.64676	-0.456351	-1.7887	1.16511	-1.80415	-4.22301	-0.547692	-1.61832	0.206138
							-1.02458	-4.47193						3.9735	-4.21988	-1.67618	-0.0751195	0.631343	0.808703	0.0599771	0.00178774	0.176621	-0.854936	0.0672017	0.770749	-0.118051	1.0209	-0.267143	1.26706	-1.90932	1.74911	0.406495	2.12281	-0.680696	-3.43723	0.404039	1.16447	-0.45161	-0.895428	-0.419073	2.60344	-1.52928	0.116008	0.401023	-2.35045	-2.21154	-0.547692	-0.993671	-0.57186
							-0.456839	-6.6267						3.9863	-3.69071	-1.67618	1.99372	0.199449	-1.00223	-0.822905	-0.277547	1.3692	-0.549874	0.706609	-1.33743	-0.570005	-1.25434	-1.62011	0.769431	-1.78453	2.37181	0.268952	0.320642	-2.60053	0.054446	0.264005	0.370577	-2.78478	-0.528374	0.0254843	1.40759	-1.52928	0.592184	1.01229	-2.76016	-2.98518	0.0643227	-0.525186	0.984136
							0.110898	-6.6267						3.9991	-3.16154	-3.49699	-0.0751195	-1.09623	-0.599802	-1.41149	0.839792	-0.419668	-1.16	-4.08894	-0.0725212	-2.82978	-0.799294	0.989182	-1.09667	-0.661351	-0.492605	-0.831393	2.12281	-0.424718	-0.788371	-0.716229	1.39129	-0.710851	-1.75189	0.136624	1.16842	0.497361	0.116008	2.23483	-0.574999	-2.52099	-1.92472	-0.525186	0.0505387
							-1.59231	-3.75368						4.0119	-1.04485	0.144633	1.57995	-0.232445	-1.40466	-1.1172	0.00178774	-1.01596	0.670373	-2.17072	1.19238	-0.570005	1.0209	-1.81339	-1.5943	0.21223	1.25095	-0.418764	1.2818	-0.680696	-0.306761	-0.156095	1.39129	-0.32199	-0.528374	0.358903	0.80967	-2.00613	-1.31252	1.31793	-0.574999	-2.21154	-0.700695	0.0994592	0.206138
							-0.0783477	-5.90845						4.0246	2.13018	-4.10393	-0.902655	1.71108	0.406273	1.82574	-2.23289	-1.01596	-1.16	-2.49043	-1.75906	-1.02196	-0.344245	-4.03612	0.271804	-0.286959	2.74543	-0.556307	0.921364	0.215226	0.174848	-1.97653	0.82423	-0.32199	-0.650726	0.358903	1.16842	-1.64849	-0.12208	1.16511	0.107865	-2.21154	-2.84274	0.0994592	-0.41626
							0.300144	-4.47193						4.0374	2.13018	-4.71086	0.752416	-1.52813	-0.197372	-0.528611	-1.11555	0.176621	1.58556	-2.81013	2.03565	-0.118051	-2.61949	-2.48987	-2.71396	0.21223	0.628254	1.50684	-0.400225	-1.06466	0.054446	-2.2566	0.937643	1.23345	-1.75189	-0.974771	1.88593	-2.36377	0.235052	1.16511	0.790729	-1.12844	-0.853699	0.255621	-0.57186
							0.110898	-3.03542						4.0502	-2.10319	-1.06924	0.338648	-3.03976	-1.60588	-0.822905	-0.277547	-1.01596	0.975435	0.0672017	0.349114	-1.02196	-1.25434	-3.16635	-4.20684	1.4602	1.00187	1.50684	-0.760659	-1.19265	1.01767	-1.13633	1.27788	-1.09971	-1.38483	1.02574	1.16842	-3.4367	-0.360168	0.706658	-0.984717	1.65668	-2.23073	-0.369025	0.672937
							0.86788	-3.75368						4.063	-2.63237	-4.10393	-0.902655	-1.74408	-1.80709	-0.528611	-1.11555	0.474766	-1.77012	-0.891909	0.349114	-0.570005	-0.344245	-5.1958	-1.09667	0.337028	2.37181	-0.556307	-1.24124	-1.44863	-0.306761	-2.39663	2.18519	0.714973	-1.01778	2.80397	0.0921637	-1.88692	-0.598256	2.38765	-0.574999	0.883036	-0.853699	-0.369025	-0.727459
							1.24637	-3.75368						4.0758	0.0134939	0.144633	0.338648	-0.880287	-0.398587	0.0599771	0.560457	-1.01596	-0.549874	0.0672017	-2.1807	-3.28173	-0.799294	0.216059	-2.34074	1.08581	1.50003	-0.281221	-0.640514	-1.44863	-1.02918	-0.716229	2.18519	-1.74781	-0.0389689	0.136624	0.450917	-3.07906	-0.7173	0.859476	0.107865	-0.354793	-1.31271	-1.46215	-0.57186
							1.05713	-2.67629						4.0886	-2.63237	3.17932	1.37307	-0.66434	0.205058	-0.234317	-1.39489	-0.717813	0.670373	-0.891909	-0.0725212	-0.118051	-1.25434	-2.10331	-2.83836	1.08581	2.24727	-2.06928	-0.880803	-0.808684	-0.427164	-0.576196	4.56686	-0.45161	-0.528374	-1.86389	1.52718	-2.48299	-1.90774	0.553841	-0.984717	-0.0453355	-2.68974	0.724105	-1.03866
							1.81411	-0.521526						4.1013	-1.57402	-0.462304	-0.0751195	0.631343	-1.60588	0.942859	0.00178774	-0.419668	-0.854936	0.386905	-1.33743	-1.47391	-2.61949	-0.363783	-0.972263	-1.28534	0.00555448	0.544038	-1.12109	-0.296729	0.054446	0.264005	1.95836	2.52966	-0.650726	0.9146	0.211748	-2.84063	-0.479212	0.401023	-1.66758	1.50195	-1.77172	0.255621	0.361738
							0.110898	-3.03542						4.1141	-1.57402	0.75157	-0.0751195	-0.66434	-1.00223	0.354271	-0.556881	0.474766	-1.46506	-1.21161	-3.4456	-1.92587	0.565854	-4.13276	-1.7187	-0.286959	0.130094	-1.51911	-2.32254	-2.60053	-0.667969	-1.27636	1.16447	-2.39591	-0.406023	0.247763	0.570501	-3.31749	-1.31252	0.859476	0.381011	0.573579	-1.92472	0.567943	-0.41626
							-1.21382	-2.67629						4.1269	0.542666	0.144633	-1.31642	2.57487	-1.20345	0.354271	-0.836216	-0.121524	0.0602497	-0.252502	-3.86724	1.68977	-1.25434	-2.29659	-2.71396	-1.53493	-1.23984	-0.143678	-2.20239	-2.34455	-1.14958	-0.156095	1.73153	0.0668711	0.0833824	-0.974771	1.16842	-2.84063	-1.66965	0.248206	-2.62359	0.883036	-2.07773	0.880266	-1.34986
							-0.83533	-0.880654						4.1397	1.60101	-3.49699	-0.488887	-1.31218	0.406273	0.0599771	-1.11555	-0.717813	0.0602497	-0.891909	-1.33743	-0.570005	-1.25434	-0.460424	-2.21633	-1.41013	1.50003	-1.7942	-0.880803	-1.57662	-0.186359	-0.156095	1.84495	-2.13667	0.0833824	1.02574	1.04884	-4.62884	-0.00303562	1.31793	-1.53101	1.81141	-3.60776	0.255621	-0.105061
							-0.267593	-0.521526						4.1525	-4.74905	-1.67618	0.131764	-0.232445	-0.801017	0.0599771	0.00178774	-1.3141	-1.16	0.386905	0.770749	0.785859	-0.799294	-0.846985	-1.34548	-2.28372	1.00187	-1.7942	-1.9621	-2.47254	-0.186359	-0.296129	1.50471	0.196491	0.450436	-0.307934	0.450917	-4.03277	-0.955388	0.859476	-1.53101	1.19249	-1.77172	-1.61832	-0.727459
							0.300144	-1.59891						4.1652	-3.69071	0.75157	-0.0751195	0.631343	-0.197372	-0.234317	-0.836216	-1.01596	0.365311	-3.44954	-1.33743	-0.118051	-0.344245	-2.10331	-1.96752	-1.03574	-1.23984	-0.831393	-5.08586	-1.19265	-0.306761	0.404039	1.84495	0.455732	-1.38483	-2.30844	-0.505758	-3.07906	-0.12208	1.01229	-2.35045	1.96614	-1.46571	0.411782	-1.81666
							0.110898	-0.162398						4.178	-3.69071	-2.28312	-0.0751195	-0.448393	-0.599802	0.0599771	-1.39489	0.77291	1.2805	-0.572205	1.61402	-1.92587	1.931	-4.32604	-2.83836	-3.0325	-1.98708	1.3693	-5.08586	-2.98449	-1.02918	-3.37687	1.73153	-2.00705	-1.14013	0.692321	-0.147005	-4.50963	-2.02678	0.553841	-0.0287076	1.19249	-1.92472	0.255621	-1.50546
							0.300144	1.99237						4.1908	-5.27823	-2.28312	0.131764	-0.880287	-1.40466	-0.234317	-0.277547	0.176621	-0.854936	-1.53132	-0.915791	1.23781	1.47595	-0.750345	-1.5943	0.586622	-0.866225	-1.10648	-5.68658	-2.72852	1.86048	0.123972	2.18519	-1.22933	-0.773077	-1.97503	-0.625343	-2.95984	-0.7173	-1.12715	-0.984717	1.65668	-0.547692	-0.681348	0.0505387
							1.43562	1.63324						4.2035	0.0134939	-2.89005	-0.488887	-0.66434	-1.60588	1.82574	-1.11555	0.176621	-1.16	-3.12983	-1.75906	-4.18564	-3.07454	2.53543	-1.84311	-1.03574	-2.48524	-2.06928	-3.52398	-2.72852	0.776861	-3.0968	1.84495	-1.61819	-0.773077	0.136624	-3.13662	-2.24456	-0.836344	0.859476	0.654156	1.65668	-1.61872	0.567943	-0.26066
							0.489389	1.27412						4.2163	-6.33657	0.144633	-1.73019	-0.66434	0.406273	1.23715	1.11913	0.176621	0.0602497	-3.76924	0.770749	-0.118051	1.47595	-0.846985	-2.34074	-0.786148	-3.48156	-1.65665	-3.0434	-1.44863	2.4625	-0.716229	1.95836	-0.32199	-0.895428	-0.419073	-2.29952	-3.4367	-0.836344	-1.43279	0.381011	1.19249	0.37033	2.28572	-1.03866
							0.86788	1.27412						4.2291	-4.74905	-0.462304	-0.282003	-0.448393	-0.801017	0.354271	0.560457	-0.419668	-1.77012	0.386905	2.03565	-0.570005	-0.799294	-1.71675	-2.96277	-0.786148	-2.3607	0.681581	-4.00456	-1.44863	0.897263	-1.69646	-0.423314	-1.87743	-0.16132	1.4703	-2.65828	-2.00613	-0.836344	-0.974333	0.244438	1.03776	-1.31271	0.0994592	0.0505387
							0.489389	-1.23978						4.2419	-4.21988	-1.67618	0.338648	0.415396	-1.20345	0.648565	-0.556881	0.77291	-1.77012	-1.53132	-0.915791	0.333904	-1.25434	-0.557064	-1.34548	1.33541	-2.85886	-1.10648	-2.92326	-1.70461	0.054446	-1.27636	1.61812	0.196491	0.328085	-0.641352	-3.49537	-2.48299	-1.43156	-1.73842	0.107865	1.65668	-0.700695	0.880266	0.0505387
							-1.02458	1.63324						4.2547	-2.10319	0.75157	-1.73019	1.49513	0.607488	-0.528611	-0.556881	-0.121524	-2.68531	-0.572205	-0.494156	-1.47391	2.38605	-0.750345	-2.58955	-0.0373643	-3.48156	-2.89454	-2.92326	-0.808684	0.054446	-0.716229	1.95836	-1.09971	-1.75189	0.0254843	-2.41911	-0.694779	-1.07443	-1.73842	-1.66758	0.264122	-0.394688	-0.681348	-0.26066
							-1.02458	1.63324						4.2675	1.60101	0.144633	-0.0751195	-0.880287	1.00992	-0.234317	-1.11555	0.176621	-1.46506	-0.891909	1.61402	2.14172	-2.61949	-4.7126	-4.20684	-1.41013	-3.10794	-0.281221	-2.68297	-1.96058	0.415653	-2.95677	1.39129	0.974213	-0.650726	0.358903	-3.2562	-1.17163	-0.836344	-3.26659	-0.16528	1.96614	-0.0886809	-0.369025	-1.19426
							0.678635	2.3515						4.2802	0.0134939	-0.462304	-0.902655	-0.0164984	0.205058	0.942859	-1.67422	1.96549	-1.16	0.0672017	-2.1807	-0.118051	-0.344245	-7.61181	-2.58955	-0.0373643	-2.48524	-1.24402	-1.48153	-1.44863	-0.547566	-0.436162	-0.536727	-1.22933	-1.26248	0.581181	-3.61495	-1.17163	0.235052	-3.57223	-1.39444	1.03776	0.82934	1.03643	-2.59465
							-1.02458	0.914987						4.294	-2.10319	0.144633	-0.488887	-0.232445	1.41235	0.354271	0.281122	-1.3141	-2.68531	-0.572205	-2.60233	-1.92587	-3.52959	-1.33019	-2.83836	1.4602	-3.10794	-0.418764	0.0803526	-0.424718	-1.02918	-1.55643	3.31932	-0.45161	-0.895428	-0.419073	-3.37578	0.974216	-2.02678	-4.64195	-1.80415	1.81141	-1.46571	-0.0567022	0.206138
							-0.83533	0.555858						4.3077	-1.04485	-2.89005	-0.488887	-0.448393	-0.599802	-0.528611	-0.836216	-0.717813	-1.77012	-2.81013	1.19238	-0.118051	0.110804	-0.170503	-4.70446	-0.0373643	-0.617145	-1.38157	-3.0434	-0.16874	-2.1128	-1.13633	-0.763554	-0.45161	-1.14013	0.581181	-3.49537	0.616575	-0.12208	-3.72505	-2.62359	2.43032	-0.853699	0.255621	0.206138
							0.86788	1.99237						4.3205	-4.21988	1.35851	1.16618	-0.448393	0.205058	-0.234317	0.560457	1.3692	-3.60049	1.02631	1.61402	-3.73369	1.0209	0.312699	-3.4604	-1.41013	-2.11162	-3.16963	-1.60167	-0.0407516	-2.59441	-1.97653	0.143751	-0.45161	-0.773077	-0.974771	-4.8108	0.0205048	-1.55061	-3.87786	-1.53101	2.12086	-1.77172	1.19259	-0.26066
							0.300144	0.555858						4.3333	1.60101	-5.3178	0.752416	-0.0164984	1.21113	-1.1172	-1.11555	0.77291	-1.16	-1.53132	-0.915791	-1.92587	-0.799294	3.21191	-1.96752	0.21223	-1.61346	-3.44471	1.52209	-0.424718	-2.95562	-3.23683	-2.0111	-2.65516	-0.283672	-1.19705	-4.57163	0.616575	-1.43156	-3.26659	-0.301853	0.41885	-1.15971	-0.369025	-0.26066
							-0.0783477	1.63324						4.3461	-3.16154	0.144633	-0.902655	1.27918	-1.20345	0.648565	-0.556881	0.77291	0.365311	-0.572205	0.770749	4.85345	-0.799294	-1.04027	-2.09192	-1.65973	0.752794	-3.44471	-0.400225	-1.19265	-3.79843	-1.13633	-1.89768	-0.32199	-0.650726	1.24802	-4.33246	0.497361	-1.43156	-5.1004	1.06387	0.573579	-2.68974	-0.369025	-0.41626
							-0.646084	1.27412						4.3627	0.542666	-2.89005	0.131764	-0.0164984	-0.197372	0.648565	0.00178774	0.176621	0.670373	-1.85102	1.61402	1.68977	-0.799294	-0.943626	-2.58955	0.21223	-1.86254	-0.143678	-1.24124	-0.296729	-3.79843	-1.69646	-1.10379	-1.48857	-0.773077	0.0254843	-3.97371	0.735789	0.235052	-2.80814	1.61017	1.34722	-2.38373	1.19259	-0.883059
							-1.21382	2.3515						4.383	-1.04485	-0.462304	-0.695771	0.84729	-1.20345	0.942859	-0.836216	-1.01596	-0.244812	-0.572205	-0.915791	-1.02196	-0.344245	1.85895	-1.46989	-0.536554	0.503714	0.544038	0.320642	-0.936673	-4.15964	-3.37687	-2.0111	-2.26629	-0.283672	-0.0856552	-4.09329	0.616575	0.235052	-4.48913	0.517584	1.19249	-1.92472	-0.993671	-1.19426
							-1.21382	1.63324						4.3967	-4.74905	-5.92474	-0.695771	0.415396	-1.40466	0.648565	0.00178774	-0.717813	-1.16	-1.53132	-2.1807	1.68977	-0.344245	0.699261	-3.83362	-3.0325	0.379174	-1.38157	1.04151	-1.32064	-3.55763	-2.11656	-3.03182	-2.65516	-0.0389689	0.136624	-3.49537	0.139719	-1.31252	-3.26659	-0.711572	1.34722	-1.31271	-1.30599	-0.883059
							0.489389	1.27412						4.4095	-3.16154	-1.67618	1.16618	0.415396	1.41235	0.354271	1.6778	0.176621	-0.244812	0.386905	-3.86724	-1.02196	-2.16444	-3.35963	-2.34074	-1.28534	0.503714	-1.51911	0.681075	-0.16874	-2.95562	-1.13633	-3.71229	-3.04402	-0.895428	-2.08616	-3.01703	0.258933	-0.479212	-3.72505	-0.0287076	1.03776	-1.31271	0.567943	-1.19426
							0.110898	1.63324						4.4223	-0.515678	2.57238	-1.10954	-0.66434	-1.80709	-0.234317	0.560457	-0.121524	-1.77012	-3.12983	1.61402	2.14172	-2.16444	-2.87643	-1.09667	-1.41013	1.12641	-1.38157	0.921364	-0.552707	-4.15964	-2.95677	-3.37205	-3.04402	-0.895428	-0.974771	-4.09329	0.974216	-0.479212	-4.1835	0.654156	0.728307	-0.853699	0.0994592	-1.03866
							-0.456839	1.27412						4.4351	-3.16154	-3.49699	-0.488887	0.415396	-1.20345	1.82574	0.560457	-1.01596	-1.16	-0.572205	-2.60233	-2.82978	-0.799294	0.699261	-1.46989	-1.28534	0.628254	-0.00613442	2.24295	-1.32064	-1.87199	-2.2566	-3.48547	-1.48857	0.450436	-0.196795	-2.89745	-0.337137	-0.836344	-2.50251	0.244438	-0.509521	-1.61872	-1.14983	-0.57186
							-0.267593	2.3515						4.4507	0.0134939	1.35851	-1.10954	0.631343	-2.00831	0.648565	0.281122	-1.01596	-1.77012	-0.891909	-0.915791	0.333904	1.931	1.2791	-1.5943	-1.78453	0.877334	-0.831393	-1.60167	-1.32064	-1.39038	-4.21707	-0.65014	-3.17364	1.18454	0.9146	-1.7016	0.855002	-0.479212	-2.96096	-1.94073	1.81141	-1.0067	1.03643	-0.883059
							0.489389	1.27412						4.4692	4.24687	-4.10393	-1.31642	-1.09623	-0.599802	-1.1172	-0.556881	-1.3141	-1.16	-0.572205	-1.75906	0.785859	-0.799294	-2.48987	0.39621	-2.9077	0.752794	-1.38157	0.681075	0.85517	-1.51079	-1.27636	-3.59888	-2.52553	0.572788	0.80346	-4.33246	0.735789	-0.241124	-2.34969	-1.39444	0.883036	-1.92472	1.34875	-1.03866
							-0.83533	0.19673						4.482	-3.69071	-0.462304	-0.902655	-0.232445	-0.398587	-0.822905	-0.836216	-0.717813	-2.38024	-1.53132	-0.0725212	-1.47391	1.931	-2.19995	-0.72345	0.337028	1.12641	1.09421	-0.52037	-2.72852	-0.667969	-2.39663	-0.763554	-0.710851	-0.406023	0.581181	-2.77786	-0.217923	-1.43156	-2.19687	-1.80415	0.883036	-1.77172	-2.0868	1.13974
							-1.59231	0.914987						4.4948	-1.04485	-3.49699	-0.282003	-1.52813	-1.00223	0.354271	-0.277547	1.66734	-1.46506	-3.76924	0.349114	-1.02196	3.7512	-0.170503	-0.599043	1.7098	1.00187	-0.556307	0.560931	-0.296729	-0.788371	-1.8365	-2.23792	-2.00705	-0.283672	0.470042	-2.29952	0.855002	-0.12208	-2.19687	-1.66758	-0.66425	-1.0067	1.34875	-0.57186
							-1.59231	-0.521526						4.5076	-3.69071	0.144633	-0.0751195	0.415396	0.607488	-0.234317	0.00178774	1.07106	1.2805	-2.81013	-1.33743	2.59368	-5.34978	-0.363783	-0.225823	-1.53493	1.37549	2.3321	0.0803526	0.85517	-1.9924	0.404039	-2.69158	-1.35895	-0.773077	0.0254843	-1.7016	0.378147	-0.479212	-0.821516	-1.25786	0.728307	-1.15971	0.255621	-0.57186
							0.86788	0.555858						4.5204	-1.04485	-1.67618	-0.0751195	1.27918	1.00992	0.648565	0.00178774	-1.91039	-0.854936	0.706609	-0.0725212	2.14172	0.110804	-2.68315	-0.225823	1.21061	0.628254	-0.281221	1.76238	-0.936673	-1.39038	-0.436162	0.370577	-0.32199	-1.01778	-0.530213	-1.58202	0.616575	-0.360168	-2.04405	-0.848144	-0.354793	-1.77172	-0.837509	-0.41626
							-0.456839	-0.162398						4.5331	-4.74905	-5.92474	-0.488887	-1.52813	0.00384321	-0.528611	-0.277547	0.474766	-0.854936	-0.252502	-1.33743	1.68977	-0.344245	0.40934	0.645024	0.337028	4.11537	-0.556307	-1.9621	-0.552707	-1.26998	-1.13633	1.16447	1.49269	-0.0389689	1.02574	-0.386174	0.735789	-0.12208	-1.43279	0.381011	-2.36626	0.523333	1.19259	0.361738
							-0.646084	-0.162398						4.5459	-3.16154	-4.71086	-0.695771	-1.96002	0.205058	-0.822905	0.281122	0.77291	-1.16	-0.252502	-3.4456	-6.44541	-3.98464	2.34215	0.520617	-0.0373643	1.74911	-1.38157	-0.280081	0.0872372	-1.26998	-0.576196	0.937643	0.714973	-0.16132	0.358903	-1.10368	0.855002	-1.19348	-0.974333	-1.25786	-0.200064	-0.700695	-0.0567022	-1.03866
							0.110898	-0.521526						4.5587	-4.21988	-1.67618	-0.488887	0.631343	-1.20345	0.0599771	0.00178774	-0.419668	0.0602497	0.386905	-0.915791	-0.118051	5.11634	-1.81339	-0.474636	-0.536554	2.24727	-1.51911	1.16165	-0.0407516	-0.427164	-1.13633	1.16447	0.974213	0.450436	0.358903	-0.864512	0.0205048	-1.19348	-0.363064	-1.12129	-0.818978	-1.31271	-2.55528	-2.28346
							0.300144	-1.23978						4.5715	-4.21988	0.144633	-2.14396	-1.09623	0.00384321	0.648565	-1.39489	-0.717813	-1.77012	-1.53132	2.03565	0.785859	1.47595	1.2791	1.64028	0.836217	2.49635	0.544038	-0.400225	-2.60053	0.174848	-0.716229	-0.196488	0.196491	0.0833824	0.136624	-0.147005	-0.0987092	-0.241124	0.706658	0.927302	-2.05681	-0.241684	0.255621	-1.66106
							-0.0783477	-0.521526						4.5843	0.542666	-0.462304	-0.282003	0.84729	0.205058	-0.528611	0.00178774	-0.121524	-2.38024	1.02631	-2.60233	-1.02196	-3.07454	-5.96892	0.645024	0.461825	2.37181	1.09421	-0.0397919	-1.32064	-1.51079	-3.0968	-0.65014	0.326112	-0.528374	0.9146	-0.864512	1.09343	0.949316	-1.12715	0.381011	-2.21154	0.217326	-0.0567022	0.361738
							-0.456839	-2.31717						4.5971	0.0134939	-1.06924	-0.488887	1.49513	0.607488	-0.528611	0.839792	0.77291	-0.244812	0.706609	0.770749	0.333904	-0.799294	0.50598	1.26706	-0.786148	-0.243525	-1.51911	-2.92326	-2.60053	1.37887	-0.716229	-0.65014	-1.22933	-0.650726	-0.863631	1.28801	0.855002	-0.7173	-0.668698	-0.984717	-1.59262	-0.700695	0.255621	-0.41626
							0.86788	-0.521526						4.6099	-2.63237	-3.49699	1.16618	-1.74408	-1.00223	0.354271	0.839792	-1.3141	-0.854936	-0.572205	0.770749	-0.118051	-2.16444	-5.87228	0.893837	0.961014	-0.368065	0.819124	-4.24485	-0.680696	-0.186359	0.824139	0.597403	-1.09971	0.328085	0.0254843	0.80967	0.735789	-0.360168	0.859476	-0.574999	-3.75882	-2.07773	-0.837509	-1.81666
							-1.21382	-1.23978						4.6227	1.60101	-2.89005	0.9593	-1.31218	-1.20345	-0.234317	0.00178774	1.07106	0.670373	-0.572205	-1.33743	-3.73369	1.47595	0.50598	1.51587	-0.162162	1.00187	1.64438	-5.56644	-3.11248	2.4625	-2.2566	-0.196488	-1.61819	0.572788	1.4703	0.570501	0.0205048	-1.43156	0.0953886	1.20045	-3.29464	-2.07773	-0.681348	0.0505387
							0.110898	-3.75368						4.6355	-3.16154	-0.462304	0.545532	-1.09623	0.205058	-0.234317	0.281122	-1.01596	-1.16	1.34602	-0.494156	-0.118051	0.565854	-1.52347	2.63553	0.961014	1.87365	0.406495	-2.44268	-1.19265	1.74008	-1.8365	0.030338	-1.87743	-0.0389689	0.0254843	1.40759	-0.217923	-0.360168	0.0953886	0.790729	-3.13991	-4.37278	-0.0567022	-0.105061
							0.300144	-3.39455						4.6482	-4.21988	-5.3178	-1.31642	-0.0164984	-0.197372	0.354271	-0.277547	1.07106	-0.549874	-1.85102	0.770749	0.785859	-3.07454	-0.557064	1.14265	-0.286959	1.25095	-0.69385	-1.9621	0.0872372	0.415653	0.123972	1.50471	-0.192369	-0.895428	-1.19705	2.00551	0.258933	-0.479212	-0.210246	-2.0773	-3.44936	-1.77172	-0.212864	0.0505387
							-1.59231	-4.11281						4.661	-4.21988	-2.89005	-0.0751195	-1.09623	-0.599802	0.354271	-0.277547	-1.01596	-0.244812	0.706609	-0.915791	2.14172	-0.799294	0.989182	0.645024	-0.162162	-0.118985	-2.20682	-2.44268	-2.21656	1.13807	-3.5169	0.710816	-0.840471	-0.16132	0.80346	-0.147005	-0.217923	0.235052	0.248206	-0.711572	-2.83045	-3.30176	-1.30599	-0.26066
							-0.267593	-5.19019						4.6738	-2.10319	1.35851	1.78683	1.06324	1.81478	0.0599771	-0.556881	0.77291	-0.244812	-1.21161	-0.494156	-3.28173	-1.70939	-1.33019	2.0135	-0.0373643	-0.990765	0.131409	-2.68297	-2.08857	0.536056	-1.69646	-0.65014	0.455732	-1.50718	-1.53047	0.690086	-0.337137	-0.598256	1.16511	0.381011	-2.21154	-2.23073	-0.369025	0.672937
							1.43562	-5.19019						4.6866	-2.63237	-2.28312	-0.0751195	-0.0164984	0.808703	-0.528611	0.281122	0.77291	-0.549874	-0.252502	-0.494156	1.68977	-1.25434	-2.19995	2.26231	-0.661351	-3.48156	-1.51911	-2.32254	-2.21656	0.415653	-0.996297	1.61812	0.974213	1.06219	0.9146	1.16842	0.497361	-0.12208	2.08201	-1.66758	-2.52099	-0.853699	-1.61832	-1.19426
							-0.0783477	-3.39455						4.6994	0.0134939	-0.462304	-0.695771	-1.09623	-0.398587	0.0599771	-1.67422	0.176621	-2.68531	0.0672017	-1.33743	-1.47391	-2.16444	-3.84284	0.520617	2.08419	-2.11162	-2.757	-3.0434	-2.47254	1.86048	-4.7772	2.07177	-0.32199	-0.895428	-0.0856552	1.64676	0.497361	0.47314	1.31793	-1.80415	-0.973707	-1.61872	-0.993671	-0.26066
							-0.456839	-4.47193						4.7122	-4.74905	-3.49699	1.57995	-0.880287	-0.398587	0.942859	-1.95355	0.77291	-0.854936	-3.76924	-1.75906	-2.37782	1.0209	-0.750345	2.75994	-1.03574	-1.48892	-1.24402	-2.92326	-3.75243	2.5829	-2.11656	1.84495	-2.26629	-0.528374	0.247763	1.88593	-1.05242	-1.19348	0.553841	0.927302	-1.12844	-0.547692	-0.525186	0.361738
							0.110898	-3.75368						4.725	-0.515678	-5.3178	-0.282003	-0.0164984	-1.00223	0.354271	0.560457	-1.01596	-1.16	0.706609	-1.75906	-0.118051	-3.98464	-0.460424	1.64028	0.961014	-3.73064	-2.757	-3.52398	-1.06466	1.61968	-2.81673	0.937643	-1.35895	-0.16132	-0.307934	1.16842	-2.00613	-0.836344	0.706658	-0.438426	-0.354793	-1.92472	0.567943	-0.26066
							0.110898	-4.47193						4.7378	-3.16154	-0.462304	0.131764	1.49513	0.808703	1.23715	0.560457	-1.3141	-1.16	-0.252502	0.770749	2.14172	-1.25434	0.795901	-0.101416	0.337028	-2.85886	-2.757	-4.1247	-0.552707	1.13807	-0.296129	2.2986	-0.32199	-0.16132	0.247763	0.450917	0.139719	-0.12208	2.23483	-0.984717	-0.0453355	-1.15971	-1.30599	-1.03866
							-0.83533	-3.75368						4.7505	-3.16154	-1.06924	1.37307	-1.09623	-0.197372	1.82574	1.11913	-0.419668	-0.244812	-0.252502	1.19238	1.23781	0.110804	-2.48987	-1.46989	-0.411756	-1.86254	-3.7198	-2.56283	0.471204	1.98089	-0.716229	1.27788	-2.65516	-0.16132	0.692321	0.0921637	-0.337137	-0.836344	-0.363064	-0.711572	0.728307	-0.547692	-0.837509	-0.26066
							-1.9708	-3.03542						4.7633	-3.16154	0.144633	-0.488887	-0.66434	-1.60588	-0.234317	0.839792	-1.91039	0.0602497	-1.85102	0.349114	-2.37782	-1.25434	3.59847	-1.34548	0.087433	-2.23616	-1.38157	-4.48514	-1.44863	1.25847	-2.11656	0.597403	0.585352	-0.406023	0.136624	1.52718	0.258933	-1.19348	1.31793	0.381011	1.34722	-0.853699	2.28572	-1.66106
							0.678635	-4.11281						4.7761	-4.21988	-1.67618	-0.488887	-0.232445	-0.599802	1.23715	0.839792	-0.121524	-1.77012	-0.572205	-1.33743	0.333904	1.931	-0.363783	-1.22108	-1.03574	-2.85886	-1.7942	-4.84557	-1.44863	2.5829	-0.996297	0.370577	-0.32199	-0.528374	-0.196795	0.450917	0.497361	-0.360168	-0.210246	0.381011	-0.354793	-1.61872	-0.0567022	-1.34986
							0.86788	-2.67629						4.7889	0.0134939	-3.49699	-0.0751195	-0.880287	0.00384321	1.82574	-0.836216	-0.717813	-3.60049	-0.891909	-2.1807	-0.570005	0.110804	-3.93948	-2.71396	-3.28209	-1.61346	0.131409	-3.28369	-4.0084	0.776861	-2.95677	-0.536727	0.0668711	-0.650726	-0.307934	2.1251	-0.694779	0.592184	1.16511	0.790729	0.573579	-1.0067	-0.212864	-1.19426
							-0.0783477	-4.11281						4.8017	-2.63237	0.144633	-1.73019	0.631343	-0.801017	0.942859	1.11913	-1.91039	-2.38024	-0.891909	1.19238	3.04563	-0.799294	-3.45628	-2.46514	-2.7829	0.254634	-1.93174	-3.40384	-0.808684	0.776861	-0.576196	-1.55745	-2.00705	-1.26248	-0.307934	1.76635	0.0205048	-1.66965	0.859476	0.381011	1.34722	-0.700695	0.0994592	-1.34986
							0.489389	-3.39455						4.8145	-1.04485	-2.89005	-0.902655	0.199449	-1.80709	-0.234317	-1.67422	-0.717813	-0.854936	-3.12983	-0.494156	-0.570005	-1.70939	1.37574	-2.58955	-1.53493	-0.990765	-1.7942	-2.68297	-3.75243	-1.02918	-0.996297	-0.876967	-1.87743	-0.895428	-2.64186	1.64676	0.258933	-0.836344	0.0953886	-0.848144	0.573579	-2.84274	-0.681348	0.517338
							0.300144	-3.75368						4.8273	0.542666	-1.06924	-1.73019	-1.31218	0.205058	-0.234317	-0.277547	-0.419668	-1.46506	-1.21161	-0.915791	-4.6376	1.0209	-1.91003	-4.33124	-1.90932	-0.492605	-1.65665	-2.68297	-1.06466	0.897263	1.94441	-0.876967	-0.710851	-1.50718	-2.64186	1.16842	-0.337137	-1.7887	-0.210246	-0.848144	0.573579	-1.92472	-1.14983	0.361738
							0.110898	-2.67629						4.8401	-4.74905	-0.462304	0.752416	-1.09623	-0.599802	-1.41149	-0.277547	-0.121524	-1.46506	-0.252502	-2.1807	-0.118051	-2.16444	-3.26299	-3.21158	-1.53493	-0.243525	-0.69385	-0.52037	1.87908	-0.667969	-2.11656	-0.196488	-0.192369	-1.62954	-1.97503	1.64676	-0.933207	-1.19348	-0.0574288	-1.39444	3.35869	-0.547692	-0.993671	-1.19426
							-0.0783477	-2.31717						4.8529	-3.69071	-1.06924	1.57995	-0.0164984	1.00992	-0.234317	0.00178774	0.176621	-0.549874	-0.891909	-0.0725212	0.785859	0.565854	-5.96892	-3.70921	-2.28372	-2.3607	-1.65665	0.681075	-1.96058	-1.14958	-0.296129	-2.23792	-3.43288	-1.38483	-0.196795	2.00551	-0.813993	-0.836344	-0.363064	0.517584	1.65668	-2.07773	1.81723	-1.34986
							-0.83533	-1.59891						4.8656	3.18853	0.75157	1.37307	-0.880287	0.607488	0.942859	1.11913	2.26363	-1.77012	-2.49043	-4.28887	2.59368	-3.98464	4.17831	-3.4604	-3.0325	-2.3607	-1.7942	0.560931	-1.83259	-2.1128	-0.296129	-2.46475	-1.87743	-2.486	-2.41958	0.80967	-2.24456	-0.241124	0.859476	-0.0287076	0.264122	-0.547692	-0.525186	-1.66106
							-1.40307	-2.31717						4.8784	1.07184	0.144633	-2.76461	-1.09623	-0.197372	0.648565	-1.11555	1.07106	-1.16	0.0672017	-0.0725212	-0.570005	0.110804	1.85895	-3.4604	-1.41013	0.00555448	0.131409	-0.159936	-3.11248	-1.75159	-4.7772	-2.0111	-0.710851	-1.50718	0.692321	0.570501	-2.12535	0.47314	0.859476	0.381011	1.19249	-1.77172	0.411782	-1.97226
							-1.59231	-3.03542						4.8912	-6.33657	-1.67618	-0.282003	0.631343	-0.398587	-0.528611	-0.277547	0.176621	-0.854936	-1.53132	-0.494156	0.785859	1.931	-1.13691	-3.4604	-1.41013	1.50003	-3.30717	1.88252	-3.88042	-1.87199	-0.296129	-2.57816	-1.35895	-1.75189	-1.86389	1.28801	-1.17163	-0.360168	1.01229	-1.39444	0.264122	-2.68974	-0.525186	-1.03866
							-0.646084	-3.03542						4.904	-3.69071	-1.06924	-0.902655	-1.09623	-0.599802	1.53145	-0.836216	0.474766	-0.244812	-1.85102	-0.0725212	-1.92587	0.565854	1.56902	-2.71396	0.586622	-0.492605	-0.418764	0.200497	-1.96058	-3.79843	-2.81673	-4.84642	-1.87743	-2.85305	-0.196795	1.64676	-4.03277	-2.14583	-1.5856	-2.0773	0.883036	-2.23073	-0.212864	-0.41626
							-0.267593	-0.162398						4.9168	-3.16154	-3.49699	0.752416	-1.09623	1.61356	-0.234317	-0.277547	0.474766	0.975435	1.02631	-0.494156	-1.02196	0.565854	2.92199	-5.57531	-2.7829	-1.23984	-1.7942	1.52209	-1.19265	-3.91884	-3.79697	-3.93912	-1.35895	-1.50718	0.470042	1.16842	-3.31749	0.830272	-2.80814	-0.984717	1.03776	-4.37278	1.34875	-0.26066
							0.678635	-2.31717						4.9296	-0.515678	-2.28312	1.37307	-0.0164984	0.00384321	0.0599771	-0.836216	-0.419668	-2.07518	1.02631	-0.915791	-1.47391	-0.344245	0.119418	-1.7187	-0.286959	-0.617145	0.544038	4.28541	0.599192	-3.31682	-2.53667	-3.14523	-3.17364	-2.36364	1.02574	1.28801	-2.72142	-0.241124	-2.96096	-0.0287076	0.883036	-1.77172	-0.369025	-1.34986
							0.678635	-3.03542						4.9424	-1.57402	-4.10393	-1.73019	-0.0164984	0.406273	0.942859	-0.556881	0.77291	-0.854936	1.02631	2.45729	-0.118051	-4.43969	-0.846985	-1.96752	-1.53493	0.628254	-0.00613442	2.72353	-0.680696	-5.12286	-2.81673	-3.03182	-1.09971	-2.486	-1.53047	1.04884	-2.95984	-0.836344	-2.96096	0.244438	1.96614	-2.38373	-0.212864	-2.12786
							1.05713	-1.95804						4.9552	2.13018	-0.462304	0.338648	-0.0164984	-1.00223	-0.234317	1.11913	-0.419668	-1.77012	-1.85102	0.349114	-1.02196	-1.25434	-1.62011	-4.33124	-2.03412	0.628254	-0.143678	2.3631	-2.34455	-2.59441	-2.11656	-5.41349	-1.48857	-2.85305	-2.08616	0.570501	-3.31749	-0.00303562	-3.57223	-0.711572	-0.200064	-3.30176	0.724105	-1.19426
							-0.267593	-0.880654						4.968	0.542666	-1.67618	0.131764	-1.74408	-0.197372	0.942859	0.560457	-1.01596	-0.549874	-1.21161	-2.1807	0.785859	-1.70939	-0.0738622	-4.45565	0.586622	-0.368065	-0.556307	2.24295	-0.296729	-4.52085	-2.2566	-3.71229	-2.9144	-3.95421	-1.75275	1.28801	-2.6022	-0.12208	-4.94759	-0.301853	0.883036	-0.853699	1.50491	-0.105061
							-0.267593	-3.03542						4.9807	-0.515678	-0.462304	-0.695771	-0.448393	-0.599802	-0.822905	0.00178774	-0.717813	-1.77012	-2.17072	0.349114	3.04563	-3.98464	-1.42683	-3.08718	-1.28534	-0.243525	-0.968936	2.24295	-1.70461	-1.39038	-3.5169	-2.0111	-1.35895	-3.46481	-0.530213	1.40759	-4.03277	-1.07443	-5.55885	0.790729	0.573579	-1.61872	0.724105	1.29534
							-0.456839	-0.880654						4.9935	-2.10319	-0.462304	0.338648	-0.232445	-1.00223	-0.234317	0.281122	1.66734	-1.46506	-1.21161	2.87892	-0.570005	-0.344245	0.40934	-3.08718	-2.53331	-1.1153	0.956668	2.72353	-0.552707	-1.75159	0.404039	-2.35134	-2.39591	-3.46481	-2.30844	1.40759	-2.72142	-0.12208	-4.1835	-0.16528	0.264122	-2.23073	-0.837509	-1.19426
							-1.78156	-2.67629						5.0063	-4.21988	-4.10393	-0.282003	-2.39192	0.406273	0.354271	0.560457	0.474766	-0.244812	-0.891909	3.30056	0.785859	-1.25434	0.989182	-1.96752	-0.286959	0.628254	-0.556307	2.3631	-1.57662	0.536056	-1.69646	-2.23792	-2.9144	-4.07656	-1.19705	0.570501	-3.07906	-2.02678	-3.87786	0.790729	0.573579	-2.23073	-1.61832	0.828537
							0.489389	-2.31717						5.0191	1.60101	-2.89005	-0.282003	1.06324	-1.40466	-0.528611	-0.277547	0.474766	-2.07518	0.386905	-2.60233	-0.118051	-1.70939	-1.33019	-0.847857	0.961014	0.254634	-1.65665	2.00266	-0.296729	-0.788371	0.264005	-0.423314	-0.970091	-3.58716	-1.64161	-0.0274207	-3.31749	-0.598256	-4.1835	-1.39444	0.109393	-0.547692	-0.837509	-1.19426
							0.110898	-2.31717						5.0319	0.0134939	-2.28312	-0.488887	0.631343	-0.599802	0.0599771	-1.39489	-0.717813	0.365311	-1.53132	0.349114	-1.92587	-1.70939	-3.35963	-0.35023	-0.162162	0.628254	-1.38157	3.68469	-0.552707	0.295251	-1.27636	-1.67086	-1.61819	-2.60835	-0.752492	-0.0274207	-2.84063	0.235052	-3.26659	-0.0287076	1.65668	-0.547692	-0.681348	-1.81666
							-0.0783477	0.19673						5.0447	-1.04485	4.39319	-0.695771	-0.232445	-1.80709	0.942859	-1.39489	0.77291	0.0602497	-1.21161	-0.915791	0.785859	-4.89474	1.56902	0.893837	-1.03574	0.254634	-0.556307	3.4444	0.727181	-0.306761	-1.8365	-2.35134	1.36307	-3.70951	-2.1973	0.450917	-1.7677	-0.360168	-4.64195	-0.711572	-0.200064	-0.547692	-0.369025	-0.727459
							0.678635	-2.31717						5.0575	-2.63237	-4.10393	0.545532	-0.0164984	0.607488	0.942859	-1.11555	-0.121524	-0.854936	-0.252502	-0.0725212	-0.118051	-2.61949	2.63207	1.26706	-0.536554	-1.1153	-1.65665	1.52209	-0.552707	0.656458	-0.156095	-0.309901	1.23345	-2.24129	-0.530213	-0.864512	-3.55591	-0.836344	-5.40604	-1.53101	-0.200064	-1.46571	-0.212864	-1.19426
							-0.267593	-4.11281						5.0703	0.542666	0.144633	-0.282003	-0.66434	-0.599802	-0.528611	0.00178774	1.07106	0.0602497	-1.53132	-1.33743	3.04563	-1.25434	1.37574	0.645024	0.337028	-1.36438	0.268952	2.00266	1.36713	0.656458	-2.39663	-0.0830751	-1.61819	-1.38483	0.692321	0.331333	-2.12535	-1.07443	-2.80814	-0.574999	1.03776	-0.547692	0.880266	0.828537
							-1.40307	-0.880654						5.0831	-1.57402	-2.89005	-0.0751195	-1.52813	-1.40466	0.354271	-2.79156	-1.3141	0.670373	-3.44954	-1.75906	0.785859	1.0209	-1.71675	0.769431	-0.786148	-0.492605	-0.143678	2.72353	-0.424718	-0.908774	-2.95677	-0.196488	-1.61819	-1.14013	-0.863631	-0.0274207	-1.05242	-1.90774	-4.48913	-0.984717	0.264122	-1.92472	0.0994592	-0.105061
							0.110898	-4.11281						5.0958	-1.57402	-2.28312	-1.10954	-1.09623	0.205058	1.53145	0.281122	0.474766	-1.46506	-3.44954	2.03565	-0.570005	-0.344245	-1.91003	1.88909	0.337028	-0.741685	-1.7942	2.48324	0.215226	0.295251	-0.856263	-1.55745	-1.74781	-0.0389689	0.247763	0.690086	-2.36377	0.354096	-2.04405	-1.12129	-0.818978	-2.38373	-0.212864	-0.57186
							-1.40307	-4.47193						5.1086	-6.33657	-1.67618	-0.488887	-1.09623	-1.00223	2.70862	0.00178774	1.96549	-1.46506	-0.572205	-0.0725212	0.785859	-3.98464	-1.42683	0.645024	0.337028	-2.3607	-1.65665	1.76238	0.0872372	0.174848	-1.8365	0.030338	-2.26629	-1.01778	0.470042	1.40759	-1.41006	0.949316	-3.26659	-1.80415	-0.0453355	0.0643227	0.411782	-0.883059
							-0.456839	-4.83106						5.1214	-2.63237	0.144633	0.338648	-0.448393	-1.60588	0.354271	-2.23289	1.07106	-1.16	-1.21161	-2.1807	0.333904	-0.344245	-4.32604	1.26706	0.461825	-2.3607	-1.51911	2.12281	-0.808684	1.98089	1.38427	0.597403	-0.0627492	0.205734	0.470042	0.331333	-1.41006	-1.19348	-2.34969	-0.574999	0.264122	0.523333	-1.30599	-0.26066
							-0.646084	-1.59891						5.1342	-0.515678	1.96544	-0.488887	-0.880287	-1.00223	1.53145	-0.556881	0.474766	0.670373	-0.572205	-2.60233	-5.99346	2.8411	0.119418	0.769431	-2.03412	-2.48524	-1.10648	2.3631	0.343215	2.5829	-0.856263	0.143751	-2.78478	-1.62954	-0.419073	-0.0274207	-1.41006	-0.241124	-2.50251	-1.53101	-1.28316	-3.45476	0.255621	-0.57186
							-0.0783477	-3.03542						5.147	-7.92408	-0.462304	-1.10954	-0.880287	-0.801017	2.12004	-1.95355	-1.3141	0.0602497	-0.891909	-1.33743	-1.02196	-2.61949	-1.91003	1.39146	-1.65973	-5.22512	-3.16963	0.921364	0.0872372	-0.306761	0.123972	2.41201	-0.192369	-0.650726	0.358903	-0.386174	-1.29085	-1.55061	-1.73842	-0.16528	-0.818978	0.523333	-0.681348	-0.57186
							0.86788	-5.19019						5.1598	-4.21988	1.35851	-0.488887	-1.09623	-0.197372	-0.234317	0.281122	-1.3141	-0.549874	-0.252502	-2.60233	-0.570005	-0.344245	-0.170503	1.64028	-1.78453	-2.9834	-1.10648	1.40194	-0.552707	0.656458	-2.2566	2.41201	-0.45161	-0.773077	0.136624	0.690086	-0.933207	0.116008	-0.821516	-0.574999	-0.66425	-1.61872	-1.30599	-0.883059
							-1.21382	-3.75368						5.1726	-3.16154	-2.89005	1.16618	-1.09623	-3.41681	-0.528611	-0.277547	-0.121524	-1.46506	-1.85102	-1.33743	2.59368	-2.61949	-1.71675	0.769431	0.21223	-2.11162	-1.10648	-0.159936	-0.808684	2.7033	-1.27636	3.88638	-2.13667	-1.14013	1.35916	-0.505758	-0.337137	-0.00303562	-2.65532	-1.80415	-0.973707	-1.61872	-0.212864	-1.50546
							0.489389	-3.39455						5.1854	-3.16154	0.144633	0.752416	-0.880287	1.41235	0.942859	-0.556881	1.3692	-1.16	-1.21161	-3.02397	-1.02196	-1.70939	-1.62011	2.1379	-1.03574	-3.48156	-1.24402	2.00266	0.0872372	1.01767	-1.4164	1.16447	-2.00705	0.695139	0.9146	-0.0274207	-0.813993	-0.00303562	-0.974333	-1.25786	-1.74735	-2.07773	-2.71145	0.206138
							0.678635	-4.11281						5.1982	1.60101	-0.462304	-0.488887	0.84729	-1.80709	-0.234317	-1.11555	0.176621	-0.854936	0.0672017	-1.75906	2.14172	-0.344245	2.24551	2.26231	-0.661351	-4.47788	-0.418764	1.2818	0.343215	2.34209	-2.2566	1.73153	-0.710851	0.205734	-1.86389	-1.58202	0.855002	0.235052	-0.974333	-1.39444	-3.29464	-1.61872	-0.837509	0.517338
							-1.02458	-4.47193						5.2109	-4.74905	3.17932	1.16618	-1.09623	-0.398587	0.0599771	-0.556881	-1.01596	0.0602497	-1.21161	-0.494156	-0.118051	-3.07454	-2.87643	3.63078	-1.78453	-3.23248	-0.281221	2.72353	0.215226	1.37887	-0.436162	0.370577	-1.48857	0.205734	1.35916	-2.41911	-1.17163	-0.598256	-0.0574288	-3.85275	-2.52099	-2.23073	-0.212864	-0.105061
							-1.21382	-3.39455						5.2237	-1.04485	-5.92474	0.545532	-0.0164984	0.00384321	0.354271	-1.11555	0.176621	-0.244812	-0.891909	-0.0725212	-2.37782	-2.61949	-2.39323	3.00875	-1.41013	-2.60978	0.819124	0.921364	-0.680696	0.897263	-0.296129	1.95836	-1.22933	0.572788	0.692321	-2.29952	-0.575565	-0.7173	2.08201	-1.12129	-3.29464	-0.0886809	0.0994592	-0.41626
							-0.83533	-5.90845						5.2365	0.0134939	-2.28312	-1.31642	-1.96002	1.00992	-0.528611	0.560457	-0.419668	-0.854936	0.706609	-1.33743	1.23781	-2.61949	-2.00667	2.26231	-1.78453	-0.368065	-0.556307	2.48324	-0.0407516	4.14813	-0.0160618	0.257164	1.10383	-0.16132	0.692321	-4.09329	-0.456351	-0.598256	-0.0574288	-0.848144	-3.44936	-2.38373	-0.369025	0.0505387
							0.300144	-5.54932						5.2493	-0.515678	-0.462304	-1.10954	-1.09623	-0.801017	-0.528611	0.560457	-0.121524	-1.16	0.386905	2.45729	-1.02196	-2.61949	-2.10331	3.38197	-0.0373643	-1.1153	0.544038	1.16165	-1.06466	0.174848	0.684106	1.50471	1.23345	-1.26248	-0.530213	-2.77786	0.139719	0.235052	1.01229	-0.574999	-3.13991	-2.38373	-1.77448	-0.727459
							-0.456839	-3.03542						5.2621	-5.27823	-4.10393	-0.695771	-1.09623	0.406273	0.942859	-0.277547	-1.3141	-1.77012	0.386905	-1.33743	-2.82978	-3.52959	1.56902	2.75994	1.08581	-0.118985	-0.143678	-0.0397919	-1.32064	2.10129	-0.296129	1.50471	-1.22933	0.695139	0.247763	-3.13662	0.0205048	-0.12208	-0.363064	-0.438426	-3.60409	-3.91377	-0.212864	-1.50546
							0.489389	-2.67629						5.2749	-2.10319	-1.06924	0.131764	-1.09623	-2.20952	0.0599771	-0.556881	0.474766	-1.77012	-1.53132	-2.1807	0.333904	-0.344245	1.2791	1.88909	1.95939	0.752794	-0.281221	1.2818	-0.552707	2.4625	-0.436162	2.63884	-1.74781	-0.650726	0.136624	-3.85412	0.974216	-0.12208	1.47075	0.107865	-4.37774	-0.700695	-1.77448	-0.57186
							1.05713	-5.19019						5.2877	-2.10319	2.57238	-0.488887	-0.880287	-1.40466	-0.528611	-1.11555	-0.419668	-2.68531	-0.572205	-3.4456	0.785859	-1.70939	2.63207	2.63553	0.586622	0.130094	-0.69385	-1.00095	-1.19265	1.61968	0.544072	2.75225	0.455732	0.328085	0.470042	-2.89745	0.735789	-0.836344	-1.27997	-1.66758	-3.75882	-1.61872	-0.0567022	-1.66106
							1.62486	-2.31717						5.3005	-4.74905	-0.462304	-1.31642	-0.448393	-0.398587	-1.1172	0.560457	0.77291	-0.854936	-2.17072	2.03565	-0.118051	-2.16444	2.34215	2.1379	-0.0373643	1.12641	1.50684	0.80122	-2.60053	0.897263	0.684106	0.597403	-1.48857	0.450436	-0.419073	-4.45204	0.258933	-0.598256	1.47075	-2.21387	-2.67572	-1.46571	0.411782	0.0505387
							0.300144	-3.39455						5.3133	-3.16154	-2.28312	-0.0751195	-0.232445	-1.00223	0.0599771	-0.277547	-1.01596	-0.549874	-0.891909	-2.1807	-1.47391	-0.799294	2.34215	2.0135	-0.286959	2.86997	1.09421	-1.9621	-0.936673	0.536056	-1.97653	1.27788	0.844593	1.67395	0.470042	-3.2562	0.139719	-0.598256	0.0953886	-1.12129	-3.44936	-0.700695	-0.212864	-0.727459
							0.300144	-3.75368						5.326	-1.04485	2.57238	1.57995	-1.31218	-0.197372	0.0599771	0.281122	1.66734	0.670373	-1.53132	-0.494156	1.23781	-2.61949	-2.97307	2.38672	1.21061	0.877334	-0.281221	0.560931	-0.552707	-0.306761	-1.97653	3.43273	-2.00705	1.18454	1.24802	-3.01703	0.974216	0.116008	0.706658	-0.438426	-1.74735	-0.394688	-1.30599	-2.12786
							0.110898	-2.31717						5.3388	-2.10319	-1.67618	0.131764	-1.52813	-1.00223	-0.822905	-1.11555	-0.717813	-2.38024	0.706609	-2.60233	0.785859	-3.07454	-2.19995	2.51112	-0.536554	1.37549	0.819124	-3.16355	-1.83259	-0.427164	-1.8365	0.257164	-1.74781	-0.0389689	2.24827	-3.61495	0.378147	-0.955388	0.553841	-2.0773	-1.74735	-1.46571	-0.212864	-1.19426
							0.300144	-2.67629						5.3516	-0.515678	-2.89005	0.9593	-0.66434	-0.197372	-0.822905	0.00178774	0.77291	-0.854936	-0.891909	0.770749	-1.47391	-4.89474	0.699261	-0.101416	0.461825	0.00555448	1.50684	-2.56283	-3.36846	0.295251	-0.156095	1.05106	-1.61819	0.0833824	0.470042	-2.77786	0.0205048	-0.598256	1.9292	-2.62359	-1.90208	-1.92472	-0.212864	-0.727459
							0.678635	-2.67629						5.3644	0.0134939	0.75157	0.131764	-0.66434	-2.00831	-0.234317	0.281122	1.66734	-2.68531	0.386905	-1.33743	-1.92587	-7.16998	-2.29659	1.39146	0.461825	0.379174	-0.143678	-0.880803	-2.60053	-1.14958	-0.856263	2.07177	-0.710851	-0.650726	-1.08591	-2.41911	1.33186	0.235052	1.31793	-1.66758	-2.52099	0.37033	-1.77448	-2.12786
							0.110898	-1.59891						5.3772	0.0134939	-2.28312	0.338648	-1.52813	-1.60588	0.0599771	-0.836216	-0.717813	0.0602497	-1.21161	0.349114	-0.118051	-2.16444	0.119418	1.76468	1.585	1.87365	1.64438	-1.84196	-2.72852	-0.667969	0.264005	1.73153	-0.0627492	0.81749	1.24802	-0.386174	0.497361	-1.31252	0.706658	-0.711572	-2.52099	-1.31271	-1.77448	0.361738
							-0.267593	-3.03542						5.39	0.0134939	0.75157	-0.695771	-1.74408	-3.2156	-0.822905	-0.277547	-1.61225	-0.854936	1.02631	-0.494156	-4.18564	-1.70939	-3.16635	0.271804	-0.536554	1.74911	0.544038	-1.9621	-2.34455	-1.75159	0.264005	-0.423314	-1.61819	1.67395	0.80346	0.570501	0.974216	-1.31252	0.706658	-3.5796	-2.36626	0.0643227	0.567943	0.361738
							-0.267593	-4.11281						5.4028	-3.16154	0.144633	0.545532	-0.66434	-0.398587	0.0599771	0.281122	1.66734	-2.38024	-0.252502	-2.60233	-2.82978	-3.98464	3.11527	0.645024	-1.90932	2.24727	-0.69385	0.681075	-1.06466	-4.03924	-0.296129	-1.67086	-0.840471	-0.650726	0.692321	0.690086	1.80871	-2.622	1.47075	-0.574999	-1.59262	-0.700695	0.0994592	-0.883059
							-0.267593	-1.95804						5.4156	0.0134939	0.75157	-2.35084	-0.880287	-0.197372	-1.70579	0.560457	-0.121524	0.975435	-1.21161	-3.4456	0.785859	1.47595	0.312699	-0.225823	0.21223	2.99451	-2.34437	-2.56283	-1.70461	-3.19642	-1.69646	0.937643	0.714973	-1.38483	-0.307934	0.690086	0.497361	-1.19348	1.31793	0.927302	-1.74735	-1.15971	-0.837509	-1.34986
							-0.267593	-4.47193						5.4284	-2.10319	-2.89005	2.61437	-1.52813	-0.197372	-1.41149	-0.556881	1.66734	-0.549874	-1.21161	-0.915791	-2.37782	-1.70939	0.892541	1.01824	-0.286959	0.628254	-1.65665	-1.00095	-1.96058	-3.91884	-0.156095	0.030338	-2.65516	0.572788	-1.97503	-0.147005	0.497361	-0.12208	0.401023	-3.85275	-1.43789	-0.547692	2.7542	-1.97226
							-0.267593	-0.162398						5.4411	-7.39491	1.35851	-0.282003	-0.66434	-1.00223	-0.234317	0.00178774	1.07106	-1.46506	-0.891909	0.770749	-3.28173	-0.799294	2.24551	-3.5848	-0.536554	1.50003	-1.38157	-2.32254	-1.44863	-1.87199	-1.55643	0.370577	0.326112	-0.528374	0.581181	0.570501	1.09343	-1.31252	1.9292	0.654156	-2.21154	-0.0886809	1.81723	-1.34986
							1.81411	1.63324						5.4539	-0.515678	-1.67618	0.338648	-0.880287	-0.801017	-1.1172	-0.277547	1.07106	0.0602497	0.386905	0.770749	0.785859	-0.799294	-0.846985	-0.35023	-1.16054	0.877334	-0.831393	-2.92326	-1.19265	-1.51079	-1.55643	0.82423	0.455732	0.450436	-0.419073	1.28801	0.735789	-0.12208	0.0953886	-0.0287076	-1.74735	-3.14875	0.724105	-1.66106
							-0.83533	-0.162398						5.4667	0.0134939	-1.67618	-0.282003	-0.880287	0.00384321	0.354271	-0.836216	-1.3141	-0.549874	-1.53132	-1.33743	0.785859	-2.61949	-3.26299	-1.09667	-0.162162	1.12641	-0.556307	-3.16355	-1.32064	-1.51079	-0.156095	-1.33062	-0.58123	1.42925	0.247763	1.28801	0.139719	-0.360168	1.16511	1.33702	-0.354793	1.13535	0.880266	-0.41626
							-0.0783477	-1.59891						5.4795	-3.69071	-0.462304	-0.902655	-0.448393	-0.197372	0.942859	0.00178774	-0.717813	-0.244812	-1.85102	2.03565	-0.570005	-0.799294	-1.81339	-2.09192	1.95939	1.50003	-1.51911	-3.76427	-4.26438	-2.1128	-0.0160618	-3.59888	-1.48857	1.91865	0.692321	2.1251	1.6895	-0.241124	1.16511	-1.39444	-1.43789	-1.31271	0.724105	-2.59465
							0.110898	-0.880654						5.4923	-1.57402	-2.89005	-0.902655	-1.09623	0.808703	0.0599771	-0.277547	2.56178	-0.549874	-0.572205	-1.75906	-0.570005	-2.16444	-0.653704	-3.21158	-0.910945	2.86997	0.268952	-1.9621	0.215226	-0.547566	-1.97653	-3.82571	0.974213	-0.16132	1.13688	2.48385	1.33186	-1.19348	-0.974333	1.33702	-0.66425	-1.31271	-0.212864	-1.50546
							0.489389	-1.23978						5.5051	-2.10319	-1.67618	-0.695771	-1.09623	-0.599802	0.0599771	-1.39489	0.474766	-1.46506	-1.85102	-1.75906	1.23781	-1.25434	0.795901	-2.09192	1.08581	2.99451	-2.48191	-2.08225	-1.06466	-2.47401	-2.2566	-2.0111	-0.710851	-0.895428	0.0254843	2.72302	0.139719	-0.360168	1.16511	-0.848144	-0.973707	-2.07773	-0.212864	-2.28346
							-0.456839	-0.521526						5.5179	-4.74905	0.75157	1.16618	0.199449	-1.00223	-1.41149	-0.836216	-0.121524	-0.854936	-2.49043	-1.75906	2.14172	-1.70939	-1.71675	-2.58955	-0.162162	2.37181	-0.418764	-1.9621	-2.08857	-2.95562	-1.4164	-2.57816	-0.192369	-0.650726	-0.530213	1.76635	0.258933	-2.50296	0.553841	-2.21387	0.728307	0.0643227	-1.61832	-1.19426
							0.86788	0.555858						5.5307	-1.04485	-2.28312	-0.282003	-0.880287	0.00384321	-0.528611	0.839792	-0.717813	-2.38024	-0.572205	-1.33743	-3.73369	-1.70939	1.18246	-3.5848	-0.786148	2.12273	1.50684	-2.92326	-0.808684	-3.67803	-2.53667	-2.69158	0.0668711	-1.14013	1.13688	1.40759	0.497361	-0.12208	-1.5856	-3.16988	0.41885	-2.84274	-1.14983	-1.97226
							1.43562	-1.23978						5.5435	-0.515678	-4.10393	-1.31642	0.631343	-0.801017	0.0599771	0.00178774	-0.717813	-1.46506	-2.17072	-3.02397	-4.18564	-4.43969	1.37574	-2.21633	-1.65973	1.50003	0.268952	-2.56283	-0.808684	-4.03924	-3.37687	-1.78427	-0.192369	-0.650726	-0.0856552	2.48385	0.616575	-0.00303562	-2.04405	-2.76016	-0.973707	-1.92472	-1.46215	-0.727459
							-0.0783477	1.63324						5.5562	-2.63237	-2.89005	-1.10954	-2.17597	0.406273	-0.528611	-0.277547	-0.717813	-2.38024	-0.891909	-2.60233	0.785859	-2.61949	1.08582	-3.95802	-0.536554	0.379174	-0.831393	-0.52037	-0.808684	-1.51079	-1.8365	-4.6196	-2.26629	-0.895428	-0.307934	0.570501	-0.456351	-0.955388	-1.73842	0.381011	0.264122	-0.853699	-0.212864	-1.19426
							0.86788	0.19673						5.569	-4.74905	-1.67618	-0.282003	-1.09623	-1.40466	-0.234317	-1.39489	-0.121524	-1.16	0.386905	-1.33743	-1.92587	0.565854	-4.61596	-3.5848	-1.03574	1.62457	-0.143678	-4.72543	-1.44863	-1.02918	-1.55643	-4.39277	-0.710851	-1.01778	0.136624	1.28801	-0.575565	-0.955388	-3.57223	-0.301853	-0.818978	-1.46571	-0.525186	-1.03866
							-0.83533	0.914987						5.5818	-4.21988	-0.462304	-0.902655	0.199449	-0.801017	0.354271	-0.836216	-0.419668	-0.244812	-1.53132	-1.33743	-1.92587	-3.52959	0.216059	-3.21158	0.461825	1.87365	0.956668	-2.92326	-1.83259	-0.908774	-2.81673	-4.16595	-2.00705	-1.26248	0.581181	1.16842	0.855002	-0.479212	-3.72505	-0.984717	-0.509521	-3.91377	0.724105	-1.97226
							0.110898	0.555858						5.5946	0.542666	0.144633	-0.0751195	-1.74408	1.00992	0.648565	-0.277547	-0.121524	-2.38024	-1.53132	1.19238	-1.47391	1.47595	-2.87643	-5.57531	0.836217	1.50003	-0.831393	-4.48514	-0.16874	-2.2332	-2.39663	-3.25864	-1.48857	-0.895428	-0.752492	1.16842	-0.456351	-0.479212	-3.41941	-0.301853	2.12086	-1.61872	-0.681348	-2.90585
							0.489389	-0.162398						5.6074	-2.10319	-2.28312	-0.282003	0.415396	-1.60588	-0.234317	-0.277547	1.07106	0.975435	-2.17072	-0.915791	-3.28173	-3.07454	2.34215	-2.46514	-1.16054	0.752794	-1.7942	-3.28369	-2.60053	-1.87199	-1.13633	-3.03182	-1.74781	-1.62954	-1.97503	2.36427	-0.0987092	-1.43156	-5.1004	1.88331	-0.509521	-0.700695	-0.212864	-1.03866
							0.300144	0.19673						5.6202	-0.515678	1.96544	-0.695771	0.631343	-2.81317	-0.234317	-2.51222	-1.61225	0.0602497	0.0672017	0.770749	-0.570005	-2.16444	-4.90588	-4.20684	-0.286959	-0.866225	-1.38157	-4.96572	-2.60053	0.054446	-2.11656	-1.78427	-0.970091	-3.2201	-0.752492	1.88593	-0.217923	-0.955388	-3.11378	0.790729	0.728307	-1.31271	0.255621	-1.19426
							-1.59231	0.555858						5.633	-3.16154	-1.06924	-0.488887	0.415396	-0.599802	1.23715	1.6778	-0.121524	-1.46506	0.386905	-0.0725212	-1.02196	-2.61949	-2.00667	-2.83836	-1.16054	-0.368065	-1.38157	-2.20239	0.727181	0.054446	-0.296129	-1.67086	-0.840471	-1.99659	-1.19705	1.40759	0.616575	-0.479212	-4.94759	-2.62359	0.41885	-0.241684	-1.14983	-1.66106
							-0.267593	1.99237						5.6458	-2.10319	-2.28312	-0.282003	-1.09623	0.00384321	-0.234317	-1.67422	0.77291	-0.244812	-2.49043	-3.02397	-2.82978	3.29615	-4.80924	-3.5848	-0.536554	0.503714	-1.24402	-4.72543	-3.36846	0.415653	0.544072	-2.12451	-0.58123	-2.486	-0.641352	1.52718	-0.933207	-1.19348	-3.26659	1.33702	-0.200064	0.982344	-1.14983	-1.03866
							0.489389	1.99237						5.6586	0.542666	-0.462304	-0.282003	0.199449	-0.599802	1.82574	0.00178774	-1.01596	0.0602497	-1.21161	-0.915791	-0.570005	1.931	-2.39323	-4.70446	-0.661351	-2.3607	-2.61945	-1.24124	-2.08857	0.536056	-0.0160618	-0.0830751	-1.22933	-1.50718	-0.974771	1.40759	0.378147	0.354096	-5.71167	-0.574999	0.883036	-0.0886809	-2.39912	-2.28346
							0.110898	0.914987						5.6713	-1.04485	-0.462304	-0.0751195	1.06324	1.41235	-2.00008	-0.277547	0.77291	-2.07518	-1.53132	-0.915791	-2.37782	-4.89474	-1.62011	-5.3265	-3.40689	-1.98708	0.406495	-1.60167	-4.90433	0.776861	-0.296129	-1.10379	-0.840471	-3.95421	-2.64186	1.40759	-1.29085	-1.31252	-3.57223	-1.25786	1.96614	-1.61872	-2.24296	-1.03866
							0.110898	-0.162398						5.6841	1.60101	-1.67618	0.545532	-0.66434	0.205058	0.648565	-1.95355	-0.717813	-0.244812	-1.85102	-4.71051	-1.92587	-3.52959	0.119418	-2.34074	-4.03088	-1.61346	-2.61945	-2.92326	-2.60053	1.86048	0.123972	0.143751	0.0668711	-2.60835	-1.75275	1.40759	-1.05242	0.47314	-4.03068	-2.48702	0.728307	-0.547692	-1.46215	-2.75025
							-1.02458	1.99237						5.6969	-0.515678	-1.67618	0.131764	1.06324	0.406273	0.0599771	-1.11555	-2.20854	-2.99037	0.386905	-1.33743	1.23781	-0.344245	-1.42683	-2.96277	-2.28372	-3.35702	-3.7198	-0.0397919	-1.06466	0.415653	1.80437	-0.0830751	-0.840471	-2.85305	-0.641352	1.64676	-0.575565	-0.241124	-4.64195	-3.71617	0.264122	0.37033	-1.61832	-1.50546
							0.489389	1.99237						5.7097	-2.63237	-1.67618	-0.488887	-1.52813	0.607488	0.354271	0.00178774	-0.717813	-2.38024	-1.21161	-2.60233	-0.118051	-2.61949	-4.61596	-2.96277	-2.28372	-1.61346	-3.99489	-2.08225	-3.49645	0.415653	-0.996297	1.16447	-0.58123	-3.95421	-2.30844	0.331333	0.258933	-0.955388	-4.94759	-0.984717	0.41885	-1.46571	-1.77448	-1.66106
							0.489389	1.27412						5.7225	-1.57402	-2.89005	-2.14396	-0.0164984	0.205058	-2.58867	-0.277547	-0.419668	-1.46506	-0.891909	-0.494156	-1.02196	-2.61949	-0.750345	-4.95328	0.21223	-3.23248	-1.51911	-1.9621	-3.49645	0.415653	0.964173	0.370577	-1.48857	-4.68832	-1.75275	1.88593	-1.52928	-0.360168	-4.03068	-2.21387	1.34722	0.37033	-0.993671	-0.57186
							-0.267593	1.27412						5.7353	-4.21988	-2.28312	0.131764	-0.0164984	1.41235	0.648565	-0.836216	1.07106	-0.854936	-3.76924	-2.1807	-0.118051	-0.344245	-1.52347	-3.5848	-2.28372	-3.97972	-2.757	-2.56283	-1.06466	0.897263	-0.156095	0.937643	-2.13667	-4.93302	-2.41958	-0.147005	-3.07906	0.592184	-3.41941	-0.984717	1.03776	-2.07773	-1.61832	-2.12786
							0.489389	1.27412						5.7481	-3.69071	0.144633	-0.282003	0.84729	-0.197372	1.23715	0.00178774	-0.121524	-0.854936	-2.49043	0.349114	-0.570005	1.47595	2.05223	-5.07768	-0.786148	-2.23616	0.544038	-0.52037	2.51902	0.415653	-0.576196	2.63884	-0.0627492	-4.19891	-1.30819	1.40759	-3.4367	-0.479212	-3.26659	-0.16528	0.264122	0.0643227	0.255621	-1.81666
							-0.83533	0.555858						5.7609	-2.10319	0.75157	-2.55773	-2.17597	-1.00223	-0.822905	0.281122	0.77291	-0.244812	-0.572205	1.61402	1.68977	-6.71493	0.795901	-3.95802	-0.411756	-1.738	-2.757	0.320642	-2.21656	1.86048	-1.55643	3.09249	-0.970091	-4.32127	-2.41958	-0.0274207	-5.70176	-0.360168	-4.1835	-0.438426	-0.66425	-3.30176	-1.14983	-2.12786
							0.110898	-1.59891						5.7737	-4.21988	-2.28312	-1.10954	0.199449	0.406273	-0.234317	-1.11555	0.474766	-0.854936	-0.572205	-3.02397	3.94954	-3.52959	-0.170503	-4.08243	1.7098	-3.23248	-1.10648	-1.00095	-1.96058	-0.427164	-0.296129	1.84495	-2.52553	-4.81067	-2.08616	0.929255	-2.84063	-1.19348	-4.79477	0.927302	1.50195	-0.394688	-2.24296	-2.28346
							-0.267593	-0.521526						5.7864	-2.10319	1.96544	-1.73019	-0.448393	-0.599802	-0.822905	-0.556881	-1.01596	0.365311	-2.17072	2.87892	-1.02196	-2.16444	0.216059	-3.4604	-0.786148	-0.617145	-0.968936	-0.280081	-1.06466	2.94411	-3.5169	2.52543	-0.32199	-3.58716	-2.97528	1.88593	-2.24456	0.47314	-2.65532	-0.984717	-0.818978	-1.61872	-0.681348	-0.883059
							-0.646084	0.555858						5.7992	-3.69071	-7.13861	-0.0751195	-0.66434	-1.00223	0.942859	-0.836216	0.77291	0.670373	-0.572205	0.770749	1.68977	0.110804	2.82535	-3.70921	-1.28534	-0.866225	-1.93174	-0.0397919	-1.83259	-0.306761	-3.937	2.18519	0.455732	-3.34245	-2.30844	0.450917	-2.48299	-2.14583	-3.57223	-1.66758	-0.66425	-2.23073	-1.93064	-2.12786
							-0.456839	-0.521526						5.812	2.13018	0.75157	-0.488887	-1.74408	-2.00831	-0.528611	-0.556881	0.474766	-1.77012	-1.85102	-0.0725212	-0.118051	-2.61949	-5.58236	-2.58955	-0.910945	0.254634	-0.281221	1.40194	-2.21656	0.656458	-1.97653	0.48399	-0.970091	-3.70951	-3.53098	0.570501	-3.79434	-0.955388	-2.50251	-3.85275	0.728307	-2.07773	-0.681348	-0.41626
							1.05713	-1.59891						5.8248	-1.04485	0.75157	0.545532	-0.232445	-1.40466	-0.528611	-1.67422	1.07106	-2.38024	-1.21161	-0.915791	-0.570005	-3.07454	1.66566	-2.34074	-0.411756	-2.3607	-1.65665	0.440786	-2.60053	1.37887	0.544072	1.27788	-0.710851	-2.9754	-0.974771	0.0921637	-1.29085	-1.55061	-2.04405	-2.48702	-0.509521	-3.30176	-1.77448	-3.52825
							0.110898	-0.521526						5.8376	-4.21988	-2.89005	-0.488887	-1.96002	0.205058	0.354271	-1.11555	0.176621	-2.07518	-0.252502	-1.75906	-0.118051	0.565854	1.18246	-2.58955	-1.03574	0.00555448	-0.831393	0.200497	1.36713	0.054446	-1.4164	0.143751	-0.58123	-2.11894	-0.974771	-0.864512	-1.88692	0.235052	-0.363064	-3.5796	-1.43789	-1.31271	-0.681348	-2.43905
							-0.0783477	-2.31717						5.8503	0.0134939	0.144633	0.545532	-0.232445	-0.801017	0.0599771	0.560457	0.77291	-1.46506	0.0672017	-0.915791	-1.02196	1.47595	-2.29659	1.01824	-0.661351	-0.741685	-1.24402	1.40194	-2.21656	1.49928	-0.576196	1.05106	-0.970091	-2.7307	-1.08591	0.690086	-2.00613	-1.07443	0.0953886	-0.848144	-0.973707	-0.700695	-1.46215	-1.66106
							0.300144	-2.67629						5.8631	-3.16154	-2.28312	0.545532	-0.0164984	-1.00223	-0.822905	0.281122	0.474766	-1.77012	0.0672017	-1.33743	1.68977	-1.25434	-1.33019	-0.847857	-0.786148	1.74911	0.131409	0.560931	-1.83259	0.054446	-0.996297	2.07177	1.75194	-2.9754	-0.307934	-0.744927	-1.64849	-1.7887	0.248206	-0.16528	-1.12844	-1.77172	-1.30599	-1.81666
							-0.0783477	-1.23978						5.8759	-2.10319	0.75157	0.338648	-2.17597	0.00384321	-1.1172	0.00178774	0.176621	-1.16	-1.85102	-0.915791	-5.5415	0.565854	2.14887	-1.5943	-2.28372	-0.243525	-1.7942	0.0803526	-2.08857	1.49928	-0.576196	2.86567	-1.22933	-1.50718	-0.974771	-0.864512	-1.05242	-0.836344	1.01229	-0.984717	-0.66425	-2.23073	0.0994592	-2.12786
							-0.0783477	-1.95804						5.8887	-0.515678	-2.28312	-1.73019	-0.880287	-1.60588	-0.234317	-0.836216	-1.01596	-3.60049	-0.252502	-1.75906	-0.570005	0.110804	-1.23355	-0.101416	-2.15892	-1.738	-2.48191	1.2818	-2.21656	0.415653	-3.0968	0.82423	0.0668711	-1.75189	-0.863631	-0.0274207	-0.813993	-0.00303562	1.31793	-0.848144	-0.509521	-0.394688	-0.837509	-1.66106
							-1.78156	-3.75368						5.9015	-10.0408	-2.28312	-0.488887	-1.52813	0.00384321	0.0599771	0.00178774	0.474766	0.0602497	-2.81013	-1.33743	-1.02196	1.931	-0.0738622	0.893837	-0.411756	1.50003	-2.06928	2.24295	-1.96058	0.054446	-1.8365	2.18519	0.326112	-0.283672	0.0254843	1.16842	-0.217923	-1.19348	1.16511	-0.984717	-2.98518	0.676337	-1.93064	-1.66106
							-0.456839	-3.39455						5.9143	-4.21988	-2.89005	0.131764	-1.09623	-0.398587	0.648565	-1.11555	-1.61225	0.0602497	-1.85102	-2.60233	-0.570005	0.110804	-0.943626	3.25756	1.21061	2.99451	-2.34437	1.04151	-1.44863	0.295251	-1.69646	3.9998	1.62231	-1.38483	0.247763	0.211748	-0.933207	-0.598256	1.31793	-0.16528	-2.21154	-1.15971	-0.369025	-1.97226
							-0.456839	-4.83106						5.927	-2.10319	0.144633	-0.488887	-1.09623	-1.20345	0.942859	-2.23289	0.474766	-2.38024	-3.76924	-2.1807	0.785859	-3.07454	0.50598	1.14265	-1.28534	-0.866225	-1.10648	0.560931	-0.0407516	1.49928	-1.8365	2.2986	-1.35895	-1.14013	0.247763	0.690086	-1.17163	0.116008	1.9292	-0.574999	-1.59262	-0.700695	-1.93064	-1.34986
							0.300144	-3.75368						5.9398	-1.04485	-1.67618	0.338648	1.71108	0.205058	0.0599771	-0.556881	-0.419668	-0.854936	-1.53132	-0.494156	-1.47391	-2.61949	-4.51932	3.38197	-1.78453	0.379174	-0.143678	2.12281	-1.32064	-1.02918	-0.996297	1.27788	-1.48857	-0.528374	0.136624	-0.147005	-2.00613	-0.241124	1.01229	-0.574999	-3.13991	-0.853699	0.411782	-0.883059
							0.110898	-6.26757						5.9526	-3.16154	-1.67618	-0.695771	-0.66434	0.607488	-0.234317	0.00178774	-1.91039	-0.244812	1.66572	1.19238	-5.5415	1.47595	-0.750345	1.51587	1.585	1.99819	-0.143678	2.24295	-0.424718	0.054446	-2.53667	3.31932	-0.45161	0.328085	1.58144	-0.505758	-0.575565	-0.12208	0.553841	0.517584	-3.44936	-0.853699	0.255621	-0.26066
							1.05713	-4.47193						5.9654	-4.21988	-5.92474	-1.10954	-0.66434	-1.60588	-0.528611	-0.836216	-1.61225	-0.244812	-0.891909	0.349114	-4.18564	-0.799294	-2.00667	2.63553	-0.661351	0.00555448	-0.968936	-0.280081	-0.680696	0.656458	-2.39663	1.16447	0.326112	1.3069	2.02599	-1.34285	0.258933	-0.360168	0.706658	-1.12129	-3.44936	-0.700695	-0.212864	-1.50546
							0.300144	-4.11281						5.9781	-1.57402	-0.462304	-1.52331	-1.09623	-1.20345	0.354271	-0.556881	-0.419668	0.0602497	-2.81013	-1.33743	3.49759	0.110804	-0.557064	2.26231	0.586622	0.130094	-2.34437	-0.280081	-1.57662	0.415653	-3.0968	2.97908	-0.58123	-0.283672	-0.0856552	-0.386174	0.0205048	-0.7173	2.08201	-0.711572	-2.67572	-1.0067	1.03643	0.206138
							0.678635	-2.31717						5.9909	-4.74905	-0.462304	-0.902655	0.631343	-1.20345	1.23715	0.281122	-0.419668	1.58556	-0.572205	-1.33743	-5.08955	-2.61949	1.85895	2.1379	-0.0373643	0.877334	-1.93174	0.440786	-1.19265	-0.908774	-1.27636	1.95836	-0.970091	0.939842	0.358903	-0.147005	-0.337137	-0.7173	3.30455	-0.711572	-2.67572	-0.853699	0.0994592	-1.34986
							0.300144	-3.39455						6.0037	-2.63237	-1.67618	-1.10954	-1.74408	-1.40466	-0.234317	0.560457	-0.121524	-0.854936	-2.49043	-1.33743	0.333904	-3.98464	-2.97307	2.1379	0.087433	0.503714	-0.281221	0.921364	-0.0407516	-1.26998	-3.23683	3.77297	-1.48857	0.0833824	-1.97503	-2.77786	-0.337137	-0.12208	1.01229	-1.39444	-3.13991	-0.853699	0.0994592	-0.105061
							-0.267593	-2.31717						6.0165	-1.04485	-4.10393	0.752416	-1.31218	-0.398587	0.942859	0.00178774	0.77291	-2.99037	0.706609	-1.33743	-1.02196	-2.16444	-3.06971	4.004	-0.411756	-0.741685	-2.20682	-0.159936	-0.808684	-2.1128	-3.937	1.27788	1.23345	-0.0389689	-0.419073	-2.17994	0.139719	-0.241124	1.16511	-1.66758	-2.52099	-0.853699	0.880266	-0.727459
							-1.78156	-2.31717						6.0293	-4.74905	-2.28312	-0.695771	-0.880287	-0.197372	0.354271	0.281122	-1.01596	-0.244812	1.34602	-0.915791	0.785859	-1.70939	-2.10331	2.75994	-0.286959	1.00187	-2.06928	-1.9621	0.471204	-2.83521	-1.97653	3.31932	-1.74781	-0.16132	1.58144	-2.53869	-0.456351	-1.31252	1.9292	-1.12129	-2.52099	-1.0067	-0.369025	1.29534
							0.678635	-2.67629						6.042	-0.515678	-5.92474	0.338648	-1.52813	-0.801017	0.648565	0.281122	-0.121524	-0.854936	-0.252502	-2.60233	-2.82978	-0.799294	-3.26299	3.8796	1.95939	-1.48892	-2.48191	0.80122	-0.808684	-4.03924	-2.2566	1.16447	-2.00705	0.328085	-0.307934	-2.53869	1.57029	-0.360168	1.9292	-1.53101	-2.36626	-2.99575	0.0994592	-1.34986
							-0.0783477	-0.521526						6.0548	-2.63237	-1.67618	-0.282003	-1.09623	-0.801017	-0.234317	0.839792	-0.419668	-1.16	-0.572205	-2.60233	-0.118051	-1.70939	-0.750345	2.26231	0.711419	0.752794	-0.69385	-2.44268	-1.32064	-3.19642	-2.6767	-0.536727	0.326112	0.695139	0.0254843	-2.77786	-0.456351	-1.43156	1.62356	-0.848144	-1.74735	-1.46571	0.0994592	0.672937
							-0.646084	-1.59891						6.0676	1.60101	-1.06924	0.545532	-1.96002	0.205058	-0.822905	-0.277547	0.176621	-0.244812	2.62483	-0.0725212	2.59368	-0.344245	-6.06556	1.88909	0.337028	-0.741685	-2.06928	-1.24124	-0.808684	-2.3536	-2.11656	0.257164	-1.87743	1.18454	1.24802	-3.01703	1.09343	-1.19348	2.23483	0.517584	-3.44936	-0.700695	-0.212864	-0.57186
							-0.646084	-0.162398						6.0804	-2.63237	3.78626	0.131764	1.71108	-1.20345	0.0599771	-1.67422	1.3692	-1.16	-1.21161	-1.33743	-5.08955	-3.52959	-0.943626	0.769431	0.961014	-0.617145	-1.24402	-0.880803	-3.88042	-2.83521	-0.996297	0.710816	-1.22933	0.695139	2.80397	-2.29952	1.45107	-0.00303562	0.553841	-0.574999	-3.13991	-1.31271	-0.525186	0.828537
							0.110898	0.19673						6.0932	-2.63237	-4.10393	1.57995	-1.52813	0.205058	-0.822905	1.11913	1.66734	-1.46506	-1.85102	-2.1807	-2.37782	-2.16444	-1.81339	2.26231	0.461825	-1.61346	-0.556307	-2.68297	-2.72852	-3.43723	-2.2566	-1.44403	0.585352	-0.406023	-1.19705	-3.85412	1.6895	-0.241124	2.08201	-1.25786	-2.05681	-2.53674	0.255621	-0.727459
							-0.456839	-0.880654						6.1059	-0.515678	-2.28312	-1.10954	-0.880287	-0.599802	0.0599771	-0.556881	-0.419668	-1.16	0.706609	-1.33743	-1.02196	0.110804	-0.0738622	3.00875	0.337028	-1.738	-2.48191	-2.20239	-1.32064	-3.19642	-1.4164	-1.78427	-1.09971	0.0833824	0.247763	-2.65828	1.09343	-0.7173	0.401023	-0.711572	-3.13991	-0.700695	0.411782	-0.57186
							0.110898	-1.23978						6.1187	-4.74905	-2.28312	-1.52331	-0.66434	-0.398587	0.648565	-2.51222	-0.419668	-1.16	0.706609	-5.97541	-1.47391	0.110804	-4.13276	1.76468	-0.411756	-3.23248	-1.93174	-3.64413	-1.96058	-1.75159	-1.97653	-1.89768	-1.87743	-0.773077	0.581181	-2.53869	0.974216	-1.31252	1.16511	-0.301853	-2.05681	-3.14875	-1.93064	0.206138
							-0.267593	1.27412						6.1315	-3.69071	-0.462304	0.338648	-0.232445	-0.398587	0.354271	0.560457	0.176621	-2.07518	-1.53132	-0.915791	0.333904	-0.799294	1.2791	1.51587	-1.41013	-2.23616	-0.968936	-1.72181	-0.296729	-2.3536	-2.2566	-0.309901	-0.192369	1.42925	0.80346	-1.34285	-0.0987092	-0.836344	-0.363064	-0.574999	-2.36626	-3.30176	-1.30599	1.13974
							-0.646084	-1.59891						6.1443	0.542666	-3.49699	0.545532	0.415396	-1.60588	-0.234317	0.560457	0.474766	0.365311	-2.49043	0.349114	-0.570005	-4.89474	-1.71675	1.26706	0.711419	-3.10794	-1.38157	-2.68297	-2.60053	0.174848	-0.996297	-2.80499	-2.65516	0.0833824	-1.08591	-1.82119	-1.29085	1.54454	0.0953886	-0.438426	-3.44936	-0.0886809	0.880266	0.206138
							-0.83533	0.555858						6.1571	-3.69071	-3.49699	1.78683	-1.52813	-1.00223	0.0599771	-0.556881	-1.3141	-1.16	-1.21161	1.19238	-2.82978	-0.799294	-3.35963	3.38197	-0.411756	-3.85518	-1.65665	-3.40384	-1.44863	-1.63119	-1.69646	-4.05253	-1.48857	0.81749	0.247763	-2.06036	1.09343	-0.836344	-0.0574288	1.33702	-3.44936	-0.394688	-1.46215	-0.57186
							0.86788	0.19673						6.1699	0.0134939	-5.3178	-0.902655	-0.232445	-1.40466	0.942859	-0.836216	-0.121524	-2.07518	-2.81013	0.770749	-2.37782	-3.07454	-4.2294	1.76468	-3.53169	-3.85518	-3.03208	-2.92326	-1.57662	-1.14958	0.824139	-3.37205	-2.00705	-0.16132	0.692321	-1.94077	-0.0987092	0.354096	-0.363064	0.927302	-3.44936	-2.38373	-0.681348	-0.105061
							0.110898	-0.521526						6.1827	-0.515678	-3.49699	1.37307	-1.74408	-2.41074	0.942859	0.839792	-0.717813	-0.549874	1.02631	-0.494156	3.94954	-0.344245	-1.23355	1.14265	-1.41013	-3.73064	-3.58226	-4.1247	-2.85651	-2.2332	-0.716229	-1.78427	-1.48857	0.328085	0.581181	-3.13662	-0.813993	-0.241124	0.401023	-0.984717	-4.06828	0.0643227	-0.369025	-1.34986
							0.300144	0.19673						6.1955	-3.69071	-2.89005	0.545532	-0.0164984	0.00384321	0.0599771	-1.39489	0.176621	-1.16	-1.21161	-1.75906	-1.47391	0.110804	-1.71675	0.39621	-1.53493	-3.10794	-3.85734	-1.36138	-1.83259	0.656458	0.264005	-2.9184	-1.74781	-0.895428	0.247763	-2.89745	-0.337137	-1.19348	-0.363064	-0.984717	-4.68719	-1.77172	-0.525186	0.828537
							0.86788	0.914987						6.2083	0.0134939	-0.462304	-0.902655	0.199449	-1.20345	0.354271	-1.11555	-1.3141	-0.549874	-0.572205	-3.4456	-0.570005	-3.52959	-1.23355	0.769431	-1.53493	-3.85518	-3.16963	-2.56283	-4.13639	-0.306761	-1.8365	-2.80499	-2.52553	-1.26248	-0.0856552	-2.41911	0.378147	0.830272	0.248206	0.107865	-2.36626	-0.700695	-1.93064	-0.105061
							2.00335	1.63324						6.221	-5.27823	-0.462304	-2.35084	-0.232445	0.205058	-0.234317	1.95713	-0.121524	-0.549874	-2.81013	-0.915791	-0.570005	-2.61949	-2.48987	-0.474636	-1.53493	-2.73432	-3.85734	-2.08225	-0.552707	1.86048	-0.576196	0.710816	0.974213	0.0833824	0.247763	-2.65828	0.735789	-0.360168	-0.0574288	-1.94073	-2.36626	1.44135	-0.525186	0.517338
							-0.267593	1.99237						6.2338	-2.10319	-1.06924	0.131764	-1.96002	0.607488	0.942859	-0.277547	0.176621	0.365311	0.0672017	-0.494156	0.785859	-2.61949	2.63207	-0.599043	0.711419	-2.73432	-0.556307	-3.40384	-2.98449	-0.788371	-2.11656	-0.99038	-0.840471	-0.406023	0.247763	-1.7016	0.855002	0.116008	-0.0574288	-2.62359	-2.36626	-0.0886809	0.724105	-0.105061
							0.489389	1.27412						6.2466	-1.04485	-0.462304	-1.10954	1.49513	-0.398587	-0.234317	1.11913	-0.121524	0.0602497	0.0672017	-3.4456	0.333904	-3.07454	-1.52347	2.0135	-0.910945	-1.23984	-1.10648	-1.12109	0.0872372	1.61968	-0.436162	-0.65014	1.23345	-1.14013	-0.419073	-0.625343	-0.337137	0.354096	-0.515881	-0.574999	-1.28316	-0.547692	-0.369025	0.828537
							-0.267593	1.99237						6.2594	-4.21988	0.144633	-0.282003	-0.66434	-0.197372	-0.528611	0.00178774	0.77291	-0.854936	0.386905	2.03565	-0.118051	-3.52959	0.119418	-0.847857	-0.536554	-2.23616	-2.20682	0.560931	-0.808684	-0.547566	-1.8365	0.597403	-1.74781	0.0833824	0.470042	-1.10368	-0.933207	-1.66965	-0.515881	-1.39444	-0.818978	-0.0886809	0.567943	0.0505387
							-0.646084	-0.162398						6.2721	-1.57402	-4.71086	0.752416	-2.17597	-0.197372	0.648565	0.560457	-0.121524	-0.244812	-0.891909	-1.75906	2.14172	-3.07454	2.82535	-1.5943	-3.78128	-2.23616	-1.38157	-0.280081	-0.808684	1.61968	0.544072	1.27788	-1.87743	0.695139	1.02574	0.80967	0.139719	-0.479212	-2.19687	-0.848144	-0.973707	0.0643227	-0.212864	-2.12786
							0.110898	-1.59891						6.2849	0.0134939	-1.06924	-0.695771	0.199449	-1.00223	-0.234317	1.11913	-1.61225	-0.854936	0.0672017	-2.60233	-0.570005	-1.70939	-3.16635	-1.46989	-2.28372	0.628254	-2.48191	-1.00095	-0.296729	2.10129	-2.11656	3.2059	-0.840471	-0.773077	-0.641352	-0.984096	-0.217923	-1.66965	-2.80814	0.927302	-0.818978	1.13535	-1.30599	-0.26066
							0.110898	-0.162398						6.2977	-7.39491	-2.89005	-0.695771	-1.09623	0.205058	-0.234317	-0.556881	-0.121524	-1.16	-0.252502	-3.02397	1.68977	-2.61949	-2.48987	-1.96752	-0.786148	0.503714	-1.24402	-1.72181	-0.0407516	0.776861	-0.156095	-0.0830751	0.196491	-0.406023	-0.0856552	0.450917	-1.64849	0.235052	-1.89124	-0.984717	-0.818978	1.13535	-0.525186	1.45094
							0.110898	-0.521526						6.3105	-0.515678	-4.10393	-1.31642	-0.448393	0.205058	0.354271	0.560457	1.3692	-0.244812	-1.21161	-0.915791	1.23781	-0.344245	-0.750345	-1.09667	0.087433	1.00187	-0.418764	0.320642	-2.21656	1.61968	0.824139	0.937643	0.844593	-0.283672	1.13688	1.04884	-0.456351	-0.836344	-2.96096	-0.711572	-0.354793	-1.31271	-0.212864	-0.883059
							0.489389	0.19673						6.3233	-2.63237	-0.462304	0.338648	-0.448393	-1.20345	-0.234317	0.560457	-0.419668	-1.16	-2.17072	1.19238	-2.82978	-5.34978	-0.943626	-1.5943	-1.65973	0.877334	-0.143678	0.440786	-0.16874	2.7033	-2.39663	1.16447	-1.61819	0.328085	0.692321	1.40759	-1.17163	-0.241124	-4.48913	-0.574999	0.109393	-2.38373	-1.30599	0.361738
							0.110898	-0.162398						6.336	-3.16154	-2.28312	0.9593	0.415396	-1.00223	0.0599771	0.281122	-0.121524	-1.77012	-1.53132	-0.494156	0.785859	-0.799294	0.312699	-3.70921	0.961014	0.628254	-0.00613442	3.4444	-1.83259	2.7033	-2.2566	1.61812	-1.35895	-1.38483	-0.752492	0.450917	-1.64849	-0.479212	-3.26659	-0.711572	-0.66425	-0.853699	-1.77448	-0.26066
							-0.83533	-0.880654						6.3488	-1.57402	-1.67618	0.545532	-0.880287	-0.197372	0.354271	0.560457	-0.121524	0.670373	-1.85102	0.770749	-2.37782	-1.25434	-0.170503	-3.33599	-0.786148	1.00187	-0.418764	2.00266	0.0872372	2.94411	-2.11656	1.05106	-0.32199	0.450436	0.136624	1.04884	-3.07906	-1.66965	-5.25322	-0.711572	-0.66425	-0.394688	-1.14983	-0.26066
							-0.456839	0.555858						6.3616	-0.515678	-2.89005	-0.695771	1.92703	0.607488	0.942859	-1.39489	-0.121524	-1.77012	-0.572205	-1.75906	1.23781	-3.98464	-2.77979	-4.58006	-1.28534	1.25095	-0.831393	0.80122	0.215226	2.22169	-1.97653	0.82423	-0.58123	-0.528374	0.470042	0.450917	-2.95984	-0.836344	-4.48913	-2.0773	-0.354793	-2.38373	-0.212864	-0.105061
							-0.83533	-1.59891						6.3744	1.07184	-1.06924	-0.488887	-1.74408	-2.00831	0.648565	1.39846	0.474766	0.670373	1.02631	0.349114	1.68977	-5.34978	-3.93948	-2.83836	-1.65973	0.628254	-0.281221	1.16165	-1.19265	2.10129	-1.13633	0.257164	-0.192369	-2.11894	-0.530213	0.570501	-2.84063	0.354096	-4.33632	-2.76016	1.81141	-3.45476	-1.93064	-3.68385
							-0.456839	-0.162398						6.3871	0.542666	-3.49699	0.545532	-1.09623	0.205058	-1.1172	-1.39489	-0.717813	-1.16	-0.572205	-0.915791	-1.02196	-3.07454	-0.557064	-3.21158	-3.53169	0.503714	-0.968936	1.2818	2.51902	1.74008	-0.436162	2.97908	-1.22933	-0.895428	-1.86389	-0.26659	-4.50963	0.592184	-5.55885	-3.03331	1.19249	-4.83179	1.03643	-0.105061
							-1.02458	-1.23978						6.3999	-3.69071	-0.462304	-0.488887	-1.09623	0.406273	0.648565	-0.556881	-0.121524	-0.854936	-1.53132	2.03565	1.68977	-1.25434	0.40934	-2.09192	-3.53169	2.37181	-0.968936	-0.640514	-1.44863	-0.306761	-0.716229	2.2986	-0.45161	-1.50718	-1.19705	-0.147005	-3.31749	-1.7887	-5.25322	-2.21387	0.573579	-2.68974	1.19259	-0.41626
							-0.267593	-0.880654						6.4127	-3.16154	-1.06924	-0.695771	-1.52813	0.00384321	-1.1172	0.560457	0.474766	-1.16	-0.572205	-2.1807	-1.47391	-1.70939	-2.10331	-3.70921	-1.78453	0.752794	-1.24402	0.320642	-1.32064	1.25847	-0.576196	3.09249	-0.58123	-2.24129	0.136624	0.80967	-3.67513	-0.479212	-4.1835	-2.35045	0.883036	-1.92472	0.411782	-2.12786
							0.678635	-1.95804						6.4255	-1.04485	-2.89005	-0.282003	1.06324	-0.398587	-1.1172	0.00178774	0.77291	-0.549874	-3.12983	-1.33743	3.94954	-1.25434	-0.750345	-4.08243	-0.661351	1.00187	-0.69385	0.440786	-1.19265	1.25847	-1.13633	2.2986	-1.48857	-2.11894	-1.64161	-0.147005	-1.88692	-0.479212	-5.40604	-0.848144	0.41885	-3.14875	-1.77448	-2.12786
							0.110898	-0.880654						6.4383	0.0134939	-1.67618	-0.0751195	-1.96002	-0.197372	0.648565	-0.556881	0.474766	-1.16	0.706609	-0.494156	-0.118051	-2.16444	0.0227781	-3.83362	-1.28534	1.50003	-1.38157	1.40194	-0.424718	0.295251	-0.716229	2.97908	0.326112	-2.60835	0.247763	0.211748	-0.933207	-1.43156	-5.1004	-1.94073	1.50195	-1.61872	0.255621	-0.26066
							-0.267593	-3.03542						6.4511	-5.8074	-2.28312	-0.282003	0.84729	-0.398587	1.23715	-0.556881	-0.419668	-0.854936	-0.252502	-0.0725212	1.23781	-1.25434	-1.71675	-4.95328	-2.65811	1.37549	-2.48191	2.3631	-1.57662	2.7033	-0.0160618	2.63884	2.1408	-2.36364	-1.19705	2.00551	-1.88692	-1.07443	-1.89124	0.517584	0.883036	-0.547692	-2.39912	-1.81666
							-0.0783477	-3.75368						6.4639	-2.10319	-4.10393	-1.10954	-0.66434	-1.20345	0.648565	0.839792	1.66734	-2.07518	-0.891909	0.349114	-1.02196	2.38605	2.05223	-3.70921	-2.65811	0.628254	-3.16963	1.64223	-0.552707	-0.186359	-0.296129	1.39129	-1.09971	-2.486	0.0254843	-0.864512	-1.29085	-0.479212	-1.89124	0.381011	0.728307	-1.77172	-0.525186	-2.12786
							-0.267593	-1.95804						6.4766	-3.69071	-1.67618	-1.10954	-0.232445	0.205058	-0.234317	0.560457	0.77291	0.670373	-2.49043	-3.4456	0.333904	1.47595	-1.23355	-2.34074	-1.65973	1.62457	-0.143678	0.0803526	-1.96058	-0.0659565	-0.156095	1.27788	2.01118	-3.46481	-0.419073	1.04884	-1.41006	0.116008	-2.04405	1.33702	0.883036	-1.31271	-0.0567022	-2.12786
							-1.02458	-4.11281						6.4894	-5.27823	-1.06924	-0.282003	-1.31218	-0.197372	1.53145	-0.277547	-1.61225	1.2805	-0.572205	-3.86724	-0.118051	-4.43969	1.66566	-2.09192	-1.53493	2.37181	-1.24402	-0.280081	-0.424718	0.656458	-0.716229	1.84495	-1.09971	-3.58716	-0.641352	0.331333	-0.337137	-1.7887	-1.73842	-0.16528	0.41885	-0.394688	0.567943	-3.37265
							0.110898	-3.75368						6.5022	-1.57402	0.75157	-0.0751195	-0.880287	-1.60588	-0.234317	-1.11555	0.77291	-2.99037	0.386905	1.61402	3.04563	1.0209	-0.653704	-1.22108	-0.0373643	1.12641	-2.06928	0.80122	-2.47254	-1.63119	-0.996297	2.75225	-0.0627492	-2.9754	-0.752492	0.570501	0.616575	-1.31252	-1.5856	0.517584	1.03776	-1.15971	1.03643	-1.34986
							-0.83533	-4.47193						6.515	-3.69071	-2.89005	-1.31642	-0.448393	-0.801017	0.354271	-1.39489	-1.3141	-1.16	-1.85102	0.770749	-1.47391	-3.98464	-0.943626	-1.96752	-1.16054	0.628254	-2.34437	-1.24124	-3.49645	-2.1128	-2.2566	-0.763554	-0.710851	-2.85305	-1.08591	-0.147005	1.21264	0.116008	-0.668698	-1.53101	0.883036	-2.07773	-0.993671	-3.06145
							0.110898	-6.26757						6.5277	-5.27823	-1.67618	-1.52331	0.199449	-0.599802	-0.234317	1.11913	0.176621	-0.854936	-1.21161	1.19238	2.14172	-1.70939	-0.460424	-1.46989	1.95939	0.00555448	-2.757	0.0803526	-3.36846	-2.2332	-3.0968	1.50471	0.714973	-2.9754	-0.974771	0.929255	0.139719	-1.55061	-0.668698	-0.711572	-0.200064	-1.61872	-0.525186	-2.75025
							0.300144	-5.19019						6.5405	-3.16154	-3.49699	0.131764	0.415396	-1.00223	-0.234317	-0.277547	-0.717813	-1.46506	-1.53132	-0.0725212	-2.37782	-4.89474	0.699261	0.893837	-0.286959	0.00555448	-2.20682	-0.400225	-3.62444	-1.75159	-0.716229	1.27788	-1.48857	-3.70951	-0.0856552	0.0921637	-1.41006	-1.55061	-0.668698	-1.39444	1.34722	-1.61872	-0.837509	-2.12786
							0.110898	-5.54932						6.5533	-2.10319	1.35851	0.752416	-0.66434	0.607488	0.0599771	-1.67422	-0.121524	-1.16	-4.08894	1.19238	3.04563	1.47595	-0.267143	-0.474636	0.711419	-1.1153	-0.556307	-1.60167	-3.49645	-1.87199	-1.69646	1.16447	-0.0627492	-3.58716	-2.64186	-0.386174	-0.933207	-0.836344	0.248206	-3.30645	2.27559	-1.15971	-1.46215	-1.81666
							0.300144	-2.67629						6.5661	-2.63237	-5.3178	0.545532	-0.0164984	0.808703	0.942859	-0.836216	-1.01596	-1.46506	-0.572205	-3.02397	-1.02196	-4.43969	-0.943626	0.0229904	-1.03574	-2.60978	-3.85734	-5.80673	-3.11248	-2.59441	-3.0968	2.18519	0.585352	-4.56597	-2.08616	0.331333	-0.575565	-1.07443	1.9292	-2.48702	0.728307	-0.700695	-1.93064	-1.66106
							1.05713	-5.19019						6.5788	-4.21988	-2.89005	-0.488887	-1.09623	-0.801017	0.648565	-0.277547	-0.419668	-1.16	-2.81013	0.349114	3.94954	0.565854	-1.33019	1.01824	-0.411756	-2.73432	-1.7942	-2.92326	-1.83259	-1.9924	-1.69646	-0.196488	-2.9144	-3.46481	-0.530213	-0.26659	0.497361	-0.955388	-0.0574288	-0.574999	1.03776	-1.61872	-0.369025	-1.97226
							-0.0783477	-4.11281						6.5916	-5.27823	0.75157	0.545532	-1.96002	-0.197372	-0.528611	0.839792	2.85992	-0.854936	-2.81013	1.19238	-0.118051	-1.70939	-1.33019	0.271804	0.961014	-2.60978	0.131409	-1.12109	-4.0084	-3.31682	-3.0968	1.39129	-1.48857	-4.19891	-2.30844	-0.505758	-0.337137	-1.66965	0.0953886	-1.12129	0.264122	-0.853699	-0.212864	-2.59465
							-0.0783477	-5.19019						6.6044	-3.16154	-1.67618	1.16618	-0.232445	-1.40466	2.12004	-0.277547	-0.419668	-0.854936	-1.53132	-0.915791	-1.92587	-3.07454	-2.00667	0.39621	-0.536554	-1.98708	-1.65665	-2.56283	-2.34455	-2.47401	-3.23683	0.937643	-0.192369	-4.19891	-2.64186	-0.147005	1.21264	-0.479212	1.31793	-0.301853	-0.200064	-0.700695	-0.681348	-2.12786
							-1.78156	-3.39455						6.6172	-6.86574	-1.67618	0.338648	-0.448393	-1.80709	0.648565	0.839792	-0.419668	-2.38024	0.0672017	-2.60233	-2.82978	-2.16444	-1.71675	2.38672	-0.910945	-3.10794	-2.48191	-3.28369	-0.552707	-3.55763	-4.91724	0.710816	-1.87743	-3.58716	-1.75275	-0.625343	0.497361	-1.31252	0.553841	-0.848144	0.264122	0.82934	-0.993671	-0.727459
							0.110898	-3.75368						6.63	-5.27823	-1.06924	-1.52331	-0.448393	0.406273	0.0599771	0.00178774	-0.717813	-1.46506	-3.76924	1.19238	-0.118051	-3.98464	-0.460424	1.88909	0.337028	-3.48156	-2.61945	-2.68297	-2.08857	-3.79843	-4.63717	0.597403	-1.22933	-3.95421	-0.863631	0.450917	0.616575	-0.241124	2.08201	-1.12129	0.41885	-2.99575	-1.30599	-1.97226
							-1.40307	-4.11281						6.6428	-3.69071	-4.71086	-0.695771	0.631343	-0.398587	-0.234317	1.39846	0.77291	-1.46506	-1.85102	-0.0725212	1.23781	-0.344245	1.08582	2.38672	1.4602	-3.48156	-1.65665	-1.12109	-0.552707	-3.55763	-3.937	-0.65014	-1.35895	-3.09775	-1.97503	-0.864512	-0.217923	-0.479212	1.77638	0.381011	-0.0453355	-3.30176	-0.525186	-1.81666
							-0.646084	-5.90845						6.6556	-5.27823	-1.06924	-0.0751195	-3.2557	-0.801017	1.23715	0.560457	0.474766	0.670373	-0.572205	-0.0725212	2.14172	1.47595	1.66566	3.00875	1.08581	-4.97604	-2.34437	-4.36499	-0.296729	-4.28004	-1.55643	-0.65014	-1.48857	-2.7307	-0.863631	0.80967	0.378147	-0.360168	0.706658	0.517584	-0.354793	-2.68974	0.0994592	-0.41626
							0.110898	-5.90845						6.6683	-4.21988	2.57238	-0.282003	-2.60786	0.607488	-0.822905	-0.836216	1.96549	-2.07518	-1.85102	-0.915791	-0.570005	-1.70939	-4.51932	3.00875	-1.41013	-5.59874	-0.69385	-2.08225	-2.72852	-2.71481	-0.996297	-0.423314	-2.00705	-3.09775	-2.753	-0.984096	0.258933	-1.66965	0.706658	-0.438426	-1.74735	-2.68974	0.0994592	-1.19426
							0.300144	-5.90845						6.6811	-4.74905	0.144633	0.338648	1.49513	0.808703	0.354271	-0.277547	-0.717813	-0.549874	0.0672017	-0.494156	0.333904	-3.98464	-1.62011	2.63553	-0.661351	-2.60978	-2.757	-4.1247	-1.32064	-2.83521	-4.63717	-2.46475	-1.74781	-1.50718	0.247763	-1.22326	1.33186	-0.955388	3.45737	-0.711572	-1.12844	-1.92472	1.19259	-1.81666
							-0.83533	-5.90845						6.6939	-5.27823	-1.67618	-0.0751195	0.415396	-1.00223	1.53145	-1.11555	-0.717813	-2.38024	0.0672017	0.770749	-2.37782	-1.25434	-3.06971	0.520617	0.087433	-2.85886	-1.24402	-3.16355	-0.296729	-2.95562	-0.996297	-1.78427	-2.52553	-2.9754	-2.08616	-2.77786	1.09343	-0.12208	1.31793	-0.711572	-1.43789	-1.0067	-1.30599	-1.19426
							-0.0783477	-4.83106						6.7067	-5.27823	0.144633	0.545532	-1.74408	-1.20345	-0.528611	0.00178774	0.176621	-0.244812	-3.12983	-3.02397	-0.570005	1.47595	-2.58651	3.13316	-0.286959	-1.36438	-1.93174	-3.16355	-2.60053	-1.26998	-2.11656	-0.763554	-1.87743	-1.99659	-1.41933	-1.46243	0.497361	0.354096	1.16511	-3.71617	-1.28316	-0.547692	1.66107	-0.26066
							1.24637	-4.47193						6.7195	-5.8074	0.144633	-0.282003	-0.66434	0.406273	-0.234317	-3.07089	-0.717813	-0.244812	0.0672017	-1.33743	-4.18564	-1.70939	-4.7126	4.62604	0.087433	-0.741685	-1.65665	-3.88442	-1.19265	-3.43723	-1.69646	-2.23792	-1.22933	-1.87424	-1.75275	-3.85412	2.04714	-0.598256	1.77638	-2.76016	-0.66425	-1.15971	-1.46215	-0.883059
							0.300144	-3.39455						6.7323	-3.16154	-1.06924	0.545532	-1.74408	-0.599802	0.648565	-1.95355	-0.419668	-0.244812	-2.49043	-0.915791	0.785859	1.47595	2.92199	3.00875	-0.786148	-0.243525	-0.69385	-3.28369	-1.06466	0.656458	-2.53667	-1.55745	-2.26629	-0.406023	-0.0856552	-3.01703	0.139719	-0.955388	1.77638	-1.53101	-3.29464	-1.31271	-0.525186	-1.19426
							-0.646084	-2.67629						6.7451	-1.57402	-6.53168	0.9593	-1.96002	-1.20345	0.0599771	-1.39489	-0.419668	-1.77012	0.0672017	0.770749	-2.82978	-0.344245	-1.33019	4.25282	1.08581	-0.990765	-2.61945	-2.32254	-3.24047	0.897263	-0.856263	-0.65014	-4.59946	-2.24129	0.136624	-3.73454	1.09343	-0.241124	1.77638	-1.25786	-2.83045	-0.241684	0.724105	-0.26066
							-1.02458	-3.03542						6.7579	-4.21988	-2.28312	0.545532	-0.0164984	-2.20952	0.354271	-1.39489	-0.419668	-3.29543	1.02631	0.770749	1.23781	-3.07454	1.18246	2.51112	-1.78453	0.00555448	-0.556307	-2.32254	-0.0407516	0.656458	-1.55643	0.030338	-0.32199	-1.26248	0.247763	-4.21288	0.616575	-0.955388	2.54047	-1.12129	-1.43789	-0.853699	-1.46215	-1.19426
							-0.0783477	-1.59891						6.7707	-2.63237	0.144633	-1.93707	-0.66434	0.607488	-0.528611	-1.11555	-1.61225	-0.549874	-0.252502	2.87892	-0.570005	-1.25434	-1.81339	3.50638	0.586622	1.50003	-0.00613442	-3.88442	-0.936673	1.13807	-1.27636	-0.536727	-2.00705	-1.50718	0.136624	-4.33246	0.139719	0.592184	1.01229	-0.0287076	-4.37774	-1.15971	0.0994592	-0.41626
							-0.267593	-1.95804						6.7834	-4.21988	-3.49699	-1.10954	0.415396	-0.599802	0.942859	-0.836216	-1.01596	0.365311	-1.21161	0.770749	-1.47391	-4.43969	1.08582	1.51587	-0.0373643	0.877334	-0.69385	-6.16716	-2.85651	1.01767	-1.4164	-3.48547	-3.5625	-1.01778	1.13688	-4.33246	-0.813993	-1.07443	1.16511	-0.0287076	-4.06828	-0.700695	-1.61832	-1.03866
							0.489389	-2.67629						6.7962	0.0134939	-4.10393	-0.902655	-1.52813	-0.599802	0.354271	-0.556881	-0.717813	-1.16	1.66572	-0.494156	-0.570005	0.110804	-1.52347	1.64028	0.21223	2.37181	-4.6826	-4.24485	-1.96058	0.897263	-0.296129	-2.57816	0.974213	-2.24129	-0.641352	-3.2562	-0.337137	-0.7173	0.706658	-1.39444	-2.05681	-1.77172	-0.993671	-2.12786
							0.678635	-1.23978						6.809	-4.74905	-0.462304	-0.902655	0.199449	-1.00223	-0.234317	-2.51222	0.176621	-0.854936	-1.21161	-0.494156	-2.82978	-1.25434	1.18246	2.88434	-0.786148	0.752794	-2.48191	-2.56283	-1.57662	1.25847	-0.296129	-2.35134	0.585352	-1.38483	-2.08616	-4.57163	0.378147	-1.31252	0.401023	-2.21387	-3.13991	-1.0067	1.50491	-0.105061
							0.110898	-0.880654						6.8218	-3.16154	-4.10393	-0.488887	-1.09623	-0.801017	0.648565	-1.11555	-0.419668	-1.16	0.0672017	2.03565	-0.118051	-2.61949	-0.0738622	2.1379	-0.162162	0.752794	-3.03208	-3.28369	-1.96058	1.37887	-2.39663	0.82423	-2.13667	-1.14013	-0.307934	-2.17994	-0.337137	-0.7173	-0.821516	-1.12129	-3.91355	-0.853699	-0.0567022	-1.50546
							-0.267593	-0.521526						6.8346	-3.69071	-1.06924	0.338648	-1.52813	-0.398587	0.0599771	-0.836216	0.77291	0.670373	-0.572205	3.72219	-2.82978	-1.70939	0.216059	2.88434	-0.286959	2.62089	-0.143678	-3.40384	-2.85651	2.4625	-1.69646	0.82423	-1.87743	-0.16132	-0.752492	-1.82119	-0.0987092	0.47314	0.553841	-1.80415	-2.98518	-1.77172	-0.212864	-0.26066
							-0.456839	-0.162398						6.8474	-3.16154	-0.462304	-1.52331	-1.31218	-0.599802	-1.1172	-1.39489	-0.717813	-1.16	-2.17072	-0.915791	-2.82978	1.47595	0.795901	6.11892	1.95939	1.00187	0.268952	-1.36138	-2.85651	0.536056	-2.6767	-1.21721	-1.09971	-2.24129	-1.41933	-1.46243	-0.456351	-0.12208	0.859476	-1.53101	-3.60409	-0.853699	-0.0567022	0.828537
							-1.21382	-0.521526						6.8602	-2.63237	0.144633	-1.10954	0.199449	0.808703	-0.528611	-2.79156	0.474766	0.365311	-0.572205	1.61402	0.785859	-3.98464	-0.460424	2.75994	1.7098	2.49635	-0.143678	-0.0397919	-2.08857	2.4625	-0.996297	-0.536727	0.0668711	-0.773077	-0.752492	-1.34285	0.139719	-0.955388	-0.363064	-1.39444	-3.75882	-1.31271	0.255621	-1.81666
							-1.59231	-1.23978						6.873	-4.21988	-1.06924	0.545532	-1.52813	0.205058	0.354271	-3.07089	-0.121524	0.365311	0.386905	-1.33743	1.68977	-3.07454	-2.00667	1.39146	0.711419	0.877334	0.681581	-1.48153	-1.96058	4.62974	-1.4164	-0.309901	-2.39591	-0.283672	-0.0856552	-1.82119	-0.0987092	0.116008	0.401023	-1.80415	-2.83045	-3.14875	0.724105	-1.03866
							-0.456839	0.19673						6.8858	-1.57402	-5.92474	-0.695771	-0.880287	-0.398587	-0.528611	-1.67422	-0.419668	-0.244812	-0.252502	-3.02397	0.333904	-4.89474	-0.653704	2.51112	-0.162162	1.37549	0.681581	-0.400225	-2.21656	1.25847	-2.6767	-0.536727	-1.61819	0.205734	-1.64161	0.690086	0.0205048	-0.955388	0.706658	-2.89674	-3.13991	0.523333	-1.14983	-0.26066
							0.300144	-2.67629						6.8985	-1.04485	0.75157	-0.695771	-0.448393	-2.20952	-1.1172	-1.95355	-0.717813	-0.244812	-0.891909	1.19238	-1.47391	0.565854	-1.71675	0.769431	-0.786148	4.11537	-1.51911	1.2818	-2.85651	1.74008	-0.856263	-3.71229	-1.35895	-1.62954	0.247763	-0.147005	0.258933	-0.479212	-0.821516	-1.25786	-6.07975	-2.23073	-1.14983	-0.727459
							-1.02458	-0.521526						6.9113	-2.10319	-0.462304	-0.695771	-0.66434	-2.41074	-0.528611	-1.11555	0.474766	0.365311	-1.21161	0.770749	-0.570005	0.110804	-3.84284	0.769431	0.711419	2.86997	-0.831393	0.320642	-2.34455	3.54612	0.404039	-1.89768	-2.13667	-0.0389689	0.9146	-1.34285	-0.813993	-0.7173	-1.89124	-2.35045	-2.05681	-3.45476	0.0994592	-0.41626
							1.43562	1.63324						6.9241	-1.04485	2.57238	0.545532	1.27918	-0.599802	0.354271	-2.51222	0.77291	-2.07518	-2.49043	-2.1807	0.333904	0.110804	-2.97307	2.26231	0.711419	2.86997	-0.968936	1.76238	-3.88042	4.26853	-2.11656	-3.03182	-2.78478	-0.650726	0.358903	0.929255	0.974216	-0.241124	-1.89124	-0.438426	-3.29464	-2.53674	-0.837509	-0.727459
							0.300144	0.555858						6.9369	-3.16154	-1.06924	-0.0751195	-2.39192	-1.20345	-0.528611	-1.67422	-0.717813	-1.77012	-0.891909	-0.494156	4.40149	-1.25434	-2.58651	1.51587	0.21223	1.00187	-1.7942	0.440786	-2.08857	2.10129	-0.0160618	-0.99038	-3.43288	0.0833824	0.80346	-0.0274207	0.258933	-1.43156	-3.41941	1.20045	-2.98518	-2.07773	-1.14983	-0.57186
							-1.78156	1.27412						6.9497	-5.8074	1.35851	-0.488887	-0.232445	-2.00831	-0.234317	-1.95355	0.77291	-1.46506	-0.572205	-0.494156	0.333904	-1.25434	1.08582	-0.599043	-2.28372	2.99451	1.3693	-0.0397919	-0.552707	2.5829	-1.55643	-3.82571	-2.00705	-0.406023	0.136624	0.331333	-0.933207	-1.43156	-2.80814	-0.711572	-2.05681	-2.38373	1.34875	0.984136
							0.678635	0.19673						6.9625	-3.69071	0.144633	-0.488887	-0.232445	-0.398587	-0.234317	-1.67422	0.176621	-2.99037	-2.81013	-1.75906	-0.118051	-2.16444	-2.19995	0.147397	-0.286959	1.87365	-0.143678	0.80122	-1.83259	2.22169	0.264005	-3.71229	-2.52553	0.0833824	0.9146	-0.147005	-1.64849	-1.66965	-2.65532	-0.574999	-0.818978	-1.77172	0.255621	-0.727459
							0.110898	0.555858						6.9753	-5.27823	-2.89005	0.545532	-0.66434	1.00992	-1.1172	-3.35023	-0.121524	-0.244812	-1.21161	-0.915791	0.333904	-0.799294	-0.170503	0.893837	0.337028	4.23991	-0.281221	3.80483	0.215226	3.54612	-0.296129	-3.82571	-0.0627492	-0.283672	0.692321	0.211748	-0.694779	-1.7887	-4.03068	0.517584	-2.36626	-1.77172	0.724105	-1.19426
							-0.83533	1.63324						6.9881	-2.63237	2.57238	-1.31642	-1.31218	-0.197372	-0.822905	-1.39489	-1.61225	-0.244812	1.02631	0.770749	-3.73369	-5.80483	0.60262	-1.7187	0.961014	1.74911	-1.51911	2.84368	-1.44863	0.656458	0.264005	-3.59888	-1.87743	-0.650726	0.136624	1.04884	-1.29085	-1.31252	-3.87786	-0.16528	-0.66425	1.28835	1.03643	0.517338
							-1.21382	2.71063						7.0009	-5.27823	-3.49699	0.752416	-0.232445	1.21113	0.354271	-1.67422	-0.717813	-0.549874	-0.572205	1.19238	3.49759	-0.799294	-2.10331	-1.96752	-1.03574	1.50003	1.3693	2.96382	-1.96058	1.98089	-1.8365	-4.05253	-3.17364	-0.895428	-1.08591	1.52718	-1.29085	0.354096	-4.1835	-1.12129	-1.12844	-1.15971	2.12956	-1.03866
							1.05713	0.555858						7.0136	-1.04485	-0.462304	-0.902655	-0.66434	-0.197372	0.0599771	-1.11555	-0.121524	-0.244812	-2.49043	-2.60233	3.04563	-1.70939	-1.33019	-2.58955	-0.536554	1.50003	-0.831393	2.24295	-1.96058	-0.186359	-2.11656	-4.73301	-2.26629	-0.406023	-1.64161	-0.505758	-1.52928	-0.360168	-3.11378	-1.66758	-0.509521	0.37033	1.03643	0.206138
							-1.40307	1.27412						7.0264	-5.27823	1.35851	0.9593	-0.232445	0.607488	0.354271	-1.39489	0.176621	-0.854936	-2.17072	-4.28887	0.333904	-3.98464	-2.00667	-2.21633	0.337028	-0.368065	-2.34437	2.48324	-1.70461	2.10129	0.404039	-3.93912	-1.09971	-1.01778	-1.41933	-0.505758	-1.17163	-0.955388	-4.33632	-1.53101	0.41885	0.0643227	-0.525186	0.0505387
							-0.0783477	1.99237						7.0392	-7.39491	-2.28312	-0.695771	-1.31218	-0.197372	-0.528611	-1.67422	-0.717813	-0.244812	-0.891909	-3.02397	-2.37782	-2.16444	-0.0738622	-1.09667	-1.28534	0.628254	-2.06928	1.76238	-0.552707	4.02773	0.824139	-2.9184	-2.52553	0.0833824	0.0254843	-0.0274207	-2.95984	-0.360168	-4.33632	-2.0773	-0.66425	-0.547692	-2.0868	-1.03866
							-0.267593	2.3515						7.052	-1.04485	0.144633	-0.902655	-0.448393	1.21113	0.354271	-1.67422	-1.3141	-0.854936	1.66572	-1.75906	-2.37782	1.47595	-0.557064	-2.71396	1.7098	1.74911	-2.34437	3.08396	-0.936673	2.8237	-0.436162	-2.23792	0.326112	-0.773077	0.136624	0.450917	-2.00613	-1.43156	-4.33632	-4.26246	0.41885	-1.31271	-1.14983	1.13974
							0.110898	2.3515						7.0648	-1.04485	0.75157	-0.695771	0.415396	-0.197372	-1.1172	-1.67422	0.176621	0.0602497	-0.572205	-0.494156	1.23781	-1.25434	0.60262	-2.58955	2.70818	1.50003	-0.143678	1.52209	-0.0407516	2.10129	-3.0968	-3.48547	-1.22933	-1.14013	0.0254843	1.88593	-2.72142	-1.7887	-3.72505	-1.12129	-0.354793	-1.31271	-0.0567022	0.0505387
							-1.59231	0.19673						7.0776	-5.27823	3.78626	-1.52331	-0.0164984	1.21113	-1.1172	0.281122	0.176621	-0.549874	0.0672017	-3.4456	-0.570005	1.0209	-1.42683	-3.21158	-1.90932	-0.243525	-3.58226	2.60339	-0.680696	1.25847	-1.4164	-2.9184	-2.39591	-1.14013	2.02599	1.88593	-2.95984	-0.00303562	-3.11378	-0.301853	0.264122	-0.700695	0.255621	0.206138
							-0.0783477	3.78801						7.0904	-4.74905	0.144633	1.57995	0.84729	0.808703	0.354271	0.00178774	-0.121524	-1.77012	-1.53132	-1.75906	2.59368	-1.70939	0.119418	-2.46514	-1.03574	-0.118985	-1.65665	1.2818	0.85517	0.415653	-1.97653	-2.0111	-0.45161	0.572788	0.358903	2.24468	-3.07906	-0.12208	-3.11378	-1.25786	0.264122	0.0643227	-0.212864	0.517338
							-1.02458	-0.521526						7.1032	-4.21988	-2.89005	-0.488887	1.92703	-0.599802	-0.822905	-1.39489	-0.121524	-2.07518	-0.252502	0.349114	0.785859	-2.16444	-3.84284	-3.70921	-0.411756	0.254634	-2.89454	1.64223	0.727181	2.4625	-1.4164	-2.35134	-1.09971	-0.650726	0.136624	0.80967	-3.19827	-0.12208	-3.57223	0.381011	-1.28316	-2.07773	-0.369025	0.517338
							-0.646084	0.19673						7.116	-3.69071	-4.71086	-0.488887	-0.0164984	0.00384321	-0.234317	-0.277547	0.176621	0.0602497	0.386905	-0.915791	2.59368	-0.799294	-3.64956	-4.70446	0.337028	-1.738	-5.50786	4.04512	-2.21656	2.22169	-3.0968	-2.0111	-0.710851	-0.773077	0.80346	1.04884	-2.36377	-1.31252	-2.80814	0.517584	-1.59262	-0.700695	-0.837509	-1.03866
							-0.83533	2.3515						7.1287	-1.04485	-1.06924	-0.0751195	0.415396	0.205058	-0.528611	-0.556881	0.176621	-1.77012	0.706609	-2.60233	-0.570005	-0.344245	-3.7462	-4.45565	-0.536554	-2.85886	-1.7942	2.3631	-0.680696	0.897263	-2.39663	-0.763554	1.36307	-0.773077	0.692321	0.80967	-2.00613	-0.241124	-2.34969	-0.0287076	-0.200064	-1.77172	-0.0567022	0.0505387
							-0.0783477	2.71063						7.1415	-3.16154	-1.06924	-0.0751195	-1.31218	0.205058	-0.234317	-0.277547	-0.419668	-0.244812	-3.12983	-0.915791	1.23781	-0.344245	1.7623	-3.21158	-1.78453	-3.23248	-2.61945	0.681075	-1.06466	1.98089	-2.2566	-1.10379	-0.32199	-0.283672	-1.19705	-0.0274207	-0.0987092	-0.479212	-2.19687	0.244438	0.573579	-0.700695	1.50491	-0.727459
							-0.0783477	0.19673						7.1543	-3.69071	-2.89005	-0.282003	1.06324	-0.801017	-0.528611	0.00178774	1.66734	-0.854936	0.0672017	-0.494156	-0.118051	0.110804	-4.03612	-2.21633	-1.41013	-3.6061	-1.93174	0.560931	-0.552707	0.656458	-1.13633	-1.10379	-1.48857	-0.406023	1.02574	1.52718	-1.29085	1.1874	-1.27997	-2.35045	0.109393	-2.23073	-0.212864	-1.97226
							0.110898	0.914987						7.1671	-4.74905	-1.06924	1.16618	-1.74408	0.808703	-0.528611	0.281122	0.77291	-0.549874	-0.572205	0.770749	-1.02196	1.0209	1.08582	-3.5848	-2.28372	-5.34966	-2.89454	0.681075	-1.70461	1.01767	-0.716229	-1.10379	-1.74781	-0.406023	0.247763	-0.26659	-1.64849	-0.241124	-1.12715	-0.711572	0.728307	-1.15971	0.411782	-1.19426
							0.678635	0.555858						7.1799	-1.57402	-1.06924	0.338648	-0.66434	-0.398587	-1.41149	-0.277547	1.96549	-1.46506	-1.53132	-0.915791	-0.118051	2.38605	0.892541	-1.34548	-0.661351	-3.85518	-1.10648	3.4444	-1.44863	0.776861	-1.8365	-0.876967	-1.74781	-1.75189	-0.307934	1.88593	-3.19827	-1.55061	-1.27997	0.244438	-0.200064	-2.53674	-0.212864	-2.43905
							0.678635	0.914987						7.1927	0.542666	-0.462304	0.9593	0.631343	-1.60588	0.942859	-0.556881	0.474766	0.0602497	-1.53132	-0.915791	2.14172	-4.89474	0.119418	-3.83362	-1.65973	-3.23248	-1.51911	-0.0397919	0.0872372	-1.9924	-3.37687	0.597403	-1.61819	-0.528374	-0.863631	1.28801	-2.12535	-0.12208	-1.12715	0.381011	1.19249	-0.700695	-0.0567022	-2.12786
							-1.02458	0.555858						7.2055	-4.21988	-4.10393	-0.282003	-0.0164984	-0.801017	-1.41149	0.281122	1.07106	-0.244812	1.98542	1.19238	-3.28173	-2.61949	0.50598	-2.83836	-2.28372	-3.97972	-1.93174	1.52209	-3.36846	-1.02918	-2.95677	2.2986	-1.87743	-1.62954	-1.30819	0.929255	-1.41006	-1.19348	0.401023	-0.438426	0.264122	-4.06677	-0.212864	-0.26066
							-1.78156	-1.23978						7.2183	-3.16154	-1.06924	-1.31642	-2.17597	-0.197372	0.0599771	-1.39489	-0.419668	-1.77012	-0.572205	-2.60233	2.14172	-0.799294	1.47238	-2.34074	-1.16054	-1.61346	-0.556307	0.921364	-0.424718	-1.39038	-3.0968	0.257164	-2.00705	-1.26248	-1.41933	0.331333	-1.41006	-1.43156	-1.27997	-0.16528	-0.200064	-3.14875	-0.0567022	-2.12786
							-0.456839	-1.95804						7.2311	-4.21988	-2.28312	-1.52331	-1.31218	0.406273	-0.528611	-0.556881	-1.61225	-0.549874	-1.21161	0.770749	1.23781	-0.799294	-2.00667	-5.57531	-1.53493	-1.1153	-0.556307	-0.760659	-1.06466	-2.83521	-0.856263	1.16447	-1.61819	-0.895428	-1.97503	1.16842	-0.575565	-0.360168	0.0953886	-0.574999	1.19249	-3.30176	-0.369025	-2.90585
							-1.21382	-2.31717						7.2438	-0.515678	-2.28312	0.752416	0.199449	0.00384321	-0.528611	-0.277547	1.07106	-1.16	-0.252502	-0.0725212	0.333904	-1.70939	0.60262	-3.5848	-2.7829	-1.86254	-1.65665	-0.0397919	-0.680696	-0.427164	-0.996297	2.07177	-0.840471	-0.895428	1.13688	1.88593	-1.41006	-1.43156	0.0953886	-0.574999	1.19249	-2.23073	-2.86761	-2.28346
							-1.78156	-1.59891						7.2566	-3.16154	-4.71086	-0.0751195	-0.0164984	0.205058	-0.822905	-0.556881	1.66734	-2.99037	0.706609	1.61402	0.333904	-2.16444	-2.97307	-4.82887	-1.53493	-1.61346	-0.831393	2.24295	-1.32064	-2.47401	-1.97653	0.48399	-1.22933	-1.26248	0.9146	1.76635	-0.456351	-0.955388	1.62356	-2.76016	0.264122	-1.77172	1.34875	-0.57186
							0.110898	0.555858						7.2694	-2.10319	1.96544	-0.282003	-0.66434	-0.801017	-0.234317	0.560457	-0.121524	-0.854936	-1.85102	-0.915791	-1.02196	0.110804	2.92199	-1.34548	-0.162162	-1.1153	-0.418764	0.921364	-2.72852	-2.47401	-1.55643	2.52543	-0.0627492	-1.01778	-0.974771	0.450917	-0.456351	-0.836344	-0.974333	-1.12129	-1.90208	-1.0067	-0.993671	-1.34986
							-0.267593	-4.11281						7.2822	-4.21988	0.144633	-0.902655	3.22271	1.00992	-0.234317	0.281122	-1.3141	-2.99037	-2.81013	-3.86724	0.785859	-1.25434	-1.91003	-3.5848	-0.411756	-0.368065	0.131409	-0.880803	-2.60053	-4.40045	-3.0968	3.88638	0.844593	-1.01778	1.35916	0.929255	0.378147	0.235052	0.248206	-0.984717	0.883036	-1.31271	0.411782	-2.28346
							0.86788	-4.47193						7.295	-4.74905	-3.49699	-0.282003	0.631343	-1.60588	0.354271	0.00178774	-0.121524	0.0602497	-1.21161	-2.60233	-1.47391	-0.344245	2.43879	-1.22108	-1.03574	-1.36438	-0.968936	-1.36138	-2.85651	-3.19642	-2.53667	1.73153	0.326112	-1.62954	1.4703	0.331333	1.33186	-0.479212	0.0953886	-0.438426	-0.354793	-2.53674	-1.14983	-1.34986
							0.86788	-5.19019						7.3078	-3.16154	-1.67618	-0.488887	-1.52813	1.61356	-0.528611	-0.556881	0.176621	-0.549874	0.386905	-0.915791	-1.02196	2.38605	0.216059	-2.71396	-0.286959	-0.243525	-1.65665	-3.28369	-0.16874	-3.79843	-3.37687	2.97908	-0.192369	-0.895428	-1.53047	-1.10368	-0.0987092	-0.598256	0.0953886	-0.16528	0.728307	-1.92472	-0.0567022	-2.90585
							0.86788	-5.54932						7.3206	-4.21988	-0.462304	0.131764	-0.66434	-0.398587	0.354271	0.560457	0.77291	-0.854936	-0.572205	0.770749	5.3054	-0.344245	-4.90588	-1.46989	-2.53331	0.503714	-2.34437	-1.24124	-0.424718	-1.26998	-2.11656	3.9998	1.10383	-1.38483	2.13713	1.04884	0.378147	-0.241124	-0.210246	-0.848144	-0.0453355	-1.92472	0.0994592	-3.06145
							-1.02458	-4.83106						7.3334	-3.69071	-7.13861	0.338648	-0.880287	-0.599802	1.53145	0.281122	0.176621	0.0602497	-1.21161	-1.75906	0.333904	2.38605	-4.51932	-0.599043	-1.78453	1.37549	-1.65665	-2.08225	-2.60053	-1.87199	-0.576196	1.61812	-2.9144	-2.60835	-1.19705	0.331333	0.974216	-0.241124	-0.210246	-2.35045	-0.0453355	-1.46571	-1.14983	-2.59465
							-1.59231	-5.54932						7.3462	-3.16154	-2.28312	-1.73019	-0.880287	-1.40466	0.942859	-0.556881	0.474766	-1.46506	-1.53132	0.349114	0.333904	-0.799294	2.34215	-0.474636	-0.286959	0.00555448	-2.34437	0.0803526	-0.808684	-2.47401	-1.8365	0.82423	-0.192369	-1.50718	-1.41933	-0.625343	-0.456351	-1.55061	2.08201	-1.12129	-1.12844	-0.853699	1.66107	-4.15065
							-1.40307	-4.83106						7.3589	-2.63237	-2.89005	-0.488887	-0.232445	-1.80709	-0.528611	-1.39489	-0.121524	-2.07518	-0.572205	-1.75906	-1.02196	1.47595	0.989182	-1.22108	-1.28534	-0.118985	-2.06928	-1.60167	-2.98449	-2.1128	-2.6767	1.84495	0.326112	-1.87424	-0.0856552	0.450917	1.57029	0.235052	-0.210246	-0.711572	-1.28316	-1.0067	-1.14983	-2.90585
							-0.83533	-5.19019						7.3717	-5.8074	-4.10393	-0.282003	-0.880287	-0.599802	-0.234317	-0.277547	0.176621	-0.244812	-1.85102	0.349114	2.59368	-2.16444	-0.943626	0.147397	-1.53493	2.49635	-3.30717	-4.96572	-2.85651	-2.2332	-2.39663	0.82423	-1.35895	-2.11894	-0.752492	-0.0274207	1.80871	-1.90774	1.31793	-1.12129	-1.12844	-0.547692	0.880266	-1.97226
							0.678635	-3.39455						7.3845	0.542666	-2.28312	-0.282003	-0.232445	-2.20952	0.942859	0.00178774	-1.01596	-2.07518	-1.85102	-2.1807	0.333904	-3.07454	1.18246	3.75519	-0.536554	1.00187	-0.556307	-2.92326	-3.62444	-0.0659565	-2.81673	1.39129	0.326112	-2.9754	-0.974771	-0.625343	0.974216	-0.836344	0.706658	0.927302	-1.28316	-2.07773	0.255621	-1.97226
							0.489389	-3.39455						7.3973	-4.21988	-2.89005	-0.488887	-0.66434	-1.40466	0.648565	0.00178774	1.07106	-1.16	0.0672017	-3.02397	0.333904	-1.70939	-3.64956	1.88909	0.21223	2.86997	-2.89454	-3.16355	-3.49645	-0.306761	-4.49713	0.710816	-0.840471	-2.24129	0.581181	-1.82119	0.258933	-1.07443	1.31793	-0.16528	-3.44936	-2.38373	0.567943	-2.12786
							0.300144	-2.31717						7.4101	-5.27823	-3.49699	1.16618	-0.448393	0.406273	-1.1172	0.281122	-1.01596	0.670373	-1.85102	-0.494156	-4.18564	-3.07454	-1.42683	0.271804	-1.41013	1.87365	-1.65665	-3.0434	-5.28829	-1.14958	-2.95677	3.2059	-1.48857	-3.83186	-0.974771	-1.94077	0.974216	-0.598256	0.706658	-0.574999	-1.28316	-0.547692	-0.0567022	0.206138
							-0.0783477	-3.75368						7.4229	-4.21988	-1.06924	-0.902655	-0.0164984	-0.398587	0.0599771	0.281122	-0.717813	-0.549874	-1.53132	-0.915791	-1.92587	-3.98464	-0.750345	-0.225823	-0.0373643	0.752794	-0.143678	-3.16355	-1.96058	0.536056	0.404039	0.937643	-0.32199	-3.46481	-1.53047	-3.37578	-0.456351	-0.479212	2.08201	-1.53101	-1.28316	-1.77172	0.567943	-1.81666
							0.300144	-1.23978						7.4356	-2.10319	-1.06924	0.752416	-0.66434	-0.801017	-0.234317	-0.277547	1.07106	-0.244812	-0.572205	0.349114	0.333904	0.565854	0.989182	2.0135	-1.16054	-0.866225	-2.06928	-2.08225	-3.11248	1.37887	-1.55643	0.937643	0.196491	-3.09775	-1.30819	-1.7016	1.33186	-0.836344	-0.668698	-1.94073	-1.74735	0.37033	-0.369025	-0.727459
							-1.78156	-4.47193						7.4484	-2.10319	-4.10393	-0.488887	-0.66434	-0.599802	-1.1172	0.00178774	0.474766	-0.854936	-1.53132	-0.0725212	2.14172	-6.25988	0.699261	0.147397	-0.786148	1.74911	-2.20682	-2.80311	-1.19265	1.01767	-3.0968	1.95836	-2.26629	-2.85305	0.581181	-2.77786	0.139719	-0.955388	-0.363064	-2.21387	-3.44936	-3.45476	-1.61832	-1.50546
							-2.16005	-3.39455						7.4612	-4.74905	-2.89005	-0.902655	1.92703	-0.801017	0.354271	-1.11555	-1.3141	-0.549874	-2.49043	3.30056	-0.570005	-0.344245	-1.04027	2.38672	0.961014	0.130094	-1.38157	-2.80311	-1.83259	1.13807	-0.856263	0.030338	-0.970091	-2.11894	0.470042	-3.85412	0.0205048	0.949316	-0.974333	-1.80415	-2.83045	-1.92472	-1.14983	-2.75025
							-0.267593	-1.95804						7.474	-4.74905	0.75157	0.131764	-2.60786	-1.40466	0.0599771	0.839792	-0.121524	-1.16	-1.21161	-0.0725212	-0.570005	-0.799294	-0.557064	1.26706	-1.53493	-0.118985	-1.10648	-1.48153	-2.21656	0.897263	-1.8365	0.937643	-0.970091	-3.34245	0.0254843	-3.13662	1.21264	0.47314	0.706658	-0.0287076	-2.36626	-4.06677	-0.525186	-1.19426
							0.86788	-3.03542						7.4867	-5.27823	1.35851	1.16618	0.199449	-0.398587	0.0599771	-0.556881	-1.01596	-2.38024	0.0672017	-2.1807	-0.570005	-2.16444	0.60262	0.769431	0.586622	0.877334	-2.34437	-3.40384	0.0872372	1.86048	0.964173	-0.0830751	-1.74781	-2.85305	0.0254843	-3.73454	-0.575565	-0.598256	-1.89124	-0.438426	-3.60409	-2.68974	-1.77448	-0.41626
							-0.0783477	-1.95804						7.4995	-4.74905	-0.462304	-0.0751195	0.199449	-1.80709	0.648565	0.00178774	0.77291	-2.99037	-0.891909	-3.02397	-0.118051	0.565854	-3.84284	2.75994	0.337028	1.74911	-0.556307	-1.00095	-1.96058	0.897263	-1.8365	1.61812	-3.43288	-3.83186	-1.30819	-4.45204	0.139719	-0.00303562	-0.515881	-0.574999	-4.22301	-3.60776	-1.14983	0.0505387
							-0.267593	-1.95804						7.5123	-7.92408	-3.49699	-0.0751195	-1.09623	-2.20952	-0.528611	-0.277547	0.77291	-1.77012	0.0672017	-1.33743	1.23781	-2.16444	-2.58651	0.0229904	-0.661351	-0.368065	-1.65665	1.16165	-0.680696	0.897263	-0.156095	-0.65014	-2.78478	-3.2201	-0.974771	-4.21288	0.974216	-0.598256	-1.12715	-1.25786	-3.60409	-1.61872	-0.681348	-0.41626
							1.43562	-1.23978						7.5251	-2.63237	-1.06924	0.338648	-1.31218	-1.00223	0.0599771	0.281122	0.176621	0.0602497	-2.17072	-3.4456	-0.570005	-2.61949	-0.943626	0.645024	0.586622	0.00555448	-1.65665	-0.0397919	-0.552707	1.61968	-0.436162	-0.309901	-0.32199	-3.95421	-1.08591	-3.13662	0.139719	-0.479212	-2.19687	0.244438	-4.53246	-1.31271	-0.0567022	0.206138
							-0.456839	-3.39455						7.5379	-5.8074	-1.06924	-0.282003	0.415396	-1.20345	0.648565	-0.836216	1.07106	-0.244812	-2.81013	-1.33743	-4.18564	0.565854	-2.58651	1.14265	-0.786148	-0.866225	-2.20682	1.52209	-1.96058	0.174848	-2.39663	-0.763554	-2.00705	-5.17772	-2.1973	-1.94077	0.139719	-0.360168	-2.96096	-0.984717	-3.91355	1.13535	-1.30599	-0.57186
							-1.02458	-3.03542						7.5507	-1.04485	-1.06924	0.545532	-0.448393	-0.801017	0.354271	1.11913	0.474766	-0.244812	-1.53132	-2.60233	-0.570005	-3.52959	-2.68315	1.14265	0.21223	0.130094	-0.831393	0.921364	-0.16874	2.10129	-1.55643	-0.0830751	-2.78478	-5.17772	-3.3087	-3.85412	0.378147	-0.479212	-1.89124	0.244438	-5.61556	-2.07773	1.66107	-0.727459
							0.110898	-3.03542						7.5634	-2.63237	-0.462304	-0.282003	-0.66434	0.00384321	-0.234317	-0.277547	1.66734	0.670373	-0.252502	-0.915791	-2.82978	-2.61949	-0.846985	0.645024	-1.03574	-0.492605	-1.65665	-0.640514	-1.19265	-1.51079	-0.716229	-0.65014	-1.74781	-3.34245	-1.86389	-1.46243	-0.217923	-1.43156	-4.33632	2.15646	-3.29464	-1.77172	-2.0868	-0.105061
							-0.456839	-5.19019						7.5762	-4.21988	0.144633	0.338648	-0.66434	-1.60588	1.23715	-0.277547	0.474766	-2.38024	-2.17072	-3.02397	0.333904	-3.52959	0.50598	0.271804	-1.53493	-1.61346	-3.44471	-1.00095	0.215226	0.656458	-0.856263	-0.423314	-1.87743	-3.95421	-2.86414	-1.46243	1.57029	0.235052	-3.87786	-1.80415	-4.06828	-0.394688	-0.993671	0.672937
							-2.16005	-3.75368						7.589	-2.63237	-2.28312	-0.695771	1.06324	-1.00223	-0.528611	-1.95355	-0.121524	-0.549874	-0.891909	-2.60233	-3.28173	-1.25434	-1.71675	1.39146	-1.16054	-4.35334	-2.06928	0.200497	-0.552707	1.25847	-0.996297	-1.78427	-0.710851	-4.32127	-2.08616	-1.22326	0.735789	0.235052	-5.25322	-1.25786	-3.44936	-2.23073	-0.369025	-0.41626
							0.489389	-4.11281						7.6017	-0.515678	0.144633	0.338648	-0.232445	-0.599802	-0.234317	0.839792	1.07106	-0.549874	-0.252502	-5.97541	1.68977	-3.07454	1.7623	0.0229904	0.21223	-2.9834	-1.51911	3.08396	-0.680696	1.49928	-3.37687	-2.46475	-2.78478	-4.19891	-2.41958	-1.10368	0.139719	-1.90774	-4.94759	-1.66758	-4.06828	-1.46571	0.880266	-0.41626
							-0.83533	-3.75368						7.6145	-6.86574	-0.462304	1.99372	-1.09623	0.00384321	-0.822905	-0.556881	1.66734	-2.99037	0.386905	-4.71051	1.23781	0.565854	-3.64956	0.0229904	-1.90932	-3.73064	-2.34437	-0.640514	-2.34455	1.37887	-2.53667	-1.67086	-2.00705	-3.46481	-0.419073	-0.984096	0.258933	-1.55061	-4.94759	-2.0773	-3.75882	-0.853699	0.255621	-0.883059
							-1.02458	-5.90845						7.6273	0.542666	-1.67618	0.131764	-0.880287	-1.40466	-0.234317	0.00178774	0.474766	-0.854936	-0.572205	0.770749	2.59368	-3.52959	-4.42268	1.51587	-1.16054	-2.9834	-3.16963	2.3631	-1.44863	1.74008	-3.23683	-1.33062	-1.22933	-3.58716	0.358903	-0.0274207	-0.456351	-0.836344	-5.55885	-0.984717	-3.29464	-0.241684	-0.837509	0.0505387
							0.86788	-6.26757						7.64	-1.04485	-1.67618	-1.31642	0.84729	-1.00223	-0.528611	-0.836216	-1.3141	-0.549874	-0.252502	0.349114	-1.02196	-4.43969	-3.35963	0.893837	1.33541	-4.8515	-0.556307	3.08396	-2.21656	1.74008	-2.11656	-1.55745	-1.48857	-4.44362	-1.97503	-1.34285	0.258933	-1.43156	-5.25322	-0.574999	-4.22301	-1.15971	-0.681348	-0.57186
							1.05713	-6.6267						7.6528	-2.63237	-2.89005	0.545532	-1.52813	0.406273	-0.528611	0.560457	-0.419668	1.2805	-3.12983	-3.4456	-2.82978	-0.799294	1.7623	0.39621	0.21223	-3.48156	-2.89454	2.24295	0.0872372	2.34209	-0.996297	-2.0111	-3.82174	-4.32127	-0.974771	-0.26659	1.45107	-0.836344	-5.25322	-1.94073	-2.83045	-1.46571	-0.993671	0.828537
							-0.646084	-6.6267						7.6656	-6.86574	-1.67618	-1.10954	0.84729	0.607488	0.354271	-0.556881	-0.121524	-0.549874	-3.12983	1.19238	-1.92587	-2.61949	0.216059	1.51587	-0.910945	-3.10794	-2.34437	2.48324	-1.06466	0.656458	-2.39663	-0.99038	-1.48857	-4.56597	-2.97528	-0.984096	-1.17163	-0.955388	-4.64195	1.06387	-2.52099	-1.61872	-1.30599	0.361738
							0.110898	-4.11281						7.6784	-2.10319	-5.3178	0.131764	-0.66434	-0.398587	-0.234317	-1.39489	1.96549	-0.854936	-1.21161	-0.0725212	-1.02196	-6.71493	1.37574	-0.599043	-1.28534	-2.11162	-1.65665	1.40194	-1.83259	2.10129	-1.27636	-2.80499	-2.78478	-3.46481	-1.75275	0.211748	1.09343	0.47314	-4.03068	-1.53101	-2.05681	-2.68974	0.411782	0.828537
							0.110898	-5.54932						7.6911	-5.27823	0.75157	-0.695771	-0.66434	0.205058	2.41433	-0.556881	1.66734	-2.68531	-1.21161	-3.86724	0.785859	3.29615	-2.00667	-1.96752	-0.286959	-1.23984	-1.38157	2.24295	-2.34455	0.536056	-1.13633	-3.82571	-0.970091	-4.44362	-0.974771	0.450917	-0.337137	-0.836344	-4.03068	-0.301853	-2.52099	-2.99575	-0.681348	0.828537
							-1.02458	-5.19019						7.7039	-3.69071	1.35851	0.752416	-0.880287	-0.801017	-0.528611	0.00178774	-0.717813	-2.07518	-2.17072	-0.915791	-1.02196	-3.07454	0.60262	-0.847857	-1.53493	-2.23616	-3.85734	1.2818	-1.44863	0.415653	-1.69646	-3.37205	-0.45161	-3.2201	-1.53047	0.211748	0.139719	0.116008	-4.79477	-2.21387	-2.36626	-1.92472	-0.837509	0.672937
							-0.456839	-4.47193						7.7167	-5.8074	-1.06924	0.338648	-0.232445	-1.80709	-0.234317	-1.11555	-0.121524	-0.244812	1.34602	0.349114	2.14172	-3.52959	-1.04027	-4.20684	-1.53493	-1.1153	-3.16963	0.921364	-1.57662	0.295251	-1.13633	-2.9184	-2.00705	-3.34245	-2.30844	1.16842	0.378147	-0.836344	-2.80814	-1.53101	-1.43789	-2.38373	-0.837509	-0.727459
							-0.0783477	-5.19019						7.7294	-0.515678	2.57238	-1.10954	1.06324	0.406273	-0.234317	0.00178774	1.07106	-3.29543	-2.81013	-0.915791	0.785859	3.7512	1.08582	-2.58955	-0.286959	-1.61346	-2.61945	2.00266	-0.552707	0.536056	-1.4164	-3.48547	-2.52553	-3.46481	-0.974771	0.929255	0.0205048	-0.241124	-4.79477	-0.574999	-1.28316	-1.92472	-0.212864	-0.883059
							-0.267593	-6.6267						7.7422	-3.16154	-1.06924	-1.10954	0.199449	-1.80709	0.648565	0.839792	0.474766	-1.77012	-1.21161	1.61402	1.23781	-3.98464	2.24551	-2.09192	-0.411756	-1.48892	-2.48191	0.681075	-2.21656	-1.14958	-1.4164	-1.78427	-0.45161	-3.95421	-3.08642	0.80967	-0.217923	-0.955388	-4.03068	-1.12129	-2.83045	-1.92472	0.0994592	0.206138
							0.110898	-4.47193						7.755	-2.63237	1.35851	0.338648	-1.09623	-2.00831	-0.528611	0.281122	0.176621	-0.549874	-1.21161	0.349114	1.68977	1.0209	-1.42683	-3.5848	-3.0325	-0.368065	-3.58226	-0.0397919	-1.70461	-1.26998	-1.55643	-2.0111	-2.39591	-2.11894	-1.64161	1.88593	0.378147	-1.43156	-4.64195	-1.66758	-2.52099	-2.84274	-0.212864	0.672937
							-0.0783477	-5.54932						7.7678	-1.57402	-0.462304	0.131764	0.199449	-0.398587	0.0599771	-0.836216	-0.419668	-1.46506	-0.891909	-0.0725212	-1.47391	-2.16444	-2.87643	-3.21158	-0.910945	0.00555448	-0.69385	3.80483	-1.96058	-2.3536	-2.2566	-1.78427	-0.840471	-2.486	-0.307934	2.00551	-1.52928	0.354096	-3.72505	-1.80415	-2.67572	-2.23073	1.50491	-0.105061
							2.00335	-3.39455						7.7806	-3.16154	0.144633	-0.902655	-0.0164984	-1.60588	0.354271	-1.39489	0.77291	-0.854936	-0.572205	-0.494156	0.785859	-2.61949	-1.62011	-3.70921	-1.28534	1.12641	-0.831393	0.560931	-1.06466	-2.47401	-2.11656	-0.309901	-0.45161	-1.38483	-0.419073	2.36427	-2.48299	-0.241124	-2.80814	-4.12589	-2.67572	-3.76077	-0.681348	0.361738
							0.678635	-4.11281						7.7934	-1.04485	-4.10393	-0.488887	-2.82381	0.00384321	1.82574	-1.11555	-0.419668	-1.16	-1.85102	-1.75906	-1.92587	-0.344245	-1.52347	-3.95802	-0.786148	0.130094	-0.00613442	1.76238	-1.57662	-2.3536	-2.11656	0.370577	0.844593	-1.75189	-0.307934	0.80967	-3.55591	-1.43156	-2.34969	-1.94073	-2.52099	-2.38373	0.880266	0.672937
							-1.21382	-2.67629						7.8062	0.0134939	0.144633	-0.282003	-1.31218	-3.01438	-0.234317	-0.836216	-1.3141	-1.77012	-3.12983	-1.75906	-2.37782	0.565854	-4.61596	-2.21633	-1.65973	0.628254	-1.38157	0.681075	-1.96058	-2.2332	-1.55643	0.710816	0.196491	-1.38483	1.69258	2.00551	-3.55591	-1.7887	-1.89124	-0.848144	-3.13991	-1.15971	-1.93064	-0.26066
							0.489389	-4.11281						7.8189	-9.5116	-2.28312	0.338648	0.84729	-0.197372	0.354271	0.00178774	0.474766	0.0602497	0.0672017	1.19238	-4.18564	-2.16444	-1.04027	-1.46989	-0.661351	-0.617145	-1.93174	0.320642	-0.0407516	-1.75159	-3.65693	0.710816	-1.48857	-1.99659	0.581181	1.16842	-2.84063	-0.836344	-1.27997	-1.66758	-2.21154	-2.07773	0.255621	-1.66106
							-1.02458	-1.59891						7.8317	-3.16154	-0.462304	1.16618	-1.31218	-0.801017	0.648565	-1.67422	-0.717813	-0.244812	0.0672017	-3.02397	-2.37782	-0.344245	-2.39323	-2.46514	-2.9077	1.25095	0.681581	0.80122	-3.11248	-2.59441	-3.37687	0.597403	-2.13667	-0.773077	0.0254843	1.76635	-2.95984	-0.479212	-0.974333	-1.94073	-1.59262	-2.68974	-0.993671	-0.883059
							-1.9708	-0.162398						7.8445	-4.21988	-1.06924	-0.695771	-0.232445	0.00384321	0.942859	0.281122	0.77291	-2.99037	0.0672017	-2.1807	-2.82978	-2.61949	0.989182	-2.09192	0.337028	1.50003	-0.968936	-0.400225	-1.57662	-2.1128	-2.2566	0.143751	0.196491	-1.87424	-0.307934	0.80967	-2.24456	0.235052	-1.5856	-0.984717	-1.90208	-1.77172	0.567943	-1.34986
							-0.267593	-1.23978						7.8573	0.542666	-0.462304	-0.282003	1.06324	-2.20952	-0.234317	-1.11555	0.77291	-1.46506	-0.572205	0.770749	3.04563	-1.25434	3.11527	-0.72345	-2.65811	0.503714	-0.968936	-1.72181	-1.44863	-4.88205	-2.39663	1.50471	-2.26629	-0.406023	2.02599	1.04884	-2.24456	-0.955388	0.248206	0.790729	-2.98518	-1.15971	-0.681348	-1.97226
							-0.456839	-2.67629						7.87	-5.27823	-3.49699	-0.902655	-1.96002	-0.398587	-0.822905	-0.277547	0.77291	0.365311	-3.12983	-4.71051	-1.92587	-0.344245	3.01863	0.520617	0.087433	0.254634	-1.24402	-2.44268	-1.96058	-4.15964	-2.39663	0.82423	-2.26629	-1.01778	0.692321	0.929255	-2.48299	-1.43156	-0.0574288	-0.438426	-2.36626	-2.53674	-0.681348	-0.883059
							0.489389	-0.162398						7.8828	-3.16154	-2.89005	-0.282003	-0.66434	-0.599802	0.648565	0.560457	-0.121524	-0.854936	0.0672017	-0.915791	-7.80128	-0.799294	1.95559	-1.7187	-1.03574	2.74543	-3.30717	-1.9621	-2.60053	1.37887	-3.79697	1.27788	-2.39591	-0.283672	1.02574	0.80967	-1.41006	-1.7887	0.401023	-0.438426	-3.44936	-2.99575	0.0994592	-0.41626
							1.24637	-3.03542						7.8956	-2.10319	-4.10393	-0.282003	0.199449	-0.398587	0.354271	-0.277547	1.07106	-1.77012	-0.891909	-2.1807	2.59368	2.8411	-1.13691	-0.72345	-2.53331	0.254634	-1.65665	-1.9621	-2.08857	-1.63119	-2.81673	1.50471	-0.0627492	-1.26248	0.247763	1.04884	-2.36377	-0.955388	-0.0574288	0.107865	-5.77029	-1.31271	-0.681348	-1.81666
							-0.0783477	1.99237						7.9084	-2.63237	1.96544	-0.282003	-0.66434	-0.197372	0.354271	-0.556881	-0.419668	-1.77012	-0.891909	-0.915791	-1.92587	-4.43969	0.0227781	0.769431	-4.03088	0.254634	-0.281221	-3.88442	-2.85651	-1.14958	-2.6767	0.710816	-2.26629	-0.283672	-0.196795	2.00551	-1.29085	-0.598256	1.31793	-2.76016	-3.91355	-1.46571	-0.837509	-1.81666
							-0.646084	0.555858						7.9211	-2.10319	-0.462304	1.37307	0.199449	-0.599802	0.942859	0.560457	-0.121524	0.0602497	-0.252502	-2.1807	-1.92587	-0.799294	-5.48572	0.147397	0.836217	-0.118985	-4.26997	-2.92326	-1.32064	0.054446	-1.8365	3.09249	-0.970091	0.205734	0.247763	-0.147005	-2.24456	-2.14583	-0.210246	-0.711572	-3.13991	-0.700695	0.880266	-2.43905
							-1.02458	0.19673						7.9339	-3.16154	-0.462304	0.545532	1.49513	-0.599802	0.354271	0.00178774	0.176621	-1.46506	-2.81013	-1.75906	-0.570005	-2.61949	2.63207	-0.474636	1.21061	1.99819	-3.03208	-1.84196	-1.96058	-0.186359	-2.2566	1.84495	-0.970091	0.328085	-0.307934	0.690086	-0.0987092	-0.241124	0.401023	-1.25786	-2.05681	-1.0067	-1.61832	-2.59465
							-0.83533	0.555858						7.9467	-3.16154	-2.28312	-0.902655	-1.09623	-1.20345	-0.822905	0.00178774	0.474766	-0.244812	-1.21161	0.770749	-1.47391	2.38605	0.795901	1.14265	1.8346	0.254634	-1.10648	-0.640514	-2.08857	0.415653	-2.11656	1.84495	-1.48857	-0.0389689	1.24802	0.690086	0.0205048	-1.7887	1.47075	-0.711572	-3.44936	-0.547692	-0.993671	-1.66106
							-0.646084	-0.880654						7.9595	-0.515678	-1.06924	-0.488887	-0.448393	-0.197372	0.0599771	-0.277547	0.77291	-0.244812	0.706609	0.349114	-1.47391	-0.344245	-2.87643	0.769431	-1.28534	0.00555448	-0.69385	-0.880803	-2.85651	1.25847	-1.27636	2.63884	-1.74781	-0.895428	0.470042	-0.625343	-2.24456	-0.12208	0.553841	-3.03331	-3.29464	-2.07773	0.880266	-3.52825
							-1.40307	1.99237						7.9723	-1.04485	-2.28312	0.752416	-1.52813	-0.197372	0.942859	1.39846	-1.3141	-2.07518	-0.891909	-0.494156	0.785859	-2.16444	0.989182	1.64028	1.08581	-1.23984	-3.58226	-0.280081	-1.57662	0.897263	-2.11656	-0.0830751	-1.35895	0.450436	1.35916	1.28801	0.0205048	-0.12208	0.706658	0.927302	-2.83045	-1.77172	-1.61832	-3.37265
							-0.83533	-0.162398						7.9851	-0.515678	-1.06924	-0.488887	-0.448393	1.21113	0.942859	-0.556881	1.3692	-0.854936	0.0672017	2.45729	0.333904	1.931	-2.48987	1.39146	2.20899	-0.492605	-2.48191	-1.60167	-0.552707	0.656458	-1.69646	2.2986	-1.61819	-0.406023	0.9146	0.211748	0.378147	-1.66965	1.9292	-2.21387	-1.43789	-1.92472	0.255621	-1.66106
							0.110898	-0.162398						7.9979	-3.69071	0.75157	-0.488887	-0.0164984	-0.801017	0.942859	1.39846	1.07106	-1.77012	-3.12983	-1.33743	-2.37782	-3.07454	0.40934	2.88434	-0.162162	-0.492605	-2.34437	-1.84196	-2.21656	2.7033	-0.856263	1.50471	-1.48857	0.572788	1.13688	1.28801	-0.217923	-0.360168	1.9292	-2.62359	-1.28316	-2.53674	-0.681348	-2.43905
							-0.267593	0.914987						8.0106	-3.16154	-4.10393	-0.0751195	0.199449	0.00384321	-0.528611	1.39846	-0.121524	-3.90555	-0.891909	-0.0725212	-0.118051	-1.70939	0.312699	2.0135	0.461825	-1.1153	-2.20682	-1.84196	-2.08857	1.98089	0.123972	2.18519	-2.26629	0.81749	0.358903	0.570501	-1.64849	-1.19348	1.31793	-0.984717	-0.818978	-2.99575	-0.212864	-2.75025
							0.86788	-0.162398						8.0234	-3.69071	-2.89005	-1.52331	-0.448393	-1.40466	2.41433	-1.39489	-0.121524	-2.07518	-1.21161	-0.915791	-0.118051	-4.43969	2.43879	1.14265	1.08581	-1.1153	-2.757	-1.72181	-2.47254	0.656458	-1.97653	1.39129	-1.48857	0.450436	1.13688	0.450917	-0.813993	-1.55061	2.23483	-1.94073	-0.818978	-1.77172	0.0994592	-1.97226
							1.05713	1.63324						8.0362	-4.21988	0.144633	-0.695771	-0.448393	-0.801017	-0.528611	-0.836216	0.77291	-0.854936	-2.17072	-3.02397	-1.92587	-3.98464	-5.87228	-0.225823	0.337028	-1.86254	-3.44471	-1.84196	-3.88042	1.86048	-1.55643	1.95836	-2.39591	-0.650726	1.24802	-0.26659	-0.337137	-0.836344	1.31793	-2.62359	0.109393	-3.76077	0.724105	-1.19426
							1.43562	0.914987						8.049	-3.69071	-1.06924	0.338648	0.199449	-0.197372	0.942859	-0.836216	-0.717813	-2.38024	-1.21161	-0.915791	-0.118051	-2.61949	3.30855	0.147397	1.08581	-4.2288	-4.26997	-3.52398	-1.70461	2.5829	0.264005	2.07177	-3.5625	-0.0389689	-0.0856552	0.80967	0.258933	-1.90774	1.77638	-0.848144	0.728307	-3.60776	-1.14983	-0.883059
							-0.267593	0.555858						8.0618	-5.27823	-1.67618	0.545532	-1.96002	0.205058	1.23715	-0.556881	-0.419668	-0.854936	-1.53132	-2.60233	-0.570005	-4.43969	-4.2294	2.1379	0.337028	-4.2288	-2.757	-1.72181	-2.34455	1.25847	-1.27636	0.710816	-2.00705	-1.14013	-0.419073	-0.864512	0.735789	0.116008	-0.515881	-0.16528	-0.509521	-2.68974	-0.837509	-1.03866
							-1.02458	3.06975						8.0745	-2.10319	-0.462304	-0.0751195	-0.66434	-1.00223	-0.234317	1.39846	-1.61225	0.0602497	-2.17072	-3.4456	0.333904	-3.98464	-0.943626	0.147397	0.836217	-1.98708	-2.48191	-3.52398	-3.88042	2.22169	-0.856263	0.030338	-3.43288	-0.16132	1.35916	-0.386174	-0.456351	0.354096	1.01229	-2.21387	0.41885	-2.38373	-0.212864	-0.57186
							-0.267593	0.555858						8.0873	-3.16154	0.75157	-1.73019	-1.52813	0.808703	0.648565	-0.556881	0.474766	-1.16	-1.53132	-2.60233	-3.28173	0.565854	-0.0738622	0.645024	-0.411756	-3.6061	-3.58226	-2.56283	-4.0084	1.37887	-3.37687	2.07177	-2.78478	0.572788	1.35916	-0.147005	-0.694779	-0.12208	1.16511	0.381011	-0.509521	-1.92472	-1.77448	-2.12786
							-0.646084	0.914987						8.1001	-2.63237	-1.06924	-0.282003	-0.232445	-0.197372	-0.234317	-0.836216	-0.717813	-1.46506	-1.85102	0.770749	2.14172	-2.16444	-1.23355	1.64028	-0.536554	-4.97604	-3.85734	-1.12109	-2.08857	0.054446	-2.53667	0.937643	-3.17364	-0.0389689	-0.0856552	-0.744927	-0.337137	-0.7173	1.31793	-1.39444	1.65668	-1.61872	-0.369025	-1.97226
							0.678635	0.555858						8.1129	-5.8074	0.75157	-0.0751195	1.06324	-1.20345	1.23715	0.00178774	-1.61225	-0.854936	0.706609	-2.1807	2.14172	-0.344245	-5.38908	0.769431	0.337028	-3.48156	-2.06928	-2.20239	-2.21656	-0.908774	-1.4164	-1.33062	0.196491	-0.650726	1.13688	-0.26659	0.0205048	-1.07443	0.859476	-1.39444	1.50195	-0.0886809	-0.525186	-2.12786
							0.678635	-0.162398						8.1256	-4.21988	0.75157	-0.0751195	-1.09623	-1.60588	2.12004	0.281122	0.77291	-0.549874	-1.85102	-1.75906	-3.28173	0.110804	-5.38908	1.14265	-0.786148	-3.48156	-0.968936	-3.40384	-3.75243	1.01767	-2.11656	0.030338	-2.13667	-0.406023	-0.863631	-2.29952	-1.05242	0.354096	0.706658	0.107865	-0.200064	-2.84274	0.880266	-0.883059
							1.05713	2.3515						8.1384	-2.63237	-1.67618	1.16618	-0.0164984	0.406273	0.354271	1.39846	-0.419668	-3.29543	-0.891909	-1.75906	-4.6376	-5.34978	-0.170503	1.01824	-1.90932	-3.97972	-3.03208	-3.28369	-3.75243	3.54612	-0.856263	-0.196488	-4.2106	-1.38483	-0.307934	-1.10368	-0.217923	-2.14583	0.248206	-1.39444	0.883036	-2.84274	0.255621	-0.26066
							0.110898	1.63324						8.1512	-4.74905	0.75157	-0.0751195	-2.17597	-0.197372	-0.528611	-0.556881	1.07106	0.0602497	-0.572205	-1.33743	-0.570005	-1.70939	2.53543	0.893837	-0.411756	-2.23616	-0.968936	-1.00095	-2.21656	2.94411	-3.37687	-0.536727	-0.840471	-0.773077	0.581181	-2.06036	1.57029	0.235052	1.16511	0.107865	0.573579	-0.853699	-0.212864	-1.03866
							0.300144	0.555858						8.164	-4.74905	-0.462304	1.16618	0.631343	-2.61195	0.0599771	0.839792	-0.419668	-1.16	-1.53132	-0.494156	-1.92587	-1.70939	-1.23355	1.88909	-1.03574	-3.23248	-2.89454	-3.0434	-2.60053	1.25847	-1.27636	-1.67086	-0.970091	0.328085	0.692321	-1.82119	-0.575565	-0.241124	0.553841	-2.21387	1.19249	-2.68974	1.19259	-1.66106
							1.05713	1.99237						8.1768	-5.8074	0.144633	0.9593	-2.39192	-0.398587	1.53145	0.560457	-0.717813	-1.77012	0.386905	-0.915791	-1.47391	0.565854	0.312699	-0.474636	-0.0373643	-1.1153	-1.93174	-1.48153	-2.47254	2.22169	-2.2566	-1.78427	-2.65516	-0.406023	-0.196795	-2.77786	-0.217923	-0.360168	0.401023	-1.39444	-0.973707	0.0643227	-0.993671	-0.41626
							1.24637	1.27412						8.1895	-5.8074	-1.06924	0.131764	-2.17597	0.205058	0.354271	0.839792	1.07106	-2.99037	0.386905	-1.33743	-1.02196	-4.43969	1.7623	-1.46989	-2.7829	-1.48892	-3.03208	-1.24124	-2.34455	2.10129	-2.39663	-1.44403	-2.00705	0.205734	0.358903	-2.41911	0.497361	-0.00303562	-1.12715	-1.53101	0.728307	0.982344	0.0994592	-1.19426
							0.86788	0.555858						8.2023	-2.10319	-5.3178	-1.73019	-0.0164984	-1.00223	0.648565	0.00178774	1.66734	0.0602497	0.386905	0.349114	3.49759	-3.52959	-1.52347	-0.847857	-2.7829	-2.48524	-0.968936	-3.52398	-1.32064	2.10129	-1.4164	-2.80499	-2.65516	-1.38483	0.358903	-2.53869	-0.933207	0.235052	-0.210246	-0.711572	1.65668	-1.92472	1.19259	-1.19426
							-1.40307	0.555858						8.2151	-6.86574	1.35851	0.545532	-1.31218	-0.398587	0.354271	0.281122	-0.121524	0.365311	-1.53132	-1.33743	-1.92587	0.565854	0.892541	-0.101416	-2.65811	-1.86254	-0.831393	-4.72543	-1.83259	2.10129	-1.97653	-0.536727	-1.61819	-0.406023	0.0254843	-3.61495	0.497361	-0.00303562	-0.821516	-1.39444	-0.0453355	0.0643227	-0.993671	-0.57186
							-0.83533	0.555858						8.2279	-3.69071	-0.462304	0.131764	0.84729	-1.40466	0.354271	-0.556881	-0.419668	-2.07518	0.0672017	-1.75906	-1.92587	-2.16444	-2.77979	-2.58955	0.337028	-0.492605	-1.7942	-2.08225	-2.47254	1.86048	0.123972	-4.39277	-1.48857	-0.283672	0.9146	-4.09329	0.616575	-1.43156	-1.89124	0.381011	-0.0453355	-1.0067	-1.46215	-0.26066
							-0.267593	-1.59891						8.2407	-3.16154	-0.462304	-0.695771	-1.74408	-3.61803	0.648565	-1.11555	-1.3141	-0.549874	-1.21161	-1.75906	-1.47391	-0.344245	-0.750345	-1.34548	-0.286959	-0.243525	-3.99489	-1.9621	-2.21656	0.897263	-2.6767	-3.14523	-2.13667	-0.895428	0.581181	-3.2562	0.139719	-0.598256	1.62356	0.517584	1.50195	-2.07773	-1.61832	-0.105061
							-0.456839	0.555858						8.2535	-5.27823	1.96544	1.99372	-1.31218	0.406273	-0.234317	0.00178774	0.176621	-0.854936	-1.85102	-1.33743	-2.82978	-0.344245	-2.29659	-2.21633	-0.536554	-2.48524	-4.40752	-3.52398	-1.44863	-0.0659565	0.404039	-2.9184	-2.13667	-1.14013	0.0254843	-2.41911	-1.29085	-0.836344	0.0953886	1.74674	1.65668	-0.394688	-0.212864	-0.26066
							0.110898	1.27412						8.2662	-0.515678	0.75157	0.545532	-0.66434	-0.801017	0.648565	0.00178774	-0.717813	-1.16	-0.891909	-2.60233	2.14172	-2.61949	1.08582	-2.83836	0.461825	0.379174	-2.48191	-0.280081	-1.57662	2.8237	-2.6767	-3.14523	-2.52553	-0.895428	1.02574	-3.85412	0.974216	0.116008	-1.89124	0.790729	0.41885	-1.15971	-2.0868	-1.97226
							1.24637	-0.880654						8.279	-3.16154	-2.28312	-0.282003	-0.880287	-1.20345	-0.528611	0.839792	-0.121524	-1.77012	-3.12983	-1.33743	-0.570005	1.47595	-1.13691	-2.34074	0.087433	-0.617145	-2.61945	-2.20239	0.215226	1.13807	0.404039	-1.89768	-3.17364	-1.87424	0.581181	-5.04997	-0.217923	-1.19348	-2.50251	-0.438426	0.41885	-2.23073	-0.681348	-1.19426
							-0.646084	0.19673						8.2918	-5.27823	-2.28312	0.545532	0.199449	-1.40466	0.648565	0.281122	-0.419668	-0.854936	-2.81013	1.19238	-1.02196	-3.07454	0.119418	-2.71396	0.836217	0.877334	-1.65665	-1.60167	-3.24047	0.897263	-0.436162	-1.33062	-2.78478	-2.85305	-0.863631	-4.45204	2.04714	-0.836344	-3.26659	0.381011	-0.509521	-1.15971	-1.46215	-0.26066
							-0.646084	1.63324						8.3045	-4.74905	-2.89005	-0.0751195	-0.880287	-2.00831	0.354271	-0.836216	0.77291	-0.244812	-1.21161	-1.33743	-0.118051	-2.61949	0.0227781	-3.95802	-1.28534	0.379174	-1.24402	-0.159936	-0.680696	1.01767	-0.996297	-1.21721	-2.9144	-1.87424	-0.863631	-4.45204	0.974216	-1.31252	-1.89124	0.381011	-0.66425	-2.38373	-1.61832	-0.883059
							1.62486	-0.880654						8.3173	-3.16154	0.144633	-0.695771	-1.52813	-2.20952	2.12004	0.00178774	-0.717813	-1.16	-0.572205	-2.1807	-2.82978	0.565854	0.119418	-2.58955	-1.65973	-0.741685	-2.48191	1.2818	-1.19265	-0.306761	-0.716229	-0.876967	-0.58123	-2.7307	-0.530213	-3.2562	-0.217923	-1.19348	-3.26659	-0.16528	0.728307	-0.853699	-0.525186	-1.19426
							-1.02458	0.914987						8.3301	-6.86574	-1.67618	0.752416	-0.66434	-0.599802	0.354271	1.11913	0.77291	0.670373	-0.572205	0.349114	-1.92587	-2.16444	-1.62011	-1.7187	-1.90932	1.37549	-0.143678	-1.00095	-1.19265	-1.75159	-3.937	-1.89768	-3.04402	-3.09775	-1.86389	-2.29952	0.497361	-0.00303562	-1.73842	-0.438426	-1.90208	-2.68974	-0.525186	-2.43905
							-0.646084	-2.31717						8.3429	-4.21988	-3.49699	0.338648	-1.09623	-0.398587	0.648565	-1.11555	-0.121524	-2.07518	0.386905	-2.1807	0.785859	-2.16444	-2.58651	-2.46514	0.21223	0.752794	-1.38157	0.681075	-0.808684	0.536056	-0.996297	-0.196488	-1.09971	-2.7307	-0.641352	-3.13662	0.258933	0.116008	-4.03068	0.244438	-1.28316	-2.07773	-0.0567022	-0.57186
							-0.0783477	-0.880654						8.3557	-2.10319	0.75157	-0.695771	-1.52813	-1.00223	0.942859	-0.556881	-0.419668	-0.854936	-0.572205	-2.60233	-2.82978	1.0209	3.11527	-2.46514	0.586622	0.379174	-3.44471	0.440786	-2.85651	-1.9924	-2.39663	-0.876967	-1.48857	-4.07656	-0.419073	-3.01703	-1.05242	-0.12208	-5.40604	-0.848144	-0.509521	-1.0067	-0.993671	-0.41626
							0.489389	-0.521526						8.3684	-7.39491	-3.49699	-0.282003	-2.82381	0.205058	-0.528611	0.560457	-1.01596	-2.07518	-1.85102	-1.33743	1.68977	-2.61949	1.66566	0.645024	-0.786148	1.25095	-1.7942	0.200497	-1.83259	-1.87199	-2.39663	0.937643	-2.52553	-4.44362	-0.0856552	-0.864512	0.0205048	-0.479212	-2.80814	-0.848144	-2.21154	-2.07773	-1.14983	-1.66106
							-1.9708	-2.31717						8.3812	-4.74905	-2.28312	-1.31642	0.415396	0.205058	0.0599771	-0.277547	0.176621	-0.244812	-0.891909	-0.0725212	-1.02196	-0.344245	0.699261	1.39146	-0.411756	1.50003	-0.556307	2.24295	-4.64835	-0.0659565	-1.13633	0.143751	-2.65516	-2.85305	-1.53047	-1.22326	0.378147	-0.7173	-4.64195	-1.39444	-1.59262	-1.77172	-0.681348	-0.41626
							0.678635	1.27412						8.394	1.60101	-1.06924	0.9593	-2.39192	-0.197372	0.942859	0.00178774	1.3692	-1.77012	0.0672017	-3.4456	3.04563	-0.799294	-0.750345	2.38672	-0.286959	-0.243525	-1.51911	1.88252	-2.21656	-2.47401	-1.55643	0.030338	-1.48857	-4.32127	-1.86389	0.0921637	0.497361	0.354096	-4.33632	-2.89674	-3.44936	-0.853699	-2.0868	-1.34986
							2.00335	-4.11281						8.4068	-4.74905	0.75157	-1.31642	-1.74408	0.406273	0.0599771	0.281122	0.176621	-0.549874	-1.85102	-1.75906	1.68977	-1.25434	3.40519	-0.474636	-1.03574	-0.118985	-1.65665	0.200497	-1.57662	-2.47401	-2.53667	-0.65014	-0.840471	-3.95421	-1.30819	0.450917	-0.575565	-1.43156	-4.64195	-2.21387	-2.36626	-0.853699	-1.46215	-0.26066
							-0.267593	-1.23978						8.4196	-3.69071	-2.28312	0.131764	-1.31218	-1.40466	0.942859	1.39846	-0.717813	0.670373	-1.53132	-0.494156	0.785859	-1.70939	3.50183	0.520617	0.836217	0.628254	-1.93174	-0.159936	-4.0084	-2.47401	-3.0968	1.50471	0.455732	-4.19891	-1.86389	-0.0274207	-0.217923	-0.7173	-1.89124	-3.98932	-0.818978	-1.92472	-1.14983	-1.19426
							-0.267593	-1.23978						8.4323	-4.74905	-2.89005	0.752416	-2.17597	-2.20952	0.0599771	-0.556881	0.176621	-0.549874	0.0672017	-0.915791	-1.02196	-1.25434	-0.363783	0.769431	2.33378	2.62089	0.131409	0.80122	-2.98449	-3.91884	-2.81673	0.48399	-0.840471	-4.56597	-0.530213	0.450917	-1.7677	-0.836344	-2.50251	-0.711572	-3.75882	-0.547692	-1.46215	-1.19426
							-1.21382	-3.39455						8.4451	-2.10319	-1.67618	-1.10954	0.199449	0.205058	-0.234317	0.281122	0.474766	-2.38024	-0.891909	-2.1807	1.68977	-7.62503	-1.52347	2.0135	1.21061	0.752794	-0.281221	1.64223	-2.47254	-1.87199	-2.53667	1.50471	-1.09971	-5.42243	-1.75275	0.211748	-2.12535	-0.00303562	-2.80814	-2.89674	-3.44936	-0.700695	-0.993671	-1.03866
							0.110898	-3.03542						8.4579	-1.04485	-1.67618	0.9593	-1.31218	0.00384321	0.648565	-0.277547	1.07106	-0.244812	-1.85102	-3.86724	-0.118051	0.110804	3.01863	1.01824	-0.411756	0.00555448	0.544038	2.00266	-1.32064	-2.47401	-2.81673	0.937643	-0.32199	-3.95421	-1.97503	0.570501	-0.337137	-0.598256	-2.04405	-2.35045	-2.21154	-2.23073	0.0994592	-1.34986
							-1.21382	-5.54932						8.4707	-5.27823	-2.89005	0.338648	-0.880287	-0.599802	-0.528611	-1.39489	0.474766	-0.549874	-2.81013	1.61402	1.68977	-3.98464	-0.363783	1.76468	0.087433	0.379174	-1.24402	1.40194	-3.11248	-1.87199	-2.39663	0.48399	-0.45161	-4.32127	-0.419073	0.929255	-2.36377	-0.479212	-3.87786	-0.574999	-4.37774	-1.0067	0.724105	-0.883059
							-1.21382	-6.98583						8.4835	-2.10319	-2.89005	1.16618	-0.880287	0.406273	0.0599771	-0.836216	-0.419668	-0.549874	-0.572205	-1.33743	-1.92587	-2.61949	-1.71675	1.88909	-2.40851	1.25095	-0.143678	-0.880803	-2.47254	-2.2332	-4.21707	2.63884	-1.09971	-4.19891	-2.1973	0.211748	-1.64849	0.235052	-4.33632	-2.0773	-4.37774	-2.99575	-1.61832	-0.883059
							0.110898	-4.83106						8.4962	-4.74905	-2.28312	-0.695771	-0.66434	-0.197372	-0.528611	-1.39489	-0.121524	-2.07518	-2.81013	-0.0725212	-2.82978	-3.52959	-0.943626	1.39146	-0.661351	-1.98708	-0.968936	0.560931	-2.08857	-2.71481	-2.81673	0.370577	-0.58123	-3.95421	-2.30844	-0.0274207	-2.84063	-0.360168	-3.57223	-0.574999	-3.91355	0.217326	-1.77448	-1.50546
							-0.646084	-4.47193						8.509	-4.21988	-1.67618	-0.695771	-2.39192	-0.599802	-0.234317	0.281122	0.77291	-2.38024	-2.49043	-0.915791	-0.118051	-4.43969	0.312699	0.769431	-0.910945	0.379174	-2.61945	-0.760659	0.0872372	-2.47401	-3.5169	1.61812	-3.30326	-3.46481	-1.53047	1.88593	-3.4367	0.949316	-4.03068	-0.574999	-3.91355	-1.15971	0.724105	-1.03866
							0.489389	-5.54932						8.5218	-2.10319	0.144633	0.9593	-1.52813	-1.60588	-0.528611	0.00178774	-1.01596	-0.549874	-1.85102	1.19238	0.785859	-2.16444	-2.19995	1.88909	0.21223	1.99819	-1.51911	1.40194	-1.70461	-1.87199	-2.95677	1.73153	-1.35895	-2.7307	-1.19705	0.331333	-3.4367	-0.360168	-5.1004	0.381011	-2.83045	-1.61872	-0.681348	-2.90585
							0.489389	-4.83106						8.5346	-3.16154	-0.462304	-0.488887	-0.232445	-2.00831	0.354271	-0.277547	-0.121524	-2.38024	-2.49043	-1.75906	-3.28173	0.110804	-3.35963	0.520617	-0.536554	1.62457	-0.281221	0.0803526	-1.96058	-2.83521	-1.55643	1.61812	-1.74781	-2.85305	-0.863631	1.88593	-4.03277	0.592184	-3.72505	-1.80415	-3.60409	-2.07773	-1.14983	-0.883059
							0.489389	-4.83106						8.5474	-3.69071	-0.462304	-0.902655	-0.232445	-1.80709	0.354271	-0.556881	1.96549	-1.46506	-0.252502	-2.1807	-0.118051	-1.25434	-3.64956	2.0135	0.586622	-1.1153	-0.69385	0.320642	-1.57662	1.01767	-1.69646	2.86567	-0.840471	-2.60835	-0.419073	0.211748	-2.95984	-0.955388	-2.65532	-3.44303	-3.75882	-2.68974	-0.837509	-2.59465
							0.678635	-3.39455						8.5601	-1.04485	0.144633	0.752416	-0.0164984	1.00992	-0.528611	-1.11555	-1.61225	-2.99037	-2.17072	-3.86724	-1.92587	-0.799294	-1.62011	0.645024	-0.536554	-1.98708	-1.51911	1.2818	-0.808684	-2.1128	-0.856263	1.61812	0.326112	-3.09775	-1.19705	0.80967	-2.48299	0.592184	-2.96096	-3.30645	-2.83045	-1.0067	-0.993671	-2.59465
							-0.646084	-5.54932						8.5729	-2.63237	-1.67618	0.131764	-1.31218	-0.599802	-0.528611	0.560457	-0.121524	0.670373	-1.85102	2.87892	1.23781	-3.07454	-1.04027	0.893837	-1.16054	-3.97972	-1.65665	-0.880803	-0.552707	-1.75159	-0.996297	0.710816	-0.45161	-2.11894	-0.641352	1.04884	-3.19827	1.06836	-2.50251	-3.85275	-3.75882	-0.700695	0.0994592	-1.34986
							0.489389	-3.75368						8.5857	-3.69071	-3.49699	-0.902655	-1.09623	-0.801017	0.648565	0.281122	1.96549	-3.29543	-1.85102	-1.75906	2.59368	-2.16444	-1.42683	2.51112	0.337028	-1.36438	-0.968936	-0.159936	-2.47254	-0.427164	-0.716229	1.16447	-1.74781	-2.36364	-0.530213	1.64676	-2.95984	-0.360168	-1.43279	-2.21387	-2.83045	0.82934	-0.837509	-2.59465
							-0.83533	-3.75368						8.5985	-6.33657	-1.06924	-0.902655	-3.03976	0.406273	1.82574	1.11913	0.176621	-1.16	-1.85102	1.61402	-1.92587	0.565854	-2.58651	1.88909	2.08419	-3.6061	-2.61945	-2.92326	-1.57662	-0.186359	-2.11656	0.82423	-1.35895	-3.46481	-0.641352	1.76635	-1.88692	0.116008	-2.04405	0.244438	-4.53246	-2.99575	-2.39912	-2.12786
							-0.83533	-5.19019						8.6113	-4.74905	-1.06924	-1.10954	0.631343	-0.398587	0.0599771	0.281122	-1.3141	-2.38024	0.0672017	2.87892	-0.118051	0.110804	-5.00252	2.0135	1.585	-2.9834	-4.26997	-1.12109	-0.680696	0.295251	-0.856263	1.73153	-0.45161	-1.62954	1.35916	2.60344	-2.00613	0.116008	-1.89124	-0.301853	-3.91355	-1.77172	0.0994592	-2.12786
							0.110898	-3.39455						8.6241	-5.27823	-1.67618	-1.52331	-1.09623	-1.40466	-0.234317	0.839792	0.474766	-2.07518	-0.572205	-0.494156	3.04563	-1.70939	-2.87643	1.01824	-0.286959	-2.85886	-2.757	-2.20239	-2.08857	1.01767	-1.8365	0.143751	0.326112	-1.38483	0.0254843	0.331333	-2.00613	-1.07443	-0.821516	-0.301853	-3.91355	-3.60776	-2.0868	-0.727459
							-0.0783477	-4.11281						8.6368	-1.57402	-2.89005	-0.695771	-1.74408	0.205058	-1.41149	-0.277547	1.66734	-0.244812	-2.17072	-1.33743	-3.28173	-3.52959	-4.42268	0.271804	0.586622	-2.85886	-1.38157	-2.44268	-1.83259	-1.63119	-3.0968	-0.763554	-0.32199	-1.99659	1.35916	0.0921637	-2.36377	0.235052	-2.04405	-0.0287076	-4.22301	-4.06677	0.0994592	-2.90585
							0.86788	-3.75368						8.6496	-2.63237	-1.67618	-0.695771	-0.232445	0.205058	-0.528611	-0.556881	0.176621	-3.60049	-1.85102	-0.915791	-1.92587	-3.07454	-3.64956	1.51587	-0.162162	-2.23616	-2.48191	-2.08225	-4.0084	0.174848	-0.996297	-0.196488	-1.48857	-0.650726	1.02574	1.88593	-1.52928	-0.479212	-1.5856	-3.30645	-4.37774	-2.84274	-0.0567022	-1.81666
							-0.0783477	-5.54932						8.6624	-3.69071	-2.28312	0.131764	-0.66434	-0.599802	-0.234317	0.560457	0.474766	-0.854936	-2.49043	-2.1807	-0.118051	-3.07454	0.40934	0.271804	0.586622	-3.35702	-4.54506	-4.96572	-1.32064	-0.547566	-2.39663	1.39129	-3.43288	-3.09775	-1.41933	-0.386174	-2.00613	-0.360168	-0.821516	-0.848144	-4.68719	-0.700695	-0.0567022	-2.28346
							-0.267593	-4.83106						8.6752	-2.10319	-1.67618	0.131764	-0.66434	-1.20345	1.23715	-1.67422	1.96549	0.0602497	-0.252502	0.349114	-2.82978	-1.25434	-0.170503	1.39146	-0.786148	-4.10426	-3.85734	-4.36499	-2.98449	0.415653	-2.6767	2.75225	0.326112	-2.11894	-0.419073	0.450917	-2.24456	0.235052	-1.5856	-0.438426	-4.99665	-1.61872	-1.30599	-2.75025
							-0.456839	-3.75368						8.688	-1.57402	-1.06924	-0.282003	-0.232445	-0.398587	-0.528611	-0.277547	-1.01596	-1.46506	-2.17072	-3.4456	0.785859	-1.25434	-2.77979	1.64028	1.21061	-1.48892	-1.93174	-4.00456	-2.21656	0.415653	-0.856263	1.16447	-1.35895	-1.50718	0.692321	1.04884	-1.17163	-0.241124	-0.0574288	-2.35045	-4.84192	-0.853699	-1.46215	-2.59465
							0.110898	-4.83106						8.7007	-4.21988	-1.67618	0.338648	-0.66434	-0.398587	1.23715	0.00178774	0.474766	-1.46506	-2.17072	-0.494156	-1.92587	-0.344245	-5.77564	0.39621	0.711419	-3.73064	-4.26997	-4.72543	-4.77634	-2.59441	1.10421	0.48399	0.844593	-2.11894	-0.307934	1.40759	-0.694779	0.711228	-0.0574288	-1.25786	-3.75882	-0.0886809	0.0994592	-3.21705
							0.300144	-4.83106						8.7135	-3.16154	-0.462304	-0.488887	-0.880287	-1.80709	0.354271	-0.277547	-0.419668	-1.77012	-2.17072	-3.02397	-1.02196	-0.799294	-1.91003	-0.72345	-0.286959	-3.23248	-4.26997	-3.76427	-3.49645	-0.908774	-2.53667	0.030338	-2.13667	-1.01778	-0.0856552	1.88593	-0.0987092	1.1874	0.248206	-1.94073	-2.21154	-2.38373	-0.369025	-2.43905
							0.86788	-5.19019						8.7263	-3.69071	-0.462304	-1.31642	0.415396	-0.197372	-0.528611	-1.11555	0.474766	-0.854936	-1.53132	-1.75906	0.333904	-3.98464	-3.26299	-0.225823	-0.536554	-2.48524	-1.65665	-3.0434	-1.44863	-0.667969	-1.97653	-0.763554	-1.87743	-1.26248	0.247763	1.04884	0.378147	-1.19348	1.01229	-3.30645	-2.36626	-1.15971	-0.369025	-2.43905
							-0.456839	-5.90845						8.7391	-4.21988	-1.67618	0.131764	-0.232445	1.41235	0.354271	-0.836216	-0.121524	-1.16	0.386905	0.349114	-3.73369	-4.89474	-3.35963	0.645024	1.33541	-2.23616	-1.51911	-2.32254	-2.85651	-0.547566	-2.95677	-0.0830751	-0.192369	-1.87424	-2.53072	0.211748	-1.29085	-0.7173	1.31793	-2.89674	-2.36626	0.0643227	-1.30599	-3.06145
							0.300144	-5.90845						8.7519	-3.69071	0.144633	0.9593	-0.880287	-0.398587	0.648565	-0.277547	0.77291	0.670373	-1.85102	-0.494156	0.785859	-2.16444	-1.52347	0.520617	0.21223	-2.11162	-1.10648	-2.32254	-3.36846	-1.26998	-1.27636	-1.78427	-1.48857	-0.650726	-1.53047	0.331333	1.33186	0.116008	-0.0574288	-1.53101	-3.13991	-1.31271	-1.14983	-2.43905
							0.489389	-5.54932						8.7647	-3.16154	0.144633	-0.695771	-0.232445	-1.40466	1.23715	-0.836216	-0.121524	-0.854936	0.0672017	-2.60233	-0.118051	-2.61949	0.40934	-3.70921	0.961014	-2.3607	-2.757	-3.88442	-3.24047	-1.26998	-3.5169	-3.14523	-1.35895	-0.16132	1.69258	-0.625343	-0.217923	-0.241124	0.248206	-1.39444	-3.13991	-2.68974	-2.0868	-3.21705
							-0.456839	-5.90845						8.7774	-5.27823	-2.89005	-1.10954	-1.31218	-0.801017	2.12004	-0.277547	0.474766	-0.244812	-0.891909	-1.75906	-2.37782	-3.52959	-2.19995	-2.34074	-1.28534	-2.85886	-1.24402	-2.80311	-4.13639	-2.83521	-1.69646	-3.37205	0.455732	-0.895428	0.692321	1.52718	1.21264	-0.241124	0.248206	-2.48702	-2.67572	-1.92472	-0.0567022	-3.52825
							1.24637	-5.54932						8.7902	-1.57402	-2.89005	-2.97149	-1.74408	-0.599802	0.648565	0.560457	0.474766	-2.68531	-2.17072	-0.494156	-0.118051	-2.61949	-0.460424	-1.7187	-1.78453	-2.23616	-2.61945	-4.84557	-2.98449	-2.83521	-3.5169	-3.93912	-3.5625	-1.26248	-0.530213	-0.26659	-0.933207	-0.7173	1.47075	-0.0287076	-1.28316	0.217326	-0.0567022	-2.90585
							-0.456839	-4.11281						8.803	-2.63237	0.144633	-0.0751195	0.199449	-0.801017	-0.234317	0.281122	0.176621	-3.60049	-0.252502	-1.33743	0.333904	1.931	-4.42268	-2.96277	-1.78453	-2.60978	-1.93174	-4.48514	-2.98449	-1.39038	-2.11656	-3.93912	-1.61819	-0.895428	0.581181	-0.26659	-0.0987092	-0.955388	-0.0574288	-0.438426	-1.43789	-1.92472	-1.61832	-3.21705
							-0.267593	-3.03542						8.8158	-0.515678	-3.49699	-0.695771	-1.31218	-0.398587	1.53145	-0.277547	-1.3141	1.58556	-2.49043	-1.75906	-0.118051	-4.43969	-5.38908	-2.71396	-2.03412	-1.98708	-1.93174	-4.84557	-3.36846	-4.03924	-3.23683	-3.48547	-2.39591	0.572788	0.9146	-0.984096	-0.0987092	-0.12208	1.9292	-2.0773	-0.66425	-0.853699	-0.993671	-3.21705
							-1.59231	-3.03542						8.8286	-1.04485	-0.462304	-1.93707	-3.03976	1.41235	0.942859	0.00178774	0.77291	-1.46506	-1.85102	-3.4456	-1.02196	-3.52959	-1.91003	-0.972263	-3.0325	-3.35702	-1.93174	-3.64413	-1.96058	-5.00246	-2.2566	-2.9184	-2.78478	-0.650726	1.4703	-0.505758	0.258933	-1.55061	0.0953886	0.517584	-1.12844	-2.38373	-0.525186	-2.90585
							-0.0783477	-3.39455						8.8414	0.0134939	0.144633	-0.902655	-3.03976	-1.40466	-0.822905	0.00178774	1.66734	-0.854936	-1.21161	-0.0725212	-1.92587	-3.07454	-1.42683	-2.96277	-0.411756	-4.60242	-1.7942	-4.48514	-4.52036	-4.40045	-4.21707	-3.48547	-4.46984	0.205734	1.80372	-0.26659	0.0205048	0.116008	1.77638	-0.574999	-0.0453355	-2.07773	-0.525186	-1.50546
							-0.646084	-3.39455						8.8542	-4.21988	-1.67618	-0.902655	0.415396	0.00384321	0.354271	0.281122	0.176621	-0.549874	-4.08894	-2.1807	1.23781	-0.799294	-1.13691	-3.95802	-3.1573	-3.35702	-1.65665	-3.88442	-3.24047	-2.47401	-3.0968	-2.12451	-3.95136	0.205734	2.24827	0.331333	-0.217923	-0.12208	1.77638	-2.89674	-0.973707	-2.68974	-0.369025	-2.43905
							-0.0783477	-2.31717						8.867	-6.33657	-1.06924	-0.488887	-1.31218	-2.41074	0.354271	-0.277547	1.07106	0.0602497	-1.53132	0.770749	-2.37782	-6.25988	0.892541	-1.84311	-4.15568	-4.97604	-3.16963	-4.00456	-2.21656	-4.64125	-2.11656	-2.35134	-2.39591	-0.528374	-0.0856552	-0.26659	0.855002	-0.12208	1.01229	-1.25786	-0.66425	-2.38373	0.255621	-2.43905
							-0.267593	-0.880654						8.8798	-3.69071	-2.89005	-0.695771	0.631343	1.21113	-0.822905	-0.277547	-1.61225	0.670373	-1.21161	2.03565	-1.02196	0.565854	-2.19995	-4.20684	-2.28372	-2.9834	-3.44471	-2.92326	-1.06466	-5.12286	-1.13633	-2.69158	-3.17364	-0.16132	0.581181	-0.0274207	-0.337137	-1.43156	0.553841	-1.94073	-0.200064	-2.68974	-1.14983	-2.12786
							0.86788	-0.880654						8.8925	0.0134939	0.75157	-0.695771	-0.880287	-2.00831	-1.1172	-1.39489	0.77291	-1.16	-1.85102	-0.0725212	0.333904	1.47595	1.47238	-2.71396	-1.53493	-3.10794	-3.03208	-2.56283	-0.680696	-3.55763	-4.49713	-4.16595	-0.45161	0.205734	2.47055	-0.0274207	0.258933	-1.55061	1.31793	-3.16988	-0.973707	-2.07773	-1.30599	-2.28346
							-0.456839	0.19673						8.9053	-4.74905	-2.28312	-0.0751195	-1.31218	0.607488	0.648565	-0.836216	-0.121524	-1.77012	-2.49043	-0.915791	1.68977	-2.61949	3.01863	-3.08718	-4.53007	-3.97972	-3.99489	0.320642	-2.85651	-2.47401	-2.11656	-3.82571	-3.04402	-0.528374	0.136624	-0.984096	0.735789	0.354096	0.859476	-2.35045	-0.66425	-1.92472	-0.525186	-1.66106
							-0.646084	0.914987						8.9181	-1.04485	-2.89005	0.545532	-1.96002	-1.40466	1.23715	1.11913	2.85992	-0.244812	-0.572205	-1.75906	-3.73369	-3.98464	-0.557064	-3.21158	-2.40851	-4.10426	-1.93174	0.560931	-2.08857	-2.71481	-2.81673	-3.25864	-2.78478	-0.650726	0.247763	0.80967	-0.0987092	0.830272	0.706658	-1.53101	0.41885	-2.23073	-0.212864	-2.75025
							-2.16005	-0.880654						8.9309	-7.92408	-1.06924	-0.695771	-0.0164984	-1.80709	0.354271	0.281122	0.474766	0.975435	-2.81013	-3.4456	3.04563	-1.70939	-2.00667	-1.84311	-0.661351	-6.47052	-3.03208	-0.0397919	-2.85651	-2.59441	-0.856263	-3.37205	-1.74781	-0.16132	1.80372	-1.34285	-0.456351	-2.26487	-0.0574288	-1.53101	1.03776	-1.92472	-0.681348	-0.727459
							-0.267593	-1.23978						8.9437	-6.33657	-0.462304	-0.0751195	-1.09623	-0.197372	0.354271	-0.836216	0.474766	-1.16	-0.252502	-1.75906	-0.570005	-3.07454	-3.55292	-1.46989	-2.28372	-2.9834	-3.16963	-0.400225	-3.36846	-1.87199	-1.69646	-4.95984	-2.9144	-0.773077	1.24802	0.211748	0.497361	-0.955388	0.553841	-1.66758	-0.354793	-1.0067	-1.77448	-2.75025
							-1.02458	-0.162398						8.9565	-6.86574	-1.67618	0.545532	-0.0164984	-0.801017	0.0599771	-0.556881	-0.419668	-0.549874	0.386905	-3.02397	-1.02196	-1.25434	1.66566	-0.972263	-3.65649	-2.73432	-3.16963	0.560931	-1.19265	-0.427164	-2.11656	-2.35134	-2.65516	-0.283672	0.581181	-1.34285	-0.456351	-1.31252	0.859476	-0.16528	-0.66425	-0.241684	-0.993671	-3.06145
							-0.456839	2.3515						8.9693	-2.63237	-1.67618	-1.31642	-0.66434	0.406273	0.648565	0.00178774	0.77291	-1.16	-2.17072	-3.86724	-1.02196	-3.07454	-1.52347	0.271804	-1.65973	-2.23616	-4.6826	0.440786	-1.32064	-0.186359	-1.13633	-2.69158	-0.970091	-1.38483	1.80372	-3.01703	0.378147	-2.02678	0.0953886	1.33702	1.34722	-0.547692	-1.61832	-0.57186
							0.489389	1.27412						8.9821	-4.21988	-2.28312	-1.52331	-1.09623	-0.398587	0.354271	0.00178774	0.176621	-2.07518	-1.53132	-2.60233	-4.6376	-3.52959	-1.71675	-0.101416	1.585	-2.73432	-2.89454	1.04151	-0.296729	0.897263	-0.856263	-2.12451	-2.00705	-1.01778	-0.419073	-2.17994	0.139719	-2.50296	1.31793	-1.25786	1.50195	-1.61872	-0.837509	-1.66106
							-0.456839	0.19673						8.9949	-7.39491	-2.28312	-0.488887	-0.448393	0.00384321	-0.234317	-2.79156	-0.121524	0.670373	-0.252502	-2.1807	0.785859	2.38605	1.2791	-1.22108	-1.41013	-1.36438	-1.7942	2.00266	-1.32064	0.295251	-3.0968	-0.196488	-2.52553	-0.650726	-1.41933	-2.65828	-0.456351	-0.479212	-0.668698	-2.62359	0.109393	-2.38373	-0.369025	-0.105061
							0.678635	-0.162398						9.0076	-1.57402	-2.28312	-0.488887	0.199449	-0.599802	0.354271	-0.556881	0.176621	-1.77012	-1.21161	-0.915791	-2.37782	-0.344245	0.40934	1.14265	1.33541	-1.1153	-2.20682	-0.52037	-3.11248	0.054446	-2.53667	-2.12451	-2.00705	-0.528374	0.692321	-3.61495	-1.29085	-1.43156	-1.89124	-1.66758	0.573579	-1.46571	-3.64841	0.361738
							-1.59231	0.19673						9.0204	-4.21988	-4.10393	0.338648	-0.448393	0.00384321	0.0599771	-0.556881	-0.717813	-2.07518	-0.891909	-1.75906	1.23781	-3.98464	0.312699	-0.35023	0.711419	-1.1153	-2.34437	1.2818	-1.19265	1.25847	-3.23683	-2.69158	-1.09971	-1.01778	1.13688	-3.97371	-0.337137	-0.479212	-0.515881	-0.848144	0.41885	-1.61872	0.567943	-0.41626
							-0.83533	-0.880654						9.0332	-3.69071	1.35851	-0.282003	-1.31218	-0.801017	0.0599771	-1.95355	0.176621	-1.16	-2.17072	-0.915791	-0.118051	-2.61949	1.37574	0.520617	-0.411756	0.130094	-2.20682	1.76238	-1.70461	3.42571	-1.55643	-1.44403	-2.13667	-2.11894	0.247763	-5.04997	-0.217923	-1.43156	-0.821516	-0.984717	0.728307	-0.853699	-0.0567022	-1.19426
							0.300144	0.914987						9.046	-2.10319	-1.67618	1.57995	0.199449	-2.00831	0.648565	-1.11555	0.176621	-2.38024	-1.53132	-3.86724	0.785859	-2.16444	2.24551	2.38672	-0.286959	-0.741685	-0.968936	1.52209	-0.808684	1.01767	0.264005	0.257164	0.455732	-0.650726	-0.196795	-4.93038	-1.7677	-0.241124	-0.363064	-1.80415	0.109393	-2.99575	0.255621	0.206138
							-1.78156	1.99237						9.0588	-2.10319	-2.28312	0.338648	-1.09623	-1.20345	-1.1172	-0.836216	1.3692	-1.46506	-2.49043	-0.915791	-0.118051	-3.07454	-0.653704	2.75994	1.08581	-1.23984	-3.44471	1.40194	-2.85651	-0.427164	0.544072	-1.89768	-2.52553	-0.528374	-0.419073	-4.45204	-1.88692	-0.955388	-1.5856	-1.39444	-0.354793	-2.38373	-0.993671	-0.26066
							-0.83533	1.63324						9.0716	-3.69071	-0.462304	1.16618	-0.880287	1.00992	-0.234317	0.00178774	0.176621	-2.07518	-0.572205	-2.1807	-0.118051	-1.25434	-0.460424	3.13316	-0.661351	0.503714	-0.968936	2.3631	-1.19265	-0.667969	-1.27636	0.937643	-1.22933	-0.406023	0.9146	-3.61495	-0.456351	-0.00303562	-2.19687	-3.44303	0.883036	-2.53674	-1.77448	-0.727459
							-0.267593	1.63324						9.0844	-7.39491	-2.28312	-0.282003	-1.96002	-2.81317	0.0599771	-0.277547	0.77291	0.365311	-0.891909	-3.4456	0.333904	-2.61949	-2.77979	3.00875	0.21223	-1.1153	-1.7942	2.12281	-2.47254	1.25847	-1.27636	0.257164	-4.2106	-0.650726	-0.530213	-2.17994	-0.456351	-0.241124	-2.96096	-0.848144	1.03776	-1.61872	-0.0567022	-0.57186
							-1.21382	0.914987						9.0972	-2.63237	-1.06924	0.752416	-2.39192	-0.398587	-1.1172	0.560457	-0.717813	-1.16	-1.21161	-3.02397	2.14172	-1.25434	1.2791	2.1379	-0.286959	1.74911	-1.7942	-0.880803	-4.13639	1.61968	-1.55643	3.2059	-1.22933	-1.87424	0.470042	-0.984096	-1.17163	-0.360168	-1.5856	-1.12129	1.34722	0.37033	-0.681348	-1.03866
							-0.267593	0.914987						9.11	-4.21988	0.144633	-0.282003	-2.39192	-0.801017	0.0599771	0.00178774	-0.419668	-1.46506	-0.252502	1.19238	-2.37782	-0.344245	1.95559	1.64028	-0.411756	0.877334	-0.143678	2.60339	-2.98449	1.61968	-1.55643	2.07177	-1.61819	-3.46481	0.0254843	-1.7016	-1.41006	0.116008	-3.26659	-0.16528	-0.66425	-1.77172	-0.681348	-1.66106
							1.05713	0.19673						9.1227	-1.57402	-1.67618	-0.695771	-1.09623	1.00992	-0.234317	0.281122	-0.419668	-1.16	-0.891909	0.770749	-1.92587	-1.70939	-1.23355	1.64028	-1.41013	2.49635	-1.10648	2.84368	-2.47254	0.776861	-2.39663	3.2059	-0.192369	-2.36364	-0.974771	-3.37578	-1.05242	-1.55061	-4.33632	-1.66758	0.41885	-1.77172	0.880266	-1.19426
							-0.456839	0.555858						9.1355	0.0134939	0.144633	-0.902655	-1.52813	0.205058	-0.234317	-1.11555	-0.121524	-1.77012	0.0672017	-2.60233	-1.47391	-1.25434	-1.71675	1.26706	0.21223	0.877334	-1.65665	0.320642	-3.24047	1.61968	-0.436162	1.27788	-1.22933	-2.7307	-0.863631	-0.744927	-2.12535	-1.7887	-5.25322	0.244438	-0.509521	-2.38373	-0.212864	1.13974
							0.110898	0.555858						9.1483	-3.69071	-3.49699	-0.0751195	-0.880287	0.607488	0.648565	0.560457	-0.717813	-3.29543	-0.572205	-0.494156	-3.28173	-2.16444	-1.13691	3.00875	0.586622	1.37549	-0.418764	1.64223	-2.08857	2.34209	-1.97653	1.50471	-0.192369	-4.07656	-0.307934	-1.46243	-1.7677	-0.598256	-4.79477	-0.0287076	-0.200064	-4.37278	-0.212864	-0.26066
							0.86788	0.555858						9.1611	-3.16154	-2.28312	0.752416	0.631343	0.406273	1.23715	0.00178774	-0.419668	-1.77012	-3.12983	-1.33743	-2.37782	-2.61949	-4.51932	1.76468	-0.286959	1.12641	-1.7942	0.560931	-1.19265	0.897263	-1.69646	1.84495	-1.48857	-4.44362	-0.419073	-0.864512	-2.48299	-1.31252	-4.03068	-2.0773	-0.66425	-3.76077	-0.837509	-0.41626
							0.300144	-0.521526						9.1739	-5.27823	0.144633	0.338648	-2.17597	-0.398587	0.0599771	-0.836216	-1.01596	-2.07518	0.0672017	0.349114	4.85345	-0.344245	-5.00252	2.38672	0.087433	1.00187	0.268952	2.84368	-1.70461	0.776861	-2.6767	1.95836	-2.52553	-5.30008	-2.30844	-0.26659	-3.79434	-1.31252	-4.03068	-1.39444	1.81141	-0.241684	-0.993671	0.0505387
							-0.83533	1.27412						9.1867	-3.16154	-1.67618	-0.488887	-0.232445	-1.20345	0.354271	0.560457	0.474766	-0.549874	0.386905	-2.1807	-2.37782	-3.07454	-2.10331	3.63078	0.21223	1.50003	-1.24402	0.80122	-0.808684	2.4625	-2.11656	1.50471	-0.45161	-4.19891	-1.41933	-0.26659	-2.84063	-1.31252	-4.1835	-0.438426	-0.0453355	-2.38373	-0.837509	0.517338
							-0.646084	-2.31717						9.1995	-1.57402	0.144633	-0.0751195	-1.96002	-1.00223	-0.822905	0.00178774	-0.121524	1.89062	-1.85102	-0.0725212	-1.02196	-0.799294	-0.0738622	5.87011	0.836217	1.62457	-1.65665	2.48324	-0.808684	2.10129	-1.27636	0.597403	-0.45161	-3.95421	-1.97503	-0.386174	-2.48299	-0.7173	-5.55885	-2.21387	0.41885	-2.23073	-2.24296	-0.727459
							-0.0783477	0.555858						9.2123	-4.74905	-2.89005	-0.695771	-1.09623	-0.398587	0.0599771	-2.23289	2.85992	-2.07518	-1.21161	-4.28887	0.333904	-3.07454	-3.06971	1.88909	0.087433	2.37181	-3.03208	1.76238	-1.96058	2.4625	-0.716229	2.41201	-0.840471	-4.44362	-1.08591	0.211748	-2.24456	-0.360168	-5.40604	-0.301853	0.41885	-1.61872	-2.24296	0.206138
							0.110898	-0.521526						9.2251	-3.69071	-2.28312	-0.0751195	-0.0164984	-1.20345	0.354271	-0.277547	-0.717813	-1.77012	-1.21161	-0.494156	-2.82978	-2.61949	-1.33019	1.39146	-0.162162	2.49635	-0.143678	0.200497	0.727181	3.90732	-3.23683	3.2059	-0.0627492	-3.09775	-0.752492	0.450917	-2.6022	-0.241124	-4.1835	-2.89674	1.50195	-1.0067	-1.61832	0.0505387
							-0.646084	1.99237						9.2378	-1.04485	1.96544	0.131764	-0.66434	-0.398587	0.354271	-1.67422	0.176621	-2.07518	-1.21161	-1.75906	-0.570005	-5.34978	-3.7462	1.26706	1.7098	2.49635	-0.556307	2.72353	-0.936673	1.74008	-1.55643	0.710816	-0.32199	-2.24129	-0.196795	0.0921637	-2.24456	-1.43156	-3.87786	-2.0773	0.728307	-0.241684	-2.24296	0.206138
							0.678635	-1.59891						9.2506	0.542666	-1.06924	1.16618	-0.232445	-0.801017	-0.822905	0.00178774	0.474766	-2.07518	-1.53132	-3.4456	1.23781	-1.25434	1.56902	1.14265	0.836217	1.99819	-2.20682	0.560931	-3.36846	-0.306761	-1.4164	2.75225	-0.45161	-2.36364	-0.307934	0.211748	-2.24456	-0.12208	-4.94759	-2.35045	-0.973707	-1.15971	-0.212864	-0.105061
							-1.21382	-0.880654						9.2634	-7.92408	0.144633	-0.282003	-0.66434	0.00384321	-0.528611	-0.556881	1.07106	0.365311	-1.21161	-1.33743	-0.118051	-2.16444	-2.58651	1.76468	-0.286959	2.37181	-0.831393	1.04151	-3.24047	0.295251	-4.7772	2.75225	-0.192369	-2.85305	-0.419073	0.0921637	-1.64849	-0.598256	-5.25322	-1.53101	-1.12844	-0.241684	-1.77448	-0.57186
							-0.267593	-0.162398						9.2762	-4.74905	-2.28312	-0.902655	1.06324	-0.197372	-0.528611	-0.556881	-1.3141	0.365311	-0.252502	-0.915791	-0.570005	0.110804	0.40934	0.39621	2.33378	1.12641	-2.06928	0.681075	-2.08857	1.49928	-1.4164	0.48399	-1.74781	-1.01778	-1.30819	2.60344	-0.575565	-1.07443	-4.33632	-1.80415	-0.200064	-0.700695	-1.46215	0.0505387
							-0.0783477	-1.23978						9.289	-4.21988	-2.28312	-0.0751195	-1.52813	-0.599802	-1.41149	0.00178774	1.3692	0.365311	-0.891909	-4.71051	1.68977	0.110804	-5.29244	1.88909	-0.661351	3.11905	-0.69385	0.681075	-2.47254	-1.75159	-2.95677	3.9998	-2.00705	-3.09775	-0.196795	2.36427	-0.694779	-0.836344	-2.96096	-0.574999	-0.0453355	-0.700695	-1.93064	-1.19426
							-0.456839	-0.521526						9.3018	-4.21988	-1.67618	-0.488887	-0.880287	-0.398587	-0.822905	-0.836216	-1.3141	0.975435	-1.53132	0.349114	-2.37782	1.931	0.699261	1.51587	-1.03574	0.379174	-1.24402	-0.880803	-3.24047	-0.186359	-1.55643	2.63884	-3.30326	-0.528374	0.470042	1.64676	-2.24456	-0.836344	-3.57223	-0.0287076	-0.509521	-0.394688	-1.61832	-0.41626
							-0.456839	-0.880654						9.3146	-2.10319	3.78626	-1.31642	-0.232445	-1.80709	1.23715	0.00178774	0.176621	-0.549874	-0.572205	-0.494156	-0.570005	-1.70939	-1.23355	2.0135	-0.162162	0.877334	-0.556307	-2.44268	-4.52036	-0.186359	-2.11656	1.16447	-1.35895	-1.99659	0.136624	0.450917	-2.48299	-1.66965	-2.65532	-0.984717	-2.36626	-1.15971	-2.0868	-0.57186
							0.110898	-0.880654						9.3274	-1.57402	-2.28312	0.131764	-2.82381	-1.60588	0.648565	-1.39489	-0.717813	-1.16	-2.49043	-1.33743	-5.5415	-5.80483	-2.29659	1.51587	-1.28534	1.37549	-2.06928	-1.36138	-3.11248	-1.39038	-1.55643	4.34004	0.585352	-1.26248	1.02574	0.570501	-1.29085	-0.00303562	-1.27997	-1.53101	-2.83045	-2.07773	-1.61832	0.0505387
							-1.78156	-1.59891						9.3402	-3.16154	-1.67618	-0.0751195	-0.66434	-0.197372	0.648565	0.560457	-0.121524	-0.854936	-0.891909	-0.494156	-4.18564	-1.70939	-1.71675	-0.474636	-1.03574	0.628254	-3.85734	-1.9621	-2.47254	-0.0659565	-1.4164	2.86567	-2.52553	-2.11894	-0.419073	0.331333	-0.694779	0.711228	-1.43279	-2.21387	-2.52099	-0.0886809	0.567943	-1.66106
							0.300144	-4.11281						9.3529	-5.8074	-2.28312	1.16618	-3.03976	-1.60588	0.354271	0.00178774	-0.717813	-1.16	-2.17072	1.19238	-2.37782	-4.43969	-3.16635	0.520617	-2.15892	-0.368065	-1.38157	-1.12109	-3.24047	-0.186359	-1.8365	2.97908	-1.09971	-1.50718	0.0254843	0.0921637	0.258933	-0.955388	-1.73842	-1.66758	-2.98518	-4.21978	-0.525186	1.13974
							-1.02458	-4.11281						9.3657	-5.8074	-3.49699	0.131764	-0.880287	-0.801017	0.354271	-0.836216	1.96549	-1.16	0.0672017	1.19238	-0.570005	2.38605	-1.42683	-0.35023	-1.53493	1.12641	-0.143678	-3.64413	-2.85651	-1.02918	-4.63717	2.2986	0.455732	-2.24129	-0.974771	0.690086	-0.337137	-0.479212	-1.12715	-1.94073	-2.83045	-1.77172	-1.61832	-0.883059
							-0.83533	-3.75368						9.3785	-2.10319	0.75157	0.545532	0.631343	-1.00223	0.0599771	0.00178774	0.77291	0.975435	-1.85102	-3.4456	-4.6376	-3.52959	1.37574	-1.5943	-4.03088	0.628254	-0.556307	-1.72181	-1.06466	-3.43723	-1.8365	1.16447	-2.26629	-1.75189	-1.41933	-0.625343	-0.575565	-0.836344	-0.0574288	-1.12129	-5.46084	-1.15971	-1.30599	-0.105061
							-0.646084	-3.03542						9.3913	-3.69071	-1.67618	-0.488887	-0.880287	1.41235	0.648565	1.39846	0.176621	0.0602497	-0.252502	-1.33743	-2.37782	-2.61949	2.72871	-0.599043	-0.411756	-0.368065	-0.143678	-3.64413	-3.75243	-2.95562	-2.81673	3.88638	-2.65516	-0.895428	-0.196795	1.04884	0.497361	-0.598256	1.16511	-2.76016	-5.46084	-1.61872	-1.77448	-0.727459
							-1.02458	-4.83106						9.4041	-1.57402	-1.67618	1.78683	-1.09623	0.00384321	1.53145	0.560457	0.77291	-1.46506	-1.53132	1.61402	2.14172	-1.25434	3.01863	-2.09192	-3.28209	-1.98708	-1.10648	-0.880803	-2.47254	-3.31682	-3.5169	2.86567	0.455732	-1.75189	-0.752492	0.211748	1.09343	-1.43156	1.01229	-1.66758	-4.37774	-2.23073	-1.61832	-0.26066
							0.110898	-3.03542						9.4169	-2.63237	0.75157	-0.695771	-0.448393	-1.20345	1.82574	0.839792	-0.121524	-0.549874	-0.572205	-3.4456	-5.5415	-4.89474	-1.33019	-2.34074	-1.16054	-1.738	-2.20682	-2.68297	-2.08857	-3.31682	-4.3571	2.2986	0.974213	-1.50718	-0.419073	1.04884	0.258933	-1.31252	1.16511	-2.21387	-4.06828	-1.92472	0.567943	-1.03866
							-0.456839	-4.11281						9.4297	-2.10319	-2.89005	1.37307	-0.0164984	-0.801017	0.648565	-0.556881	1.07106	-1.46506	-2.49043	0.349114	-2.37782	-2.61949	2.24551	-0.599043	-0.786148	-3.48156	-1.7942	-4.72543	-1.83259	-3.31682	-2.95677	1.84495	-2.9144	-1.50718	-1.08591	1.28801	-1.88692	-0.836344	0.248206	-1.53101	-4.99665	-1.77172	-0.681348	-1.03866
							-0.267593	-6.26757						9.4425	-3.69071	-2.89005	0.131764	-1.09623	1.00992	0.648565	0.00178774	-1.61225	-0.244812	-3.12983	0.349114	-0.570005	-0.344245	-2.19995	-3.08718	-1.65973	-3.10794	-2.34437	-4.1247	-2.34455	-4.15964	-4.07703	0.597403	-0.58123	0.205734	-0.196795	0.929255	-0.933207	-0.7173	0.401023	-1.12129	-5.61556	-3.14875	-1.46215	-1.03866
							-0.456839	-7.34496						9.4553	-4.74905	-2.28312	0.545532	-0.880287	0.607488	-0.234317	0.560457	-0.717813	0.365311	0.0672017	-2.60233	0.333904	-4.43969	1.66566	-3.21158	0.337028	-2.9834	-3.44471	-4.36499	-1.19265	-1.87199	-2.6767	-0.423314	-0.192369	-0.895428	0.358903	1.16842	-0.337137	-0.479212	1.47075	-0.438426	-3.91355	-2.23073	-0.681348	-0.105061
							0.489389	-4.47193						9.468	-0.515678	0.75157	-0.902655	0.199449	0.00384321	0.648565	0.839792	-0.717813	-0.244812	-0.891909	-1.33743	-1.47391	-1.25434	-3.26299	-1.09667	-0.910945	-3.10794	-1.65665	-4.24485	-1.06466	-1.9924	-1.4164	1.61812	-2.39591	-0.16132	1.91485	0.80967	-0.694779	-0.598256	-0.363064	-0.16528	-4.53246	-3.60776	-0.837509	0.0505387
							-0.267593	-5.19019						9.4808	-1.04485	1.35851	0.752416	-2.60786	1.21113	-0.822905	-0.277547	-0.121524	-0.854936	0.386905	2.45729	-2.82978	-4.43969	-1.81339	-2.96277	1.7098	-3.23248	-2.20682	-2.56283	-2.21656	-2.1128	0.404039	-0.196488	-1.87743	-0.16132	3.02625	-0.0274207	0.974216	-0.00303562	-0.668698	-1.25786	-4.37774	-4.98479	0.567943	-0.883059
							-1.02458	-5.90845						9.4936	-5.27823	-2.89005	0.752416	-1.31218	-0.197372	1.23715	0.560457	-0.121524	-0.854936	-0.572205	-2.60233	-3.28173	-4.43969	-2.29659	-2.83836	0.461825	-4.35334	-2.06928	-1.48153	-2.60053	-2.47401	-3.937	-1.10379	-1.61819	-0.773077	0.470042	-0.386174	0.974216	-0.7173	1.9292	-0.0287076	-6.07975	-3.45476	0.724105	-0.57186
							-0.456839	-4.47193						9.5064	-2.10319	0.75157	-0.902655	-0.232445	-0.197372	0.942859	1.11913	1.3692	-1.77012	-0.891909	-2.60233	-1.02196	-0.344245	-3.26299	-3.70921	1.4602	-1.98708	-2.61945	-3.40384	-3.62444	-2.83521	-1.13633	0.82423	-0.840471	-0.650726	1.02574	-0.0274207	-0.694779	-0.7173	1.01229	-2.35045	-4.53246	-2.99575	-0.525186	0.206138
							-1.21382	-4.11281						9.5192	-4.74905	-3.49699	-1.52331	-0.448393	0.00384321	-0.528611	1.95713	0.176621	-1.16	-3.12983	-3.4456	-0.570005	-3.07454	0.216059	-1.96752	-0.536554	-3.23248	-1.10648	-1.60167	-1.32064	1.49928	-0.996297	-2.0111	-1.61819	0.572788	2.47055	0.929255	-0.0987092	-0.479212	1.01229	-1.66758	-4.99665	-4.06677	0.0994592	-2.12786
							-0.267593	-5.19019						9.532	-2.10319	-0.462304	0.545532	0.199449	-2.20952	-0.234317	0.560457	-0.121524	-1.16	-1.85102	0.770749	-0.570005	-3.52959	-2.10331	-2.34074	-0.910945	-1.86254	-1.24402	-2.44268	-1.83259	0.415653	0.824139	-2.12451	-0.45161	-0.895428	0.358903	-0.625343	-0.217923	-0.479212	0.706658	-1.66758	-3.44936	-2.38373	-1.61832	-2.12786
							-0.646084	-6.26757						9.5448	-5.27823	2.57238	-1.52331	-1.74408	-1.00223	0.942859	0.00178774	1.07106	0.670373	-0.572205	0.770749	-1.92587	-0.799294	-6.74205	0.645024	-0.0373643	-2.3607	-2.20682	-1.72181	-0.680696	0.054446	-2.95677	-1.10379	-0.32199	-0.773077	2.91511	0.0921637	-1.17163	-0.836344	1.01229	-2.62359	-3.75882	-1.46571	-1.61832	-2.12786
							0.678635	-5.19019						9.5576	2.13018	-1.67618	-0.282003	-0.0164984	-1.60588	1.23715	-0.556881	0.176621	-2.07518	-0.252502	0.770749	-4.18564	-4.89474	2.14887	-2.46514	-1.53493	-3.48156	-1.93174	-0.280081	-2.85651	-1.02918	-1.97653	-2.35134	-2.00705	-0.528374	1.4703	0.80967	0.139719	-0.955388	0.706658	-2.76016	-3.75882	-1.15971	-1.30599	-0.727459
							0.86788	-3.39455						9.5704	-3.16154	-4.71086	1.16618	-0.66434	0.205058	0.0599771	0.00178774	0.176621	-2.68531	-2.17072	-0.915791	-0.570005	-1.70939	-1.71675	-0.847857	1.95939	-1.48892	-1.38157	-0.52037	-1.06466	1.25847	-0.856263	-3.48547	-1.22933	0.572788	0.470042	0.929255	-1.64849	-2.02678	1.01229	-1.80415	-2.05681	-1.15971	-1.30599	-1.50546
							0.86788	-4.11281						9.5831	-6.86574	-2.89005	-0.0751195	-1.74408	-1.60588	1.23715	0.281122	-0.121524	-2.07518	-1.21161	-1.33743	-4.18564	1.931	-0.943626	-0.72345	-1.78453	-2.48524	-1.7942	-0.400225	-1.83259	0.295251	-2.2566	-4.6196	-0.840471	-0.528374	0.358903	0.570501	0.735789	-0.241124	1.31793	-2.21387	-3.29464	-2.07773	-0.837509	-1.50546
							1.62486	-5.19019						9.5959	-3.16154	-1.06924	-0.488887	0.415396	-0.599802	0.354271	-0.556881	1.66734	0.0602497	0.0672017	-2.1807	2.59368	-1.25434	0.699261	-0.847857	0.087433	-0.990765	-3.7198	-1.36138	-0.680696	-0.306761	-1.8365	-3.25864	-1.22933	-0.406023	-0.0856552	-0.505758	-0.217923	-0.598256	1.77638	-2.62359	-2.21154	0.523333	-2.71145	-1.97226
							0.489389	-3.39455						9.6087	-5.8074	-2.89005	0.545532	-0.448393	0.808703	0.942859	0.839792	0.474766	-0.244812	-0.891909	-3.86724	-2.37782	-3.98464	-2.10331	-0.101416	-0.786148	0.130094	-4.40752	-0.52037	-0.808684	0.656458	-2.6767	-2.9184	-0.840471	-1.50718	-1.86389	-0.984096	-0.0987092	-0.955388	2.38765	-0.711572	-0.818978	-2.68974	-0.681348	0.0505387
							0.110898	-5.19019						9.6215	-6.86574	-2.89005	0.9593	-3.03976	0.00384321	0.354271	0.839792	0.176621	0.365311	1.02631	1.61402	3.04563	-0.344245	-3.06971	-0.474636	1.8346	-1.86254	-3.85734	2.96382	-1.44863	-0.306761	-0.856263	-2.0111	0.196491	-1.14013	-0.641352	-0.386174	-0.933207	-0.479212	2.23483	-0.984717	-0.973707	-2.53674	-0.525186	-1.19426
							-0.0783477	-2.67629						9.6343	-2.10319	-3.49699	-0.282003	-0.0164984	0.406273	0.354271	0.839792	-0.717813	-0.244812	-3.12983	-1.75906	-0.570005	-2.16444	-1.13691	-0.101416	0.087433	0.877334	-3.30717	0.681075	-2.21656	0.174848	-2.11656	-1.89768	-1.35895	-1.38483	-0.752492	-1.22326	0.258933	-1.31252	1.62356	-0.438426	-0.0453355	-1.31271	-1.93064	-1.03866
							-0.646084	-1.23978						9.6471	1.07184	-0.462304	0.338648	-1.52813	0.808703	1.23715	0.839792	0.77291	-2.07518	-0.572205	-2.60233	-1.47391	-2.61949	-3.45628	1.14265	-0.661351	-0.243525	-2.757	0.681075	-1.70461	1.13807	-1.55643	-0.876967	-2.65516	-0.650726	1.13688	-0.386174	-0.813993	0.116008	0.859476	-0.711572	-0.973707	-0.853699	-0.837509	-2.28346
							-1.21382	-1.59891						9.6598	0.0134939	-1.06924	0.131764	-1.09623	-2.41074	0.648565	-1.67422	0.176621	-0.244812	-0.891909	-0.915791	-0.570005	-1.25434	-2.48987	2.88434	-0.162162	-0.741685	-4.13243	1.52209	0.0872372	2.22169	-0.436162	-0.876967	-1.09971	-1.01778	1.13688	-1.10368	-2.00613	-0.479212	0.248206	0.107865	-0.354793	-2.23073	-0.993671	-1.66106
							0.678635	-2.31717						9.6726	-4.74905	-4.10393	-0.282003	-1.31218	-2.00831	0.648565	0.281122	0.474766	-0.244812	0.386905	-0.915791	-1.47391	-1.70939	-2.29659	3.25756	1.21061	-0.243525	-2.757	0.440786	-0.296729	0.776861	-3.65693	0.48399	0.326112	-0.528374	1.24802	-0.744927	-0.456351	-0.479212	2.08201	-0.301853	-0.66425	-1.61872	-0.0567022	-1.34986
							-0.456839	0.555858						9.6854	-6.86574	-0.462304	-0.282003	-1.09623	-1.00223	-1.1172	0.839792	-0.419668	-1.46506	-1.53132	-3.02397	-2.37782	-2.16444	-1.71675	1.64028	-0.286959	0.00555448	-1.24402	-0.280081	-1.96058	1.25847	-0.996297	0.82423	0.585352	-2.11894	0.247763	-1.10368	0.378147	0.354096	0.553841	-1.39444	-0.200064	-1.31271	-1.46215	-1.03866
							0.300144	-3.39455						9.6982	-6.33657	-1.67618	-2.76461	-1.09623	-1.20345	0.0599771	0.00178774	0.77291	-0.244812	0.0672017	-0.0725212	-1.02196	-1.25434	-1.33019	2.88434	0.21223	-1.23984	-0.69385	1.88252	-1.96058	2.4625	-0.0160618	0.710816	-0.58123	-1.26248	0.9146	-1.58202	0.258933	-0.598256	2.54047	-0.0287076	0.109393	-1.77172	-0.525186	-2.59465
							1.24637	-0.521526						9.711	-0.515678	-1.06924	-0.0751195	-0.448393	1.00992	0.354271	0.00178774	0.176621	-2.38024	-0.891909	-2.1807	-1.02196	-5.34978	-1.91003	1.88909	-0.286959	0.254634	-0.00613442	0.0803526	-1.32064	0.897263	-1.69646	1.05106	-2.13667	-1.50718	-0.307934	-3.37578	-1.41006	-1.66965	0.553841	-0.848144	-0.509521	-1.77172	-0.0567022	-0.41626
							-0.0783477	1.63324						9.7237	-2.63237	-2.28312	-1.31642	-1.09623	0.406273	0.648565	-1.39489	0.474766	-2.07518	0.706609	-3.86724	-3.28173	-3.98464	-1.23355	3.38197	-0.661351	-0.866225	-4.40752	1.16165	-3.75243	1.98089	-1.8365	0.48399	-0.58123	-1.50718	0.470042	-2.65828	-0.337137	-1.43156	1.47075	0.107865	0.264122	-2.68974	-0.681348	-3.21705
							0.300144	1.63324						9.7365	-3.69071	-1.67618	0.131764	-1.74408	-1.40466	-1.41149	-1.11555	0.77291	0.975435	-2.81013	-1.33743	-0.118051	-3.52959	1.2791	3.00875	0.836217	-0.617145	-3.30717	2.00266	-0.552707	1.74008	-1.4164	0.48399	0.0668711	-1.75189	-1.41933	-2.77786	-2.12535	-1.19348	1.62356	-0.574999	-0.0453355	-0.394688	0.724105	-1.19426
							1.62486	3.06975						9.7493	-3.16154	-2.28312	-0.488887	-1.74408	-0.398587	0.0599771	0.839792	1.07106	-1.46506	-2.49043	-2.60233	-0.118051	-3.52959	-1.42683	2.0135	-2.53331	0.628254	-1.24402	1.40194	-1.32064	1.49928	-1.97653	0.937643	-0.58123	-1.01778	-0.0856552	-1.7016	-1.05242	-0.7173	1.31793	-1.66758	0.109393	-2.68974	-2.24296	-0.727459
							0.300144	0.555858						9.7621	-4.21988	0.75157	-0.488887	-2.17597	-1.60588	-0.528611	-0.836216	-1.3141	-3.60049	-0.572205	1.61402	-0.570005	-1.70939	-0.943626	1.01824	1.33541	0.752794	-1.38157	0.681075	-2.08857	0.536056	-1.55643	2.2986	-3.30326	-2.36364	-0.419073	-2.29952	-1.41006	0.116008	1.9292	0.244438	0.109393	-2.23073	0.411782	-1.97226
							0.300144	-0.521526						9.7749	-6.86574	-4.10393	0.131764	-0.66434	-2.20952	0.354271	0.839792	-0.419668	-2.38024	-0.572205	-2.1807	-1.92587	1.931	0.119418	1.64028	-0.286959	-0.243525	-1.7942	-0.52037	-2.85651	0.174848	-0.856263	2.75225	-2.13667	-1.87424	-0.0856552	-1.7016	-1.88692	0.116008	-0.515881	-2.76016	1.19249	-4.52578	-0.837509	-1.97226
							-1.21382	0.914987						9.7876	-2.10319	1.96544	-0.488887	0.415396	-0.801017	-0.234317	0.281122	0.474766	-1.16	-1.85102	-1.33743	-0.118051	-0.799294	0.216059	3.00875	-0.910945	0.628254	-2.06928	-1.00095	-0.680696	-0.306761	-0.436162	1.27788	-0.45161	-3.2201	-2.53072	-1.22326	-1.17163	-0.836344	-0.821516	-1.25786	1.03776	-3.91377	0.411782	-0.41626
							-0.0783477	0.914987						9.8004	-3.16154	-1.67618	0.545532	-0.66434	0.00384321	1.23715	-0.836216	1.07106	-3.90555	-0.572205	-0.494156	-1.47391	0.565854	-2.29659	2.63553	-1.53493	-1.23984	-1.51911	-0.760659	-0.808684	0.897263	-2.11656	2.97908	-3.30326	-3.34245	-1.30819	-0.744927	-0.456351	-0.241124	-1.43279	-2.48702	-0.973707	-3.14875	-0.212864	-2.12786
							-0.83533	1.99237						9.8132	-3.69071	-4.71086	1.57995	0.199449	0.406273	1.53145	0.560457	1.66734	-1.16	-1.85102	0.770749	1.23781	-3.07454	-3.84284	2.38672	0.836217	-0.990765	-0.831393	0.0803526	-2.08857	0.656458	-2.53667	0.597403	-0.32199	-3.70951	-0.863631	-0.386174	-2.36377	-0.955388	-0.668698	-3.16988	0.883036	-3.76077	-0.525186	-2.12786
							-0.456839	0.555858						9.826	-1.57402	1.96544	0.545532	-1.09623	-1.40466	-0.822905	-0.277547	1.96549	-2.38024	1.98542	0.770749	0.785859	-1.25434	-2.87643	2.88434	0.836217	-2.48524	-0.69385	0.560931	-3.88042	-0.427164	-1.55643	1.73153	-0.710851	-1.50718	0.80346	-1.46243	-0.813993	-1.43156	-0.363064	-3.03331	0.264122	-2.23073	-1.61832	-1.97226
							0.300144	0.914987						9.8387	-1.57402	-3.49699	0.752416	0.415396	-1.20345	1.23715	-1.95355	0.176621	-0.549874	-1.85102	-0.494156	-0.118051	0.110804	-3.93948	1.64028	0.711419	-3.73064	-2.48191	1.64223	-1.44863	-0.788371	-1.69646	4.79369	0.0668711	-3.58716	-1.08591	-0.744927	-2.36377	-0.7173	-2.96096	-1.53101	-0.818978	-1.92472	0.255621	-1.81666
							0.300144	2.3515						9.8515	-1.04485	-1.06924	-0.282003	-1.96002	-1.00223	-0.234317	-1.67422	-0.121524	-1.46506	-1.21161	-1.75906	1.68977	1.931	1.85895	1.26706	1.33541	-2.23616	-2.06928	-0.280081	-3.49645	-0.547566	-1.13633	0.597403	-1.48857	-2.85305	0.136624	-0.147005	-3.4367	-0.241124	-2.04405	-1.53101	0.264122	-3.45476	-1.93064	-3.37265
							-0.0783477	-0.521526						9.8643	-1.04485	-2.28312	0.752416	-1.74408	0.00384321	0.354271	-2.23289	0.474766	-2.38024	-0.891909	-1.33743	-1.92587	-4.43969	-2.48987	1.26706	0.711419	-3.23248	-3.16963	-0.760659	-1.70461	0.054446	-3.937	0.710816	-0.58123	-4.93302	-1.30819	0.0921637	-4.50963	-0.955388	-2.65532	-0.984717	0.883036	-1.0067	0.411782	-1.66106
							0.86788	-0.162398						9.8771	-4.74905	-0.462304	0.752416	1.27918	0.406273	1.82574	0.281122	1.66734	-2.38024	-2.49043	-3.86724	-1.92587	-6.71493	-0.363783	2.1379	1.8346	-1.98708	-1.93174	-2.80311	-0.936673	-1.87199	-1.97653	2.2986	-0.0627492	-5.05537	-0.0856552	0.0921637	-4.2712	-1.07443	-3.87786	-1.66758	-0.0453355	-1.0067	1.50491	-1.50546
							-0.0783477	0.914987						9.8898	-1.57402	-1.06924	-0.488887	-2.17597	0.607488	1.53145	2.5158	1.07106	-2.07518	-1.85102	-2.60233	-0.118051	-3.98464	1.08582	-0.101416	0.836217	-4.8515	-3.16963	-2.44268	-3.49645	-1.26998	-0.296129	2.07177	-0.0627492	-4.07656	-2.30844	-0.744927	-3.79434	-0.955388	-3.72505	-3.03331	-1.12844	-1.77172	-3.64841	-1.34986
							-0.646084	-0.162398						9.9026	-7.39491	-1.06924	2.2006	0.84729	-0.599802	0.942859	0.560457	-0.419668	-0.244812	0.386905	0.349114	-3.28173	-1.70939	-4.42268	1.76468	1.08581	-5.4742	-3.30717	-1.9621	-3.62444	-0.306761	-1.27636	1.16447	0.714973	-3.2201	-0.530213	0.450917	-3.55591	-0.479212	-3.57223	-2.35045	-0.0453355	-1.61872	-2.0868	-1.81666
							-0.83533	2.3515						9.9154	0.0134939	0.144633	0.752416	-0.448393	-0.599802	0.942859	-0.836216	0.474766	-2.07518	-0.891909	-2.60233	-0.118051	-1.70939	-3.26299	1.14265	0.711419	-4.72696	-3.7198	-0.640514	-3.49645	-2.47401	-0.856263	3.09249	-1.61819	-4.32127	-2.97528	-0.26659	-2.6022	0.354096	-4.03068	-0.574999	0.728307	-2.38373	0.255621	-1.19426
							-0.83533	-0.162398						9.9282	-2.10319	-2.28312	1.16618	-0.0164984	0.406273	0.0599771	0.281122	0.474766	0.0602497	-2.49043	-3.4456	-1.92587	-3.98464	0.312699	2.1379	0.711419	-3.48156	-2.89454	-3.88442	-1.96058	-4.40045	-3.23683	0.82423	-1.22933	-3.83186	-1.19705	-0.744927	-4.15198	-1.07443	-4.03068	-1.39444	0.264122	-1.15971	0.724105	-1.66106
							-1.40307	-0.880654						9.9409	-2.63237	0.144633	0.752416	-0.232445	0.205058	1.23715	-1.39489	-0.121524	-1.46506	-0.891909	-0.0725212	5.3054	-2.61949	-2.48987	0.769431	0.461825	-1.36438	-2.89454	-3.16355	-2.60053	-2.2332	-1.97653	1.95836	-0.970091	-2.486	-1.75275	-0.744927	-2.12535	-0.241124	-2.50251	-0.16528	0.264122	-1.61872	-1.14983	-1.03866
							-2.34929	1.27412						9.9537	-6.33657	1.96544	-0.0751195	-3.03976	-1.40466	-0.528611	-0.277547	-1.01596	-2.07518	-1.21161	-0.0725212	2.14172	-4.43969	0.50598	0.39621	1.585	-2.48524	-3.30717	-3.88442	-1.83259	-2.71481	-2.11656	1.61812	-1.61819	-3.95421	-0.530213	-0.26659	-2.00613	-1.7887	-4.94759	-1.25786	0.109393	-0.853699	0.255621	-0.883059
							0.300144	1.63324						9.9665	-3.69071	0.144633	-0.902655	-1.52813	-0.197372	0.0599771	-0.277547	-0.419668	-1.77012	-0.572205	-4.71051	-0.118051	-5.34978	-0.0738622	-1.34548	-0.661351	-0.118985	-0.968936	-1.36138	-0.16874	-3.31682	-1.97653	0.48399	-0.32199	-4.07656	-0.863631	-0.26659	-3.4367	-0.7173	-4.94759	-1.80415	0.573579	-1.77172	0.411782	-0.41626
							0.110898	1.27412						9.9792	-4.74905	-5.3178	-1.52331	-0.66434	-0.599802	1.23715	0.281122	0.474766	-2.38024	-2.81013	-0.494156	2.14172	-1.70939	1.56902	2.63553	0.337028	-3.23248	-4.95769	-3.76427	-1.44863	-2.1128	-0.296129	1.05106	-0.32199	-4.81067	-1.75275	-1.82119	-2.84063	-2.74105	-4.33632	-2.48702	0.573579	-1.61872	-0.525186	-2.28346
							-0.646084	0.914987						9.992	-4.21988	-2.28312	1.57995	-1.09623	-1.60588	-0.528611	-0.836216	0.176621	-1.46506	-2.49043	-0.0725212	-2.82978	-1.25434	-3.84284	-2.46514	-1.28534	1.12641	-1.38157	-1.9621	-1.32064	-2.2332	-2.6767	1.05106	-0.32199	-3.58716	-1.30819	0.211748	-1.64849	-1.07443	-4.1835	-2.0773	0.41885	-2.53674	-1.30599	-0.105061
							-1.02458	1.27412						10.0048	1.07184	0.144633	0.131764	0.415396	0.607488	0.0599771	0.560457	0.176621	-0.854936	-2.17072	-2.60233	0.785859	1.0209	-2.68315	-1.34548	-1.03574	-1.98708	-2.20682	-1.72181	-3.24047	-1.39038	-1.55643	1.95836	-1.48857	-2.60835	-0.641352	-0.864512	-2.24456	-2.14583	-2.65532	-1.94073	-0.509521	-2.07773	-0.525186	-0.41626
							1.05713	3.06975						10.0176	-2.63237	1.96544	-0.488887	-0.66434	-1.40466	-0.234317	0.00178774	0.176621	0.0602497	-1.53132	-4.28887	1.68977	1.0209	-2.97307	-0.225823	-0.661351	-1.98708	-0.143678	-1.60167	0.0872372	-1.14958	-0.996297	0.82423	-3.43288	-4.07656	-0.307934	-0.625343	-1.17163	-1.07443	-2.50251	-1.12129	0.109393	-0.700695	-2.0868	-0.883059
							-1.78156	0.914987						10.0304	-7.39491	-1.67618	-0.488887	-1.09623	-0.599802	-0.528611	-0.836216	-0.717813	-1.16	-1.85102	-2.1807	-1.47391	-0.799294	-1.13691	-2.83836	-2.28372	1.25095	-2.20682	-1.00095	-0.296729	-1.26998	-2.11656	1.39129	-2.52553	-2.24129	1.80372	-0.984096	-1.88692	-2.14583	-1.89124	-1.12129	0.109393	-1.46571	-0.369025	-0.727459
														10.0431	-4.74905	-1.67618	-1.73019	-0.448393	-1.20345	-0.822905	-1.39489	-0.717813	-1.16	-2.49043	-2.60233	1.23781	-2.16444	0.795901	-1.5943	-2.40851	0.628254	0.406495	2.00266	-1.06466	-0.306761	-2.53667	1.73153	0.0668711	-1.38483	0.9146	-1.34285	-0.217923	0.116008	-1.27997	-2.48702	-1.28316	-1.61872	-0.837509	-2.59465
														10.0559	-2.10319	1.96544	-0.0751195	-0.232445	0.00384321	-1.1172	-0.277547	1.07106	-1.46506	-0.572205	-2.60233	0.333904	-3.52959	-1.91003	-0.972263	-0.786148	0.130094	-0.556307	-2.56283	-0.424718	1.13807	-2.2566	1.05106	-2.65516	-0.528374	0.581181	-1.94077	-1.7677	-0.955388	-3.87786	-0.984717	-1.59262	-3.14875	-1.30599	-1.03866
														10.0687	-1.57402	-2.89005	-0.695771	1.06324	-1.20345	-0.234317	-0.277547	1.07106	-1.16	-1.53132	-3.4456	3.04563	-1.70939	1.2791	-4.20684	-1.90932	-0.243525	-1.38157	-0.640514	-0.424718	0.415653	-0.436162	0.370577	-1.35895	-0.895428	0.9146	-0.147005	-0.694779	0.711228	-3.11378	-1.25786	-2.21154	-3.91377	-1.14983	-1.34986
														10.0815	-4.74905	-2.89005	-0.902655	1.27918	0.607488	-0.234317	0.00178774	-0.419668	0.365311	-1.85102	-5.13214	-0.570005	-3.07454	0.40934	-3.5848	-2.40851	0.752794	0.131409	1.40194	0.727181	0.656458	0.123972	0.82423	-1.22933	-1.14013	-0.974771	-1.22326	0.735789	0.592184	-3.41941	-1.53101	-2.36626	-4.67879	-0.369025	0.361738
														10.0943	-4.74905	-0.462304	0.9593	-1.74408	-0.398587	0.942859	-0.556881	1.96549	-2.07518	1.34602	-2.1807	-0.570005	-2.16444	-0.846985	-2.96277	-2.15892	-0.368065	-0.281221	0.921364	-2.08857	-0.0659565	-3.5169	-1.10379	-0.45161	-0.0389689	1.4703	0.211748	-1.52928	-0.598256	-1.73842	-3.30645	-3.91355	-4.21978	-2.55528	0.0505387
														10.1071	-2.63237	-0.462304	0.752416	-1.74408	0.205058	0.648565	-1.39489	-0.717813	0.670373	-1.21161	-2.60233	2.14172	-3.52959	-2.10331	-0.847857	-0.286959	3.24359	-0.418764	0.80122	-1.96058	1.74008	-2.53667	-3.48547	-0.840471	-1.87424	-0.0856552	0.331333	1.09343	-2.14583	-2.50251	-2.89674	-2.98518	-3.60776	-0.681348	-0.883059
														10.1198	-5.27823	-0.462304	1.16618	-1.31218	-0.197372	-0.234317	-1.39489	0.77291	-2.99037	0.386905	-2.1807	-2.82978	-6.25988	1.7623	-1.22108	-1.28534	2.86997	-0.143678	1.52209	1.11115	2.7033	-2.2566	-2.9184	-2.65516	-0.650726	-0.307934	-1.7016	-0.694779	-1.55061	-2.65532	-0.848144	-4.37774	-2.84274	-0.369025	0.828537
														10.1326	-4.74905	-1.06924	-2.35084	-0.880287	-0.197372	-0.528611	-0.556881	-1.3141	-1.46506	-2.17072	-3.02397	1.23781	-1.70939	-0.557064	0.520617	-0.286959	1.99819	-1.93174	0.921364	-2.47254	0.776861	-0.856263	-1.33062	-0.45161	-1.01778	1.02574	-0.864512	-0.456351	-0.955388	-1.27997	-1.53101	-4.84192	-2.84274	-0.525186	-0.57186
														10.1454	-1.04485	-4.71086	-0.902655	-0.232445	0.406273	-0.528611	0.00178774	-0.121524	-0.549874	-1.85102	-1.33743	-0.570005	-4.43969	0.50598	-1.5943	-1.03574	1.37549	-0.556307	-0.760659	-0.680696	3.30531	-2.53667	-0.763554	-0.0627492	-1.01778	1.02574	-0.26659	0.497361	-1.07443	-3.26659	-2.76016	-3.91355	-2.53674	-0.525186	-0.57186
														10.1582	-3.16154	-3.49699	-0.282003	-1.96002	-2.00831	-0.234317	-1.95355	0.474766	-3.60049	-0.252502	-1.75906	1.68977	-5.80483	-1.04027	0.147397	-0.162162	1.50003	-0.00613442	1.64223	-2.85651	2.7033	-0.576196	-2.9184	0.455732	-1.38483	0.247763	-0.505758	0.378147	-1.43156	-1.27997	-0.711572	-5.46084	-2.84274	-1.14983	-1.97226
														10.171	0.542666	-1.67618	-0.282003	-1.31218	-1.20345	0.942859	-1.39489	-1.3141	-2.07518	-1.21161	-0.915791	-2.37782	1.47595	0.50598	0.893837	-0.0373643	2.99451	-0.00613442	1.40194	-2.60053	0.054446	0.964173	-0.99038	-2.00705	-0.895428	0.692321	-1.82119	0.139719	0.592184	-1.43279	-1.53101	-3.29464	-0.853699	-0.0567022	-0.883059
														10.1838	-7.92408	-4.71086	0.338648	-0.66434	0.808703	0.0599771	-0.277547	2.26363	-0.854936	0.0672017	2.03565	-0.570005	-1.70939	-2.58651	0.0229904	0.087433	1.12641	-2.48191	1.52209	-0.552707	1.86048	-1.27636	-0.99038	-0.970091	-1.38483	0.581181	-1.22326	-0.813993	-1.55061	-0.363064	0.107865	-5.30611	-0.547692	-1.61832	-2.28346
														10.1965	-0.515678	-1.06924	-0.282003	-0.66434	-0.599802	-0.234317	-0.556881	-1.01596	0.670373	-1.53132	-2.60233	0.785859	-2.16444	0.795901	1.01824	-0.411756	1.50003	1.50684	0.440786	-1.06466	2.4625	-1.4164	-2.12451	-3.17364	-1.50718	-0.307934	-2.41911	-1.52928	-0.360168	-0.668698	-0.984717	-4.99665	-1.61872	-0.681348	-1.81666
														10.2093	-5.27823	0.144633	-0.0751195	-2.17597	-2.00831	0.648565	0.281122	0.474766	-1.16	-0.572205	1.19238	-1.02196	-0.344245	1.95559	1.51587	-0.536554	2.49635	1.3693	3.08396	-1.70461	2.8237	-0.716229	0.030338	-3.95136	-2.85305	-2.86414	-1.94077	0.855002	0.235052	-1.27997	-0.848144	-3.75882	-2.07773	-0.993671	-0.727459
														10.2221	-2.63237	-1.06924	-1.31642	-2.17597	0.00384321	-0.528611	-0.556881	-0.121524	-0.549874	-2.81013	-1.33743	-1.92587	-3.52959	-0.653704	1.14265	-0.536554	0.877334	-2.06928	0.440786	-1.06466	1.01767	0.964173	-0.196488	-3.30326	-0.773077	-1.08591	-2.65828	-1.41006	-0.598256	-0.668698	-2.35045	-3.29464	-2.99575	-2.39912	-1.81666
														10.2349	-2.10319	-1.06924	-1.52331	0.631343	-0.197372	-0.234317	0.281122	0.77291	-0.549874	-2.17072	-5.55378	-1.02196	-5.34978	3.01863	1.51587	-1.16054	1.37549	-2.34437	-0.760659	-1.19265	1.13807	-1.4164	-1.21721	-0.710851	-0.895428	0.80346	-4.21288	0.258933	0.711228	-0.363064	-2.0773	-2.98518	-1.31271	-0.681348	-1.50546
														10.2476	-3.69071	-1.06924	-0.282003	-0.0164984	0.607488	-1.70579	0.839792	-0.717813	-0.854936	-3.44954	-3.4456	0.785859	-3.52959	-2.00667	0.769431	-1.53493	2.62089	-0.418764	1.88252	0.343215	1.61968	-1.69646	-2.23792	-2.26629	-0.406023	1.02574	-3.97371	-0.217923	-0.836344	1.01229	-1.53101	-2.98518	-1.77172	-0.837509	-1.50546
														10.2604	-1.57402	-4.71086	-0.282003	-1.96002	-1.00223	0.354271	0.281122	-0.419668	-0.244812	0.706609	-1.75906	-1.02196	-4.89474	-0.846985	0.39621	-1.53493	0.503714	-2.20682	1.64223	-2.72852	3.54612	-0.996297	-1.10379	-3.04402	-1.38483	-0.419073	-4.69121	-0.217923	-0.12208	0.401023	-1.80415	-3.44936	-2.38373	-0.525186	-1.03866
														10.2732	-5.27823	0.144633	0.338648	-0.880287	-1.00223	-0.822905	0.839792	-0.717813	-0.549874	-0.572205	-3.4456	2.59368	-1.25434	-1.52347	2.38672	1.21061	1.00187	-3.16963	2.3631	-0.16874	1.13807	-1.55643	-1.44403	-1.22933	-0.528374	1.02574	-4.21288	0.0205048	-1.7887	-0.210246	-3.5796	-3.29464	-3.91377	-1.77448	-1.50546
														10.286	0.0134939	0.75157	-0.488887	-1.09623	-1.00223	0.0599771	-1.11555	-0.121524	0.0602497	-1.21161	-1.75906	-0.570005	-3.52959	0.0227781	2.51112	0.961014	-0.492605	-2.757	3.32425	-1.44863	3.42571	-0.996297	-3.59888	-2.52553	-0.895428	0.247763	-3.37578	-0.337137	-0.836344	1.01229	-4.26246	-2.21154	-2.38373	-0.525186	-1.97226
														10.2987	-1.57402	-1.06924	-0.902655	-0.880287	-1.20345	-0.234317	0.281122	-0.121524	-1.77012	-0.252502	-1.75906	2.14172	-4.43969	-2.68315	3.13316	-0.536554	2.74543	-3.03208	1.52209	1.36713	1.01767	-0.856263	-4.84642	-3.43288	-1.38483	-0.307934	-4.33246	0.0205048	-1.66965	-1.27997	-3.03331	-2.52099	-2.53674	-0.993671	-1.03866
														10.3115	-3.69071	-1.67618	-0.902655	-0.0164984	-0.398587	1.53145	0.00178774	-0.717813	-0.854936	1.02631	-0.0725212	1.68977	0.565854	0.216059	3.38197	-0.661351	-1.23984	-3.99489	2.3631	-0.296729	1.37887	-2.53667	-3.82571	-2.52553	-1.38483	1.58144	-2.06036	0.258933	-0.598256	-1.27997	-2.76016	-1.28316	-1.61872	-2.24296	-0.883059
														10.3243	-2.63237	-2.89005	-0.488887	-0.232445	-1.40466	-0.822905	-0.836216	-0.419668	-1.46506	-2.17072	-1.33743	-1.92587	-3.98464	-4.80924	1.88909	-0.286959	-0.492605	-2.20682	-0.0397919	-1.32064	1.98089	-2.81673	-2.57816	-1.87743	-0.773077	2.02599	-3.01703	0.855002	-0.479212	0.553841	1.06387	-1.12844	-0.241684	-0.212864	0.517338
														10.3371	0.0134939	-1.67618	1.37307	-0.0164984	-1.60588	0.354271	-0.556881	0.176621	-1.46506	-1.85102	-1.33743	-2.82978	-4.89474	3.21191	2.0135	0.087433	0.628254	-2.06928	0.440786	-2.34455	0.536056	-3.79697	-2.35134	-1.61819	-1.87424	-0.419073	-4.93038	-1.05242	-1.07443	-0.210246	-2.21387	-0.973707	-4.06677	-0.525186	-1.66106
														10.3498	-6.33657	-1.67618	0.9593	-1.31218	-0.398587	0.0599771	1.11913	-1.3141	-2.07518	-2.49043	-1.33743	-2.82978	-4.43969	-1.81339	1.88909	-1.28534	-2.23616	-2.89454	0.921364	-0.424718	-1.39038	-2.39663	-2.0111	-1.74781	-1.87424	-1.19705	-4.69121	-1.05242	-0.360168	-1.12715	1.47359	-1.12844	-1.15971	-0.0567022	-0.57186
														10.3626	-3.16154	-2.89005	-0.0751195	0.415396	-2.20952	0.354271	-1.11555	0.176621	-3.60049	-0.891909	-0.915791	0.333904	-1.25434	-1.13691	5.12367	-0.411756	-3.35702	-3.16963	-1.12109	-0.808684	-0.427164	-2.2566	-2.69158	-3.5625	-0.773077	0.692321	-4.21288	-1.64849	-1.07443	-0.210246	-0.848144	-1.28316	-3.14875	-1.30599	-1.19426
														10.3754	-2.10319	-6.53168	-0.488887	-1.31218	-0.599802	-0.822905	0.560457	0.77291	-0.549874	-1.53132	-0.915791	-1.92587	-3.98464	-2.68315	1.88909	0.337028	-2.23616	-0.968936	-0.159936	-2.72852	-0.0659565	-1.69646	0.030338	-0.840471	-1.87424	0.0254843	-3.73454	0.258933	-0.7173	-0.210246	-0.984717	0.264122	-3.45476	-0.837509	-1.50546
														10.3882	-3.16154	0.144633	-0.902655	-0.880287	-0.599802	-0.528611	0.281122	-1.01596	-1.77012	-2.17072	-0.0725212	-1.02196	-0.344245	0.699261	3.50638	-1.90932	-4.8515	-2.34437	0.200497	-0.808684	-0.547566	-1.97653	-1.67086	-1.22933	-1.50718	1.02574	-3.01703	-0.217923	-0.955388	-1.43279	-0.574999	-0.200064	-3.14875	-0.837509	-0.727459
														10.401	-2.63237	-2.28312	-0.282003	-0.0164984	-1.40466	-0.234317	0.281122	1.3692	-2.07518	-0.252502	-1.75906	-0.570005	-1.25434	-1.42683	1.26706	-0.786148	-5.10058	-2.89454	-1.9621	0.215226	-2.47401	-1.13633	-2.57816	-3.43288	-2.11894	-1.19705	-0.984096	-0.337137	-0.7173	-1.89124	0.381011	0.728307	-4.21978	-0.993671	-0.883059
														10.4137	-3.69071	0.144633	-0.695771	-1.31218	-1.00223	0.0599771	0.281122	-1.01596	-0.854936	-1.85102	-0.0725212	2.59368	-2.16444	-4.90588	1.64028	-0.661351	-3.85518	-1.51911	-1.9621	-2.72852	-0.547566	-1.97653	-0.876967	-2.13667	-2.24129	-1.86389	-2.53869	-1.29085	-2.14583	-1.5856	-1.25786	-1.28316	-1.31271	-1.30599	0.361738
														10.4265	-4.74905	-2.28312	-0.282003	-0.0164984	-0.599802	-0.822905	-1.11555	0.77291	-0.244812	-0.252502	-2.60233	-0.118051	-3.98464	-1.13691	1.39146	-2.65811	-3.23248	-3.44471	-2.44268	-0.808684	-2.47401	-2.6767	-0.763554	-3.43288	-3.2201	-1.30819	-1.7016	-0.217923	-0.360168	-2.50251	-1.53101	-0.66425	-1.0067	-2.0868	-1.19426
														10.4393	-3.16154	-1.67618	0.338648	-1.96002	0.00384321	-0.234317	0.00178774	0.77291	-1.46506	-1.21161	-1.75906	-2.37782	0.565854	-0.557064	-0.35023	-0.286959	-3.6061	-2.61945	-3.88442	-2.21656	-4.15964	-1.8365	-1.33062	-0.970091	-4.93302	-1.08591	-1.34285	-1.05242	-1.19348	-3.87786	-0.711572	1.03776	-1.46571	-1.46215	0.0505387
														10.4521	-4.74905	-1.06924	-0.488887	-1.96002	-0.398587	1.23715	-0.556881	0.474766	-3.60049	-1.21161	-0.915791	-2.37782	-2.16444	1.18246	1.39146	-2.40851	-1.36438	-2.757	-1.9621	-2.21656	-2.59441	-0.996297	-0.99038	-2.52553	-3.70951	0.358903	0.450917	-1.05242	-1.19348	-3.26659	-0.301853	-0.818978	-0.547692	-0.369025	-1.50546
														10.4648	-3.16154	-2.28312	0.338648	-0.448393	-0.801017	-1.1172	-0.556881	-0.419668	-3.29543	1.02631	-3.4456	-2.37782	-2.16444	-2.97307	-0.101416	0.961014	-2.11162	-3.44471	-4.00456	-1.44863	-3.31682	-1.27636	-0.99038	-2.26629	-3.58716	-1.41933	0.450917	0.258933	-0.7173	-4.1835	-1.53101	-0.200064	-1.92472	0.255621	-0.57186
														10.4776	-3.69071	-5.92474	-0.488887	-0.0164984	-0.801017	-0.528611	0.00178774	0.176621	-0.854936	-4.08894	-3.02397	-4.18564	-3.52959	-0.943626	1.39146	-0.0373643	-3.23248	-2.89454	-2.80311	-1.44863	-3.19642	-0.996297	-3.14523	-3.30326	-3.70951	-1.53047	0.690086	0.497361	0.235052	-4.79477	-1.39444	0.728307	-1.46571	0.0994592	-0.727459
														10.4904	-4.21988	0.75157	-1.93707	-0.448393	-0.197372	0.648565	0.281122	-0.717813	0.365311	-1.21161	-0.915791	-1.47391	0.110804	-2.58651	0.271804	1.33541	-3.23248	-2.06928	-2.80311	-2.34455	-0.667969	-1.55643	-3.25864	-4.08098	-4.93302	-0.863631	0.211748	-1.29085	0.354096	-3.57223	-1.53101	0.109393	-1.61872	-0.681348	0.361738
														10.5032	-1.04485	0.144633	1.37307	-1.74408	-1.00223	-0.234317	-1.95355	0.77291	-1.77012	-0.252502	0.349114	3.49759	1.47595	3.21191	-2.21633	-1.78453	-1.738	-1.24402	-2.80311	-1.06466	-1.39038	-2.11656	-2.0111	-2.26629	-4.32127	-2.08616	-0.147005	-0.0987092	-1.66965	-3.72505	-1.94073	-0.66425	-1.46571	-0.837509	-0.41626
														10.516	-1.04485	-1.67618	-0.902655	-0.66434	-1.60588	-0.234317	0.839792	-1.3141	0.670373	-0.252502	-3.4456	-1.02196	-1.25434	1.18246	-1.5943	-1.16054	-0.866225	-1.10648	-5.56644	-1.70461	-1.51079	-0.576196	-2.12451	-2.26629	-5.17772	-0.0856552	-0.26659	-1.05242	-0.7173	-4.64195	-0.574999	-0.66425	-0.700695	-1.93064	0.0505387
														10.5287	0.0134939	-0.462304	-0.902655	-2.39192	-1.40466	0.354271	-0.556881	2.26363	-1.46506	0.0672017	-2.60233	-0.118051	1.931	-3.26299	-1.96752	-2.40851	-1.1153	-1.24402	-3.0434	-1.19265	-0.908774	-1.55643	-0.536727	-1.22933	-4.19891	-1.08591	0.570501	-2.00613	-2.14583	-5.1004	-1.25786	0.41885	-3.14875	0.567943	0.828537
														10.5415	-4.74905	-4.10393	0.545532	-2.17597	0.00384321	0.0599771	-0.836216	-0.717813	-1.16	-1.53132	-0.0725212	0.333904	-2.16444	-2.87643	-1.84311	-2.15892	-1.36438	-0.831393	-3.0434	-0.16874	0.536056	-1.27636	-1.78427	-1.22933	-3.58716	0.0254843	0.211748	-1.88692	-1.7887	-4.64195	-1.39444	0.573579	-2.23073	-0.525186	0.672937
														10.5543	0.542666	0.75157	0.131764	0.415396	-0.801017	-1.41149	-0.556881	0.77291	-1.16	0.0672017	-2.60233	-0.570005	1.47595	-1.91003	0.520617	-1.03574	-0.617145	-0.831393	-2.68297	-1.83259	-0.186359	-2.53667	-2.12451	-2.13667	-3.46481	-1.30819	0.690086	-1.7677	-0.241124	-3.41941	-1.53101	-0.509521	-1.31271	-0.993671	-0.883059
														10.5671	-1.57402	-4.10393	0.131764	-1.31218	0.00384321	-0.234317	-1.67422	0.176621	-2.38024	-2.17072	-3.86724	-0.118051	-5.34978	-0.846985	-1.84311	0.586622	0.130094	-4.40752	-3.88442	-0.424718	1.13807	-2.6767	-2.35134	-1.74781	-2.7307	-0.196795	1.04884	-1.64849	-0.955388	-4.79477	-2.35045	-0.354793	-1.46571	-0.525186	0.984136
														10.5798	1.07184	-4.71086	-1.10954	-0.66434	-0.398587	0.648565	-1.39489	-1.3141	-0.244812	-0.891909	-3.4456	-1.47391	-2.61949	2.53543	-1.34548	-0.910945	-0.368065	-2.20682	-3.64413	-0.0407516	-0.0659565	-1.55643	-2.12451	-3.5625	-3.2201	-1.75275	1.04884	-2.6022	-1.19348	-3.72505	-0.438426	1.03776	-2.07773	-0.681348	0.206138
														10.5926	-3.69071	-1.67618	1.37307	-1.96002	-2.00831	0.942859	0.560457	1.66734	-0.854936	-1.53132	-1.33743	0.785859	-0.799294	-0.0738622	-1.09667	-1.41013	1.74911	-2.06928	-2.32254	-2.47254	0.415653	-2.95677	-1.55745	-2.26629	-3.95421	-2.53072	1.76635	-3.91356	-1.31252	-3.57223	-0.984717	-0.0453355	-3.91377	-0.369025	-1.03866
														10.6054	-4.74905	-4.71086	1.37307	-0.880287	0.808703	-0.528611	-0.277547	-1.3141	-0.244812	-1.85102	-1.75906	1.68977	-3.98464	-0.363783	-3.83362	-1.53493	0.503714	-2.61945	-2.44268	-2.47254	1.86048	-1.97653	-4.50619	-0.0627492	-2.36364	-1.41933	0.929255	-3.19827	-0.241124	-1.5856	1.06387	-0.66425	-2.53674	-0.369025	-0.883059
														10.6182	-2.63237	1.35851	-0.0751195	0.199449	-1.00223	0.648565	0.281122	-0.419668	-2.38024	-0.891909	-2.1807	0.333904	-2.16444	0.50598	-1.7187	-1.65973	1.00187	-1.10648	-0.760659	-2.47254	1.01767	-0.156095	-4.84642	-2.39591	-1.87424	0.358903	0.211748	-2.48299	-0.241124	-3.26659	-2.35045	0.41885	-1.77172	-0.681348	-0.57186
														10.631	-3.16154	-2.89005	-0.282003	-1.96002	-0.197372	0.648565	-0.277547	0.474766	-1.16	-1.53132	0.349114	1.68977	-3.07454	-2.87643	-3.4604	-0.286959	0.503714	-0.00613442	0.200497	-2.08857	1.61968	-3.37687	-3.93912	-3.69212	-3.2201	-2.30844	1.88593	-2.6022	-0.7173	-3.11378	-0.438426	-0.509521	-3.14875	-0.212864	-0.105061
														10.6437	-6.86574	-2.89005	-0.0751195	-0.232445	-1.60588	-0.528611	-0.836216	0.474766	-2.38024	-0.572205	-2.60233	-0.570005	-3.07454	-2.00667	-3.21158	-2.9077	0.628254	-1.38157	-1.60167	-2.34455	-0.186359	-0.996297	-1.33062	-3.17364	-1.14013	0.358903	1.52718	-2.84063	0.47314	-3.11378	-2.89674	1.50195	-2.38373	-0.212864	-1.97226
														10.6565	-3.69071	-4.10393	-0.282003	-1.09623	-1.80709	1.23715	0.00178774	-0.419668	-0.854936	-3.76924	-2.1807	-1.47391	-0.799294	1.37574	-2.83836	-2.9077	1.12641	-1.38157	-1.48153	-1.70461	-0.427164	-1.55643	-3.14523	-3.69212	-1.26248	0.692321	0.690086	-1.64849	-0.7173	-1.73842	-3.85275	0.264122	-2.68974	-0.525186	-1.34986
														10.6693	-6.86574	1.35851	-0.282003	-0.66434	-0.599802	1.23715	-1.39489	-0.419668	0.365311	-0.252502	-4.28887	-1.47391	-1.70939	1.66566	-4.08243	-0.536554	0.130094	-1.24402	-0.280081	-0.296729	0.897263	0.404039	-2.12451	-1.61819	-1.75189	-0.196795	0.690086	-1.7677	-0.360168	-1.12715	1.47359	-0.509521	-5.59681	-1.30599	-1.81666
														10.6821	-5.8074	-2.28312	-0.695771	-1.09623	-1.00223	-0.234317	0.00178774	1.07106	0.670373	-0.252502	-3.02397	-1.02196	-2.61949	-0.170503	-2.21633	-3.90608	1.25095	-2.48191	-0.640514	0.0872372	2.5829	-1.27636	-2.0111	-3.17364	-0.406023	1.4703	1.64676	-1.05242	0.116008	-1.27997	-1.94073	-0.354793	-2.38373	-0.369025	-1.03866
														10.6948	-1.04485	-3.49699	0.338648	-1.09623	1.00992	0.942859	-0.277547	0.176621	-1.77012	-1.85102	-3.4456	0.333904	-2.61949	-0.460424	-1.96752	0.461825	-0.492605	-0.281221	-1.60167	-3.49645	2.94411	-0.716229	-2.46475	1.23345	-2.85305	-0.530213	0.690086	-2.72142	-0.836344	0.0953886	-1.25786	0.728307	-2.99575	-0.993671	-0.57186
														10.7076	-6.86574	0.144633	-0.902655	-1.09623	-1.80709	0.354271	-0.277547	1.07106	-2.38024	-0.572205	0.770749	-1.47391	-5.34978	-0.943626	-2.46514	-2.40851	0.130094	-1.93174	1.04151	-2.08857	2.22169	-0.716229	-2.23792	-1.87743	-1.62954	-1.30819	0.690086	-1.52928	-0.598256	-0.363064	-3.5796	-0.973707	-2.68974	0.0994592	-1.81666
														10.7204	-5.8074	-2.89005	0.338648	-0.66434	-2.20952	1.23715	0.00178774	0.474766	-1.77012	-1.53132	-2.60233	-3.28173	-2.61949	-2.48987	-1.34548	-3.1573	0.00555448	-0.831393	1.2818	-0.808684	2.10129	-1.13633	-0.536727	-1.87743	-1.26248	0.0254843	2.1251	-1.52928	-0.360168	-1.43279	-0.438426	-0.973707	-2.23073	-2.0868	-1.66106
														10.7332	-5.8074	-3.49699	-0.0751195	-0.880287	0.607488	0.648565	0.281122	0.77291	0.365311	-1.21161	-3.02397	-4.6376	-2.16444	-1.23355	-3.5848	0.087433	-0.243525	-3.85734	2.96382	-1.19265	3.30531	-2.11656	-1.10379	-2.13667	0.0833824	1.69258	1.40759	-1.7677	-1.43156	-0.210246	-0.984717	-0.66425	-1.15971	-0.525186	-0.41626
														10.7459	-1.57402	-5.3178	0.338648	-0.880287	0.00384321	0.0599771	1.95713	0.77291	-1.77012	-0.891909	-0.915791	1.68977	-3.98464	-3.06971	-1.22108	-0.162162	-0.243525	-3.44471	-0.280081	-0.680696	2.4625	0.964173	-2.46475	-1.61819	-2.24129	-1.19705	0.570501	-1.05242	-1.31252	-0.363064	-1.80415	-1.74735	-0.853699	-1.61832	-0.26066
														10.7587	-8.98243	-1.67618	-1.93707	-0.0164984	-0.197372	0.0599771	0.560457	-1.01596	-0.854936	-0.572205	-3.02397	1.23781	-1.70939	-0.460424	-0.225823	-0.286959	-2.11162	-2.61945	2.48324	-1.96058	3.06451	-0.856263	-0.763554	-3.82174	0.0833824	0.247763	1.16842	-1.05242	-0.598256	0.248206	-2.21387	-2.21154	-1.31271	-2.24296	-1.03866
														10.7715	-4.74905	-2.89005	-0.0751195	1.27918	-0.197372	1.23715	0.281122	0.176621	-2.07518	-2.81013	-1.33743	-0.118051	-0.344245	-1.42683	-0.972263	-0.162162	-1.36438	-1.24402	1.76238	-2.85651	-0.306761	-2.6767	-0.763554	-0.840471	-0.895428	-0.307934	1.76635	-0.217923	-1.7887	0.553841	-2.35045	-3.60409	-1.92472	-2.55528	-0.883059
														10.7843	0.0134939	-3.49699	0.9593	0.415396	-0.801017	0.354271	-0.556881	-0.419668	-1.46506	-2.17072	-1.75906	-0.118051	-1.70939	-0.750345	0.271804	0.586622	-1.738	-2.48191	2.00266	-1.96058	2.34209	0.964173	0.030338	-0.970091	-1.62954	0.581181	0.570501	-0.337137	-1.43156	-1.27997	-3.03331	-3.75882	-1.77172	-1.14983	-1.34986
														10.7971	-2.63237	0.144633	-0.488887	-0.66434	0.00384321	0.942859	1.39846	-0.717813	-1.46506	-1.53132	-0.0725212	1.68977	-1.25434	-1.91003	1.76468	-1.78453	-2.23616	-2.89454	3.32425	-3.11248	2.22169	-0.996297	1.61812	-0.840471	-1.01778	0.581181	1.04884	-0.575565	-0.479212	0.248206	-2.0773	-3.75882	-2.68974	-0.681348	-1.81666
														10.8098	-2.63237	-1.67618	0.545532	-1.09623	-1.80709	0.0599771	0.839792	-0.419668	-2.38024	-0.252502	-1.75906	-0.570005	1.0209	-2.39323	-0.101416	-0.661351	-5.10058	-2.757	2.48324	0.727181	2.94411	-1.97653	0.82423	-2.78478	-1.87424	-0.307934	-0.625343	-0.575565	-1.07443	-0.0574288	-1.25786	-4.22301	-1.77172	-0.0567022	-2.28346
														10.8226	-3.16154	-2.28312	-0.902655	-1.52813	-1.00223	1.82574	0.00178774	0.176621	0.0602497	-2.81013	2.03565	-1.92587	1.931	-5.38908	-1.09667	-0.286959	-4.35334	-3.03208	1.76238	-3.62444	1.25847	-2.39663	2.52543	-1.22933	-2.7307	-0.752492	-0.625343	-0.575565	-1.19348	0.401023	-0.984717	-5.15138	-1.31271	0.880266	-1.66106
														10.8354	-3.69071	1.35851	0.545532	0.631343	1.81478	1.82574	0.560457	1.3692	-1.46506	0.0672017	-5.55378	-7.34932	-1.25434	-1.23355	0.769431	-0.162162	-1.48892	-2.48191	2.24295	-1.83259	1.01767	-1.55643	1.05106	-0.58123	-2.7307	-1.41933	-0.744927	-1.41006	-0.479212	-1.12715	-0.711572	-2.83045	-2.68974	0.255621	-0.105061
														10.8482	-5.8074	0.144633	-0.0751195	-1.74408	-2.81317	2.12004	0.00178774	0.474766	-3.90555	-0.572205	-1.75906	-2.37782	-1.25434	-2.48987	1.14265	-3.0325	-3.6061	-1.93174	2.24295	-2.85651	2.22169	-0.996297	2.41201	-0.32199	-2.85305	-0.752492	0.0921637	-0.0987092	-0.598256	-0.974333	-1.12129	-3.44936	-1.92472	-1.93064	1.60653
														10.861	-6.86574	-2.89005	1.16618	-1.96002	-0.801017	0.648565	-0.277547	0.77291	-1.46506	-2.17072	-0.915791	1.23781	-3.98464	-3.06971	0.271804	-2.28372	-4.8515	-3.58226	0.681075	-2.08857	0.295251	-0.436162	0.48399	-0.970091	-2.9754	0.136624	-0.744927	0.0205048	-0.241124	1.31793	-1.39444	-4.99665	-0.394688	0.255621	-1.34986
														10.8738	-1.04485	0.75157	0.131764	-1.74408	-1.60588	-0.234317	1.39846	-2.20854	-2.07518	-0.252502	-1.33743	-2.37782	-2.16444	-0.267143	1.64028	-2.53331	-2.60978	-2.34437	2.12281	-0.936673	3.78692	-2.95677	1.27788	-0.45161	-2.24129	0.80346	-0.147005	0.735789	-2.26487	-0.210246	-0.848144	-4.37774	-1.77172	-1.30599	-0.41626
														10.8866	-5.8074	0.75157	-0.282003	-1.31218	-0.398587	1.23715	0.00178774	0.176621	0.365311	0.386905	-3.86724	-2.82978	-4.43969	4.08167	-0.101416	-1.90932	-0.617145	-3.85734	2.96382	-1.32064	0.295251	-0.296129	0.257164	-0.45161	-2.7307	-0.419073	-0.26659	-0.694779	-1.31252	0.248206	-0.711572	-3.44936	-0.394688	0.567943	0.0505387
														10.8994	2.13018	-7.74555	-1.10954	-0.0164984	-0.801017	0.0599771	1.39846	-2.80483	-1.46506	-2.17072	-3.4456	-3.28173	-1.25434	-3.64956	-0.35023	-2.15892	-1.1153	-4.6826	1.76238	-1.57662	-0.0659565	-0.716229	1.50471	-0.58123	-1.50718	-0.530213	-0.26659	1.45107	-1.19348	1.9292	-2.62359	-4.53246	-3.30176	-0.681348	-1.34986
														10.9122	-3.16154	-2.28312	0.545532	0.631343	1.41235	-1.41149	-1.11555	-0.121524	-1.16	-1.53132	-1.33743	0.333904	-3.52959	-1.71675	1.88909	-2.65811	-1.61346	-3.03208	3.32425	-1.44863	2.22169	-1.13633	1.50471	-2.00705	-0.773077	0.581181	-0.505758	-0.575565	-0.479212	0.859476	-0.984717	-4.37774	-3.14875	-0.525186	0.206138
														10.9249	-3.16154	-1.06924	0.9593	0.199449	0.205058	0.354271	0.560457	0.474766	-0.244812	-3.12983	-3.4456	-0.118051	-4.89474	-1.52347	2.38672	-1.03574	-0.118985	-4.26997	0.320642	0.727181	1.01767	-2.11656	1.73153	-0.32199	-2.60835	-1.30819	-0.864512	0.139719	-1.43156	0.248206	0.107865	-4.99665	-4.21978	1.03643	0.517338
														10.9377	0.542666	-1.67618	-1.31642	-0.0164984	-0.599802	0.648565	0.00178774	-1.3141	0.0602497	-2.17072	-2.60233	-0.118051	-1.70939	-1.13691	3.38197	-0.661351	-2.9834	-3.03208	2.00266	0.215226	-2.1128	-2.2566	0.82423	-0.45161	-1.38483	-0.752492	-0.744927	-1.29085	-0.7173	-0.0574288	-1.39444	-5.46084	-2.99575	-1.14983	-1.03866
														10.9505	-0.515678	-7.74555	-0.282003	-2.17597	-2.41074	-0.234317	-1.67422	1.07106	-0.549874	-0.891909	-1.33743	2.59368	-3.07454	0.60262	0.893837	-0.661351	-0.617145	-1.65665	0.681075	-2.08857	-4.03924	-1.69646	1.50471	0.974213	-0.773077	-0.419073	-0.26659	-0.0987092	-1.07443	0.0953886	-2.21387	-2.67572	-2.38373	-0.837509	0.0505387
														10.9633	-2.63237	-0.462304	0.131764	-2.17597	-1.00223	0.0599771	1.6778	-1.01596	-0.549874	-0.891909	-0.494156	-0.118051	-3.98464	-1.71675	-0.35023	1.33541	0.379174	-2.20682	1.76238	-0.552707	-1.26998	-1.55643	0.937643	0.455732	-1.50718	-0.974771	-0.147005	0.616575	-0.598256	0.0953886	-2.48702	-2.98518	-0.547692	0.880266	1.45094
														10.9761	-3.69071	-0.462304	-0.695771	-1.52813	-0.599802	-0.528611	0.560457	1.3692	0.0602497	-1.53132	-1.33743	-1.47391	1.0209	-1.81339	1.51587	-1.53493	0.254634	-0.556307	2.24295	-0.936673	-4.03924	-3.5169	1.39129	-1.74781	-3.70951	-1.97503	-1.22326	0.974216	-0.955388	-0.668698	-1.39444	-2.98518	-3.45476	-0.681348	-0.41626
														10.9889	-2.10319	-1.06924	-0.695771	-0.880287	-0.599802	-0.234317	1.11913	0.77291	-1.46506	0.0672017	-1.33743	-1.47391	-1.70939	0.312699	0.520617	-0.786148	-2.11162	-1.51911	0.681075	-2.08857	-2.1128	-0.576196	1.39129	-1.48857	-2.24129	-0.863631	-1.22326	0.139719	-1.7887	-0.363064	0.654156	-3.91355	-0.853699	-0.681348	-0.41626
														11.0017	-3.16154	-2.28312	-1.73019	-1.52813	-1.40466	0.0599771	0.281122	-0.121524	-2.38024	-1.21161	-5.55378	0.333904	-3.52959	0.119418	1.76468	-0.411756	0.254634	-1.51911	2.00266	-1.57662	-1.51079	-1.55643	2.07177	-0.710851	-2.486	-0.0856552	-0.744927	-1.52928	-2.26487	-0.668698	-1.80415	-2.83045	-2.23073	0.255621	-1.19426
														11.0145	-7.92408	0.144633	-0.902655	-1.09623	-0.801017	0.942859	-0.277547	0.77291	-1.46506	-2.49043	-1.75906	0.333904	-2.16444	-3.45628	0.271804	1.21061	-2.11162	-0.968936	-0.400225	-2.47254	-2.1128	-2.2566	0.48399	-1.09971	-2.9754	-0.641352	-1.46243	0.0205048	-2.38392	-0.515881	-0.848144	-2.52099	-1.46571	0.255621	-0.41626
														11.0273	-1.57402	-2.28312	0.9593	-1.52813	-1.00223	-0.234317	0.560457	0.176621	-1.46506	-0.252502	-4.28887	-2.37782	-4.89474	-4.7126	-0.35023	-1.28534	-0.866225	-3.30717	1.40194	-0.808684	-2.59441	-2.95677	1.27788	-3.5625	-4.32127	-2.53072	-0.386174	0.735789	-0.598256	-1.12715	-1.39444	-1.90208	-1.31271	-0.837509	-0.57186
														11.04	-1.57402	-1.67618	0.131764	-2.17597	1.41235	-0.234317	0.00178774	1.07106	-2.07518	-2.17072	-3.86724	-1.47391	-3.07454	-1.62011	0.39621	1.4602	1.62457	0.681581	-0.0397919	-0.296729	-3.19642	0.404039	1.73153	-1.35895	-3.46481	-1.19705	-1.58202	0.378147	-1.31252	-0.974333	-0.574999	-1.28316	-0.700695	-1.30599	0.0505387
														11.0528	-1.04485	-1.06924	0.9593	-1.74408	0.205058	0.648565	0.00178774	-0.717813	-2.38024	-3.44954	1.19238	-1.47391	-4.89474	-1.91003	-1.09667	-1.16054	0.130094	-1.24402	-0.0397919	-2.98449	-2.71481	-2.39663	0.257164	-2.65516	-3.95421	-1.08591	-2.89745	-0.813993	-1.31252	-1.5856	-2.0773	-0.509521	-2.07773	1.50491	-1.50546
														11.0656	-0.515678	-2.28312	0.131764	0.199449	-1.60588	1.23715	0.281122	0.474766	-0.549874	-1.85102	-2.60233	-0.570005	-3.07454	-4.61596	-1.22108	-1.16054	-0.118985	-1.38157	-1.60167	-1.44863	-1.39038	-1.13633	0.48399	-2.39591	-3.34245	0.247763	-2.89745	1.21264	-0.360168	-3.72505	-1.53101	-0.509521	-0.853699	-0.525186	-0.26066
														11.0784	0.0134939	-2.28312	-0.0751195	0.199449	-0.197372	1.82574	0.560457	-0.419668	-1.16	-0.252502	0.770749	-3.28173	-4.43969	-0.943626	-3.70921	-0.661351	1.62457	-0.968936	-0.159936	-2.21656	-2.3536	-1.69646	0.143751	-1.87743	-3.46481	-0.974771	-2.77786	0.258933	-1.31252	-2.19687	-0.574999	-1.59262	-2.07773	-0.525186	-0.57186
														11.0912	0.542666	-3.49699	0.545532	-1.74408	-1.40466	1.53145	-1.11555	0.77291	-1.77012	-1.85102	-0.915791	-1.02196	0.110804	0.989182	-1.34548	-0.286959	0.628254	-0.968936	-1.00095	-2.21656	-2.71481	-3.65693	-0.536727	-0.710851	-4.32127	-1.97503	-2.77786	-0.933207	0.592184	-3.41941	-0.574999	-0.0453355	-0.700695	-0.0567022	0.828537
														11.104	-5.27823	-0.462304	-0.282003	-2.17597	0.205058	1.53145	0.281122	-0.121524	-0.854936	-2.17072	-2.60233	0.785859	1.0209	-1.23355	-1.5943	-2.03412	0.877334	-1.10648	-2.92326	-1.57662	-3.07602	-4.21707	0.48399	0.714973	-4.07656	-1.86389	-1.10368	-0.217923	-0.479212	-4.64195	-2.62359	0.883036	-0.853699	0.880266	-0.41626
														11.1168	-2.63237	-2.89005	-0.695771	-0.66434	-0.801017	-0.822905	-0.556881	1.07106	-2.68531	-1.85102	-0.0725212	0.333904	-0.344245	-3.55292	-1.84311	0.461825	1.50003	-2.34437	-3.40384	-2.72852	-2.95562	-2.6767	0.937643	0.455732	-4.19891	-1.53047	-2.77786	-0.813993	0.116008	-5.25322	-0.984717	0.573579	-1.15971	-0.212864	-0.727459
														11.1296	-1.57402	-0.462304	-0.695771	1.06324	-1.00223	0.942859	-0.556881	1.07106	-1.77012	-2.81013	-4.28887	2.59368	-3.07454	-0.267143	-0.72345	-0.661351	0.130094	-1.10648	-2.92326	-1.32064	-3.31682	-3.23683	0.710816	-0.840471	-5.54478	-0.307934	-2.41911	-1.17163	-1.90774	-4.1835	0.107865	0.109393	-2.23073	0.880266	-0.41626
														11.1424	-2.63237	-4.71086	-0.695771	-2.39192	-0.801017	0.648565	0.560457	-0.121524	-1.77012	-1.53132	-0.494156	-2.37782	-1.25434	-2.00667	-0.72345	-0.162162	-1.36438	-1.51911	-2.20239	-3.88042	-4.28004	-2.95677	-1.10379	-3.43288	-5.17772	-1.19705	-1.58202	-0.575565	-0.598256	-4.94759	-2.62359	-0.200064	-3.76077	-0.525186	-0.883059
														11.1551	-4.21988	-0.462304	1.16618	-0.880287	-2.41074	0.942859	-0.277547	1.07106	-0.854936	0.386905	-1.75906	-2.82978	1.0209	0.216059	-0.599043	-0.661351	-0.866225	-1.38157	-3.88442	-3.75243	-3.19642	-3.23683	-0.99038	-1.61819	-7.9918	-2.41958	-2.17994	-1.64849	-0.360168	-4.48913	-2.35045	0.41885	-3.14875	1.9734	-0.57186
														11.1679	-2.63237	-2.28312	-1.31642	-1.09623	-0.197372	-0.528611	0.00178774	0.474766	-0.549874	-2.81013	-3.02397	-2.82978	0.110804	-1.04027	-1.34548	-0.661351	0.379174	-2.757	-2.32254	0.0872372	-1.87199	-0.436162	-1.33062	-1.22933	-5.17772	-0.641352	-2.41911	-0.575565	-1.31252	-4.33632	-2.89674	0.109393	-4.21978	-0.681348	-1.81666
														11.1807	-0.515678	-1.67618	0.545532	-0.448393	0.607488	0.648565	0.00178774	0.77291	0.670373	-2.81013	-4.28887	-2.82978	-6.25988	-2.58651	-1.84311	-4.15568	1.00187	-2.20682	-3.52398	-0.16874	-2.47401	-1.69646	-3.71229	-1.87743	-6.03418	-0.307934	-1.10368	-2.24456	-1.43156	-3.57223	-0.16528	-0.0453355	-2.53674	-0.681348	-1.19426
														11.1935	-6.86574	-1.06924	0.752416	-0.448393	-1.00223	1.23715	-1.11555	0.176621	-0.854936	-1.53132	-5.13214	1.68977	-1.70939	-4.32604	-3.95802	-1.16054	-1.61346	-2.34437	-4.84557	-1.32064	-2.1128	-2.2566	-1.33062	-1.87743	-3.95421	0.0254843	-1.7016	-0.813993	0.235052	-2.80814	-2.76016	0.728307	-5.1378	0.255621	-0.26066
														11.2063	-4.74905	1.35851	-0.0751195	-0.880287	0.00384321	0.0599771	-0.277547	0.176621	-0.854936	-1.53132	-2.1807	-1.02196	-2.61949	-0.557064	-2.34074	-1.28534	-1.23984	-2.06928	-2.44268	-1.32064	-1.63119	-1.69646	-3.03182	-4.08098	-4.19891	-0.419073	-0.0274207	-1.64849	-2.14583	-4.1835	-2.0773	-0.200064	-5.44381	0.567943	-0.727459
														11.2191	-3.69071	-5.3178	-1.10954	0.415396	-0.197372	-0.528611	1.39846	-0.419668	-1.77012	-1.85102	-3.86724	-1.02196	-4.43969	-0.943626	-2.83836	-1.03574	-0.492605	-4.40752	-1.00095	-1.32064	-1.51079	-1.8365	-2.9184	-3.43288	-5.05537	-2.41958	-1.22326	-2.6022	-0.955388	-3.11378	-1.53101	2.12086	-2.99575	-0.369025	-0.105061
														11.2319	-3.16154	-2.28312	1.37307	-0.448393	-0.398587	0.648565	-0.836216	0.176621	-1.77012	-2.49043	1.19238	-2.82978	-2.16444	1.18246	-1.96752	-2.7829	-3.10794	-1.65665	-2.08225	-0.936673	-1.26998	-1.13633	-3.03182	-2.9144	-3.09775	-1.30819	1.16842	-2.24456	0.235052	-3.72505	0.790729	0.728307	-1.46571	0.255621	-1.03866
														11.2447	-4.21988	-2.89005	-0.902655	-2.39192	-0.197372	0.648565	0.00178774	1.07106	-2.38024	-1.21161	-3.4456	-0.570005	-0.344245	-2.68315	-3.33599	0.586622	-2.73432	-1.7942	-0.880803	-2.21656	-0.667969	-2.11656	-2.46475	-2.26629	-4.68832	-2.41958	-0.984096	-2.84063	-2.26487	-2.50251	-0.848144	0.41885	-1.77172	2.44188	-1.03866
														11.2575	-3.16154	-4.71086	0.131764	-1.74408	0.00384321	0.942859	-1.39489	0.474766	-1.46506	-0.572205	-1.33743	-0.570005	-3.98464	-5.58236	-2.09192	0.961014	-3.97972	-0.831393	-0.0397919	-0.424718	-0.0659565	-1.4164	-1.44403	-2.9144	-5.05537	-1.53047	-0.505758	-4.50963	-0.955388	-3.41941	-0.848144	1.34722	-3.14875	0.724105	0.0505387
														11.2702	-3.69071	-3.49699	-0.488887	-1.52813	-0.398587	0.648565	-0.277547	-0.121524	-0.549874	-0.891909	-2.60233	-0.118051	1.0209	-2.10331	-1.22108	-0.411756	-5.22512	-2.61945	-3.28369	0.0872372	0.536056	-1.97653	-2.80499	-3.95136	-3.09775	-0.863631	-0.0274207	-4.03277	-2.50296	-3.11378	-0.574999	0.728307	-0.547692	-1.30599	-1.19426
														11.283	-3.69071	-0.462304	-0.695771	-1.52813	-1.20345	-0.234317	-0.556881	0.474766	-0.244812	0.706609	-1.75906	0.333904	-3.98464	-2.19995	-1.46989	-2.15892	-3.35702	-2.20682	-3.28369	-2.60053	-0.667969	-3.37687	-2.46475	-1.87743	-3.70951	-2.08616	0.450917	-2.36377	-1.07443	-2.34969	-1.39444	0.41885	-4.21978	-0.525186	-1.34986
														11.2958	-4.21988	-1.06924	1.37307	-0.880287	1.00992	0.354271	-1.39489	0.474766	-1.16	-0.572205	-2.1807	-1.02196	-4.89474	-4.32604	-1.5943	-2.28372	-4.2288	-3.30717	0.320642	-1.96058	0.174848	-1.8365	-4.73301	-0.58123	-1.75189	-0.307934	0.211748	-3.91356	-1.31252	-2.65532	-2.35045	0.264122	-1.61872	-1.61832	-1.66106
														11.3086	-1.57402	-1.06924	-0.695771	-0.880287	-0.599802	0.942859	0.839792	1.66734	0.975435	0.706609	-3.02397	3.04563	-2.61949	-1.42683	-2.34074	-2.28372	-3.10794	-2.757	0.80122	-0.808684	1.01767	-1.4164	-4.39277	-2.39591	-3.09775	0.470042	-0.147005	-4.2712	-2.14583	-1.27997	-2.76016	0.41885	-1.77172	-3.02377	-1.34986
														11.3214	-8.45326	-2.28312	-0.902655	-2.17597	-0.599802	0.0599771	0.00178774	0.77291	-0.549874	-0.572205	-2.60233	1.68977	1.47595	2.24551	-2.58955	-2.28372	-4.60242	-2.757	-2.08225	-1.44863	1.13807	-0.996297	-4.50619	-0.710851	-1.87424	0.470042	1.28801	-5.94019	-0.955388	-1.5856	-2.48702	2.43032	1.28835	1.34875	-0.883059
														11.3342	-4.74905	-0.462304	1.16618	-0.448393	0.00384321	0.648565	0.00178774	1.66734	-0.549874	-0.252502	-2.1807	-1.92587	-1.70939	0.892541	-1.5943	-0.286959	-4.72696	-3.03208	-1.36138	-1.19265	1.86048	-1.8365	-4.84642	-2.52553	-1.50718	0.581181	-0.744927	-5.1057	-0.479212	-2.80814	-3.03331	-0.818978	-1.31271	0.0994592	-1.66106
														11.347	-1.57402	-1.06924	-0.0751195	0.415396	-0.599802	0.354271	2.23646	1.07106	-2.68531	-1.85102	-2.60233	-2.37782	-5.80483	-2.87643	-1.46989	-3.28209	-3.85518	-3.30717	-3.64413	-1.83259	-0.306761	-1.8365	-2.46475	-2.9144	-2.11894	1.24802	-0.505758	-4.2712	-1.43156	-0.974333	-1.94073	1.03776	-1.92472	0.255621	-1.03866
														11.3598	-4.21988	-1.06924	0.131764	0.199449	-0.197372	0.354271	1.39846	0.77291	-0.549874	-0.572205	-0.0725212	-0.118051	1.47595	-0.750345	-4.95328	0.337028	-6.22144	-3.99489	-4.1247	-2.98449	-0.186359	-4.49713	-3.25864	0.974213	-1.01778	0.581181	0.331333	-3.4367	-0.360168	-1.5856	-2.62359	2.27559	-2.53674	0.880266	-1.81666
														11.3726	-7.92408	-2.28312	-0.488887	-2.60786	-1.00223	0.648565	-0.277547	0.176621	-1.16	-0.252502	-3.4456	0.333904	-3.07454	-2.58651	-3.21158	-1.53493	-7.21776	0.268952	-3.40384	-2.85651	1.13807	-1.69646	-3.82571	-1.74781	-1.50718	0.9146	-0.864512	-1.7677	-1.19348	-0.0574288	-2.48702	-0.818978	-0.853699	0.0994592	-2.12786
														11.3853	0.542666	-1.67618	0.338648	-0.66434	-0.197372	-0.234317	0.281122	-1.3141	-2.38024	-1.21161	-3.86724	1.68977	-5.34978	-0.846985	-3.21158	-0.910945	-5.59874	-2.20682	-2.68297	-2.08857	3.06451	0.123972	-3.25864	-2.9144	-0.895428	1.4703	-0.26659	-2.95984	-1.43156	-1.73842	-0.984717	0.728307	-2.07773	0.411782	-2.12786
														11.3981	-3.16154	-1.67618	-0.695771	0.415396	-0.599802	0.354271	-0.277547	0.176621	-3.60049	-0.891909	-2.60233	2.14172	-3.52959	2.24551	-0.972263	0.087433	-4.97604	-4.13243	-2.92326	-2.85651	1.86048	-0.996297	-2.23792	-1.74781	-0.283672	2.91511	-0.505758	-1.52928	0.116008	-1.12715	-1.53101	-0.66425	-1.0067	1.03643	-2.12786
														11.4109	-3.16154	-0.462304	-0.902655	-0.448393	-2.20952	-1.1172	0.839792	1.66734	-0.854936	-1.21161	-2.1807	-1.02196	0.110804	-0.267143	-1.34548	0.961014	-2.3607	-2.61945	-1.84196	-3.88042	2.34209	-1.55643	-2.46475	-2.78478	-1.62954	0.358903	-1.10368	-2.24456	-1.7887	-0.515881	0.381011	-1.43789	-1.15971	-1.61832	-2.90585
														11.4237	-2.63237	-1.67618	-0.0751195	-0.448393	-1.40466	0.0599771	-1.11555	0.77291	-1.16	-0.891909	-3.02397	-0.118051	1.0209	-1.91003	-0.35023	1.585	-2.3607	-1.38157	-1.48153	-3.36846	2.10129	-0.716229	1.73153	-0.192369	-0.895428	0.80346	-0.386174	-1.29085	-1.07443	-1.43279	-0.848144	-0.66425	-2.84274	-2.0868	-3.21705
														11.4365	-3.16154	-2.28312	-0.488887	-3.03976	-1.00223	1.23715	1.11913	1.07106	-1.16	-1.21161	-2.1807	-1.47391	-3.07454	-1.13691	-1.34548	-1.53493	-1.1153	-2.34437	-1.36138	-4.13639	1.61968	-1.97653	-1.10379	0.0668711	-1.50718	0.470042	-0.147005	-1.17163	0.116008	-0.668698	-0.711572	-0.200064	-2.53674	0.255621	-3.83945
														11.4493	-2.10319	-1.67618	-0.0751195	-1.96002	-1.60588	1.53145	1.11913	0.474766	0.0602497	0.386905	-0.915791	-3.73369	-3.07454	-4.32604	-0.599043	1.08581	-0.990765	-2.06928	0.0803526	-0.936673	2.22169	-1.55643	0.143751	1.10383	0.450436	0.247763	-0.26659	-1.05242	-0.479212	-0.210246	-0.848144	-1.74735	-1.61872	1.19259	-2.59465
														11.4621	-0.515678	-5.3178	0.131764	-0.448393	-0.398587	0.354271	-0.836216	0.474766	-1.77012	-1.21161	-0.915791	1.23781	1.0209	-2.19995	-0.225823	-0.536554	-0.118985	-0.831393	0.0803526	-1.19265	2.34209	-0.996297	-1.55745	-0.970091	-0.650726	-1.19705	0.80967	-1.7677	-1.07443	-0.363064	-0.0287076	-1.28316	-2.38373	-1.30599	-2.59465
														11.4749	0.0134939	-2.89005	0.752416	-1.09623	0.607488	0.942859	-0.836216	-1.3141	-2.68531	-0.891909	-2.1807	0.785859	-3.98464	2.63207	-0.225823	-0.910945	-0.617145	-2.20682	0.320642	-2.60053	2.22169	-2.6767	0.48399	-1.35895	-1.14013	-0.530213	-1.22326	-0.694779	-1.55061	-1.5856	-3.30645	-0.200064	-3.30176	0.724105	-3.37265
														11.4877	-3.69071	-8.35249	0.9593	-0.0164984	-0.197372	-0.234317	1.11913	0.176621	-0.244812	-1.85102	-1.33743	-2.82978	-3.07454	-1.42683	2.63553	-1.03574	-0.741685	-2.20682	-0.760659	-2.34455	1.01767	-3.937	2.07177	-0.840471	0.450436	1.69258	-0.625343	-0.813993	-1.07443	-0.0574288	-0.711572	-3.44936	-1.46571	-1.14983	-1.97226
														11.5004	-4.21988	-4.71086	0.338648	0.199449	-0.398587	-0.234317	-0.277547	1.07106	0.975435	-1.85102	-1.33743	-1.92587	-3.07454	-1.71675	0.769431	1.08581	2.24727	-3.16963	1.40194	-1.32064	4.14813	-1.4164	0.030338	-0.840471	-1.14013	-0.641352	-2.29952	0.139719	-0.7173	-0.668698	-0.301853	-2.52099	-2.84274	-0.369025	-1.81666
														11.5132	-2.63237	-3.49699	-0.0751195	-0.66434	-0.599802	0.942859	0.281122	-1.91039	-1.77012	-2.49043	-1.33743	-0.570005	0.110804	-1.52347	0.893837	0.087433	-0.118985	-2.34437	1.64223	-2.60053	0.776861	-1.13633	3.77297	-0.840471	-1.01778	-1.64161	-0.984096	-0.813993	-0.836344	-0.821516	-4.67218	-3.91355	-4.67879	-0.837509	-4.15065
														11.526	-1.57402	-2.28312	-0.695771	-1.74408	-0.599802	-0.528611	1.39846	1.3692	-2.38024	-3.12983	-1.75906	-0.570005	-0.344245	-3.84284	0.769431	-0.286959	-0.492605	-0.281221	-0.640514	-0.296729	1.86048	-0.436162	2.63884	-1.22933	-0.528374	1.02574	-1.94077	-0.0987092	-0.598256	-1.43279	-2.89674	-3.75882	-1.15971	-1.77448	-5.08425
														11.5388	-4.74905	-4.71086	-1.52331	-3.03976	-2.61195	0.0599771	-1.39489	0.176621	0.0602497	-0.891909	-4.28887	-1.92587	-1.25434	-1.52347	0.147397	-0.162162	2.24727	-1.10648	-0.760659	-1.96058	1.13807	-3.23683	2.07177	0.0668711	-0.528374	0.0254843	-2.06036	0.0205048	-1.31252	-2.04405	-2.0773	-2.67572	-0.547692	1.50491	-1.81666
														11.5516	-5.27823	-1.06924	-1.73019	-0.880287	-0.398587	0.942859	0.281122	1.3692	-1.46506	-1.21161	-3.86724	-1.47391	-3.07454	-2.39323	0.147397	0.337028	4.11537	-1.24402	0.681075	0.0872372	1.98089	-2.81673	1.73153	-0.58123	-0.283672	0.581181	-1.46243	0.258933	-1.31252	-0.821516	-0.438426	-4.53246	-4.52578	-0.681348	-3.37265
														11.5644	-3.69071	-2.28312	0.131764	0.199449	0.205058	-0.234317	0.00178774	-0.717813	0.365311	-3.76924	-6.39705	-1.92587	-1.25434	2.05223	1.39146	-0.0373643	1.00187	-1.10648	0.440786	-2.47254	1.01767	-1.55643	1.27788	-0.192369	-2.11894	1.13688	-2.06036	0.258933	-0.598256	-1.27997	-0.301853	-4.84192	-2.84274	0.255621	-3.37265
														11.5772	-2.10319	-5.3178	-0.902655	0.199449	-0.197372	-1.1172	1.11913	2.85992	-2.68531	-3.44954	-0.915791	-0.570005	-3.07454	-1.23355	1.39146	-0.786148	1.74911	-3.85734	-0.400225	-1.83259	0.174848	-2.2566	2.75225	-1.09971	0.205734	1.13688	-2.29952	0.497361	-2.14583	-1.12715	-1.25786	-3.29464	-1.46571	0.411782	-3.83945
														11.59	-3.16154	0.144633	1.16618	0.199449	-0.398587	0.0599771	0.560457	-1.3141	1.58556	-1.85102	-2.1807	-2.37782	-1.25434	-2.39323	3.00875	-0.162162	1.62457	-0.143678	-1.60167	-1.06466	0.897263	-1.4164	1.61812	-1.48857	-1.01778	0.581181	-0.864512	0.0205048	0.47314	-1.73842	-0.438426	-2.36626	-2.84274	0.567943	-2.75025
														11.6028	-3.16154	-3.49699	-0.0751195	-1.31218	0.00384321	-0.528611	0.839792	1.3692	-0.244812	-1.21161	-1.75906	-4.18564	-1.70939	0.216059	1.39146	-2.53331	2.12273	-1.7942	2.24295	-1.83259	-2.2332	-3.5169	3.31932	0.974213	-1.14013	1.35916	-1.94077	-0.0987092	-0.7173	-3.87786	-1.39444	-2.05681	-3.76077	0.255621	-1.66106
														11.6155	-4.21988	-1.67618	0.131764	-1.09623	0.00384321	0.354271	-0.836216	-1.91039	-2.99037	-0.252502	-1.75906	-4.18564	-4.43969	-2.58651	2.0135	-3.1573	0.752794	-1.93174	-0.880803	-1.57662	-1.87199	-2.81673	1.50471	0.0668711	-0.650726	0.358903	-3.49537	0.139719	-2.02678	-3.72505	-1.94073	-3.13991	-2.53674	-0.681348	-3.83945
														11.6283	-2.63237	-4.10393	-0.0751195	-1.31218	-1.40466	-0.234317	1.11913	-0.121524	-0.549874	-2.17072	-0.915791	-2.82978	-5.34978	-5.1958	1.64028	-1.16054	2.62089	-0.281221	-0.280081	-0.552707	-2.3536	-3.5169	2.07177	0.196491	-2.486	0.0254843	-3.61495	0.0205048	-0.7173	-4.48913	-2.21387	-3.13991	-3.91377	-0.212864	-1.03866
														11.6411	-1.04485	-0.462304	-1.10954	-2.39192	0.00384321	0.648565	-0.556881	-1.01596	-1.77012	0.0672017	-2.60233	0.333904	-3.98464	-2.48987	2.38672	-0.786148	3.36813	-2.06928	1.04151	-1.06466	-1.75159	-3.65693	4.34004	-1.48857	-1.75189	-0.0856552	-2.77786	-0.217923	-1.90774	-4.64195	-2.89674	-3.75882	0.217326	-1.30599	-0.727459
														11.6539	-0.515678	-2.28312	-0.488887	-0.66434	-1.00223	0.648565	-0.556881	-0.121524	-0.549874	-0.572205	-1.75906	1.23781	-2.61949	-3.55292	2.0135	-0.786148	2.74543	-2.20682	-0.400225	-1.57662	-4.03924	-1.8365	1.39129	-0.970091	-1.62954	0.581181	-2.77786	-0.933207	-0.598256	-5.1004	-5.35505	-2.36626	-1.0067	0.880266	-1.34986
														11.6667	-8.45326	0.75157	-1.93707	-0.880287	-0.801017	1.53145	0.281122	-0.419668	-1.16	-0.252502	-4.71051	2.59368	-2.61949	-0.653704	1.39146	0.461825	1.25095	-0.418764	1.04151	-3.36846	-1.26998	-2.11656	0.48399	-1.09971	-1.87424	-0.641352	-2.89745	-0.337137	-0.836344	-5.1004	-0.984717	-5.92502	-1.46571	0.0994592	-0.105061
														11.6795	-3.69071	-1.06924	-0.902655	-0.880287	-1.60588	0.0599771	-0.556881	0.474766	-1.16	-2.81013	-5.55378	1.68977	-2.16444	-3.64956	1.88909	1.33541	4.48899	-2.20682	2.24295	-0.936673	-3.07602	-2.2566	2.2986	-0.970091	-1.99659	-0.307934	-2.17994	0.497361	-0.7173	-5.1004	-0.711572	-4.37774	-1.46571	-0.837509	-1.03866
														11.6923	-3.69071	-1.67618	1.37307	-2.17597	-0.398587	-0.234317	0.839792	1.07106	-0.549874	-1.85102	-5.55378	-1.47391	-3.98464	1.56902	3.50638	-2.03412	1.62457	-0.968936	2.12281	-2.21656	-2.1128	-2.6767	0.710816	1.23345	-2.36364	-1.53047	-3.2562	-0.575565	0.116008	-3.57223	-0.711572	-5.30611	-1.77172	-0.681348	0.206138
														11.7051	-3.16154	0.75157	-1.31642	-0.0164984	0.406273	0.0599771	-0.277547	1.07106	-1.16	0.0672017	-3.86724	-1.47391	-1.70939	1.66566	1.51587	0.337028	0.752794	-2.61945	-0.640514	-4.26438	0.054446	-2.39663	3.09249	-1.48857	-1.87424	0.692321	-2.89745	0.378147	-1.07443	-4.64195	0.517584	-4.68719	-0.853699	0.880266	0.206138
														11.7179	-3.16154	-1.67618	-1.10954	-0.66434	-2.41074	-0.528611	-0.556881	0.176621	-2.07518	-0.891909	-1.75906	-1.02196	-4.43969	-2.29659	1.01824	-0.0373643	3.74175	-0.418764	1.40194	-3.62444	2.34209	-2.95677	2.97908	0.714973	-1.62954	0.692321	-2.53869	0.974216	-1.19348	-6.01731	-1.25786	-3.13991	-2.23073	-0.993671	-0.105061
														11.7306	-2.63237	-2.28312	0.752416	-0.0164984	-1.20345	1.82574	0.281122	0.77291	-0.854936	-0.891909	-6.81868	-1.02196	1.47595	-1.81339	1.51587	-0.536554	2.74543	-1.65665	0.0803526	-1.06466	0.295251	-3.5169	1.73153	-0.840471	-2.36364	-0.307934	-1.94077	0.258933	-1.07443	-5.55885	-2.62359	-4.84192	-2.99575	0.0994592	-2.12786
														11.7434	-3.16154	0.75157	-0.488887	-0.448393	-2.61195	1.23715	-1.11555	0.474766	-2.38024	-0.891909	-5.97541	-0.570005	-2.61949	-2.39323	1.01824	-0.162162	3.24359	-2.61945	0.681075	-0.296729	0.295251	-0.156095	2.75225	-1.22933	-1.50718	-1.19705	-2.89745	0.855002	-1.7887	-6.17012	-0.0287076	-4.06828	-1.31271	0.255621	0.517338
														11.7562	-5.8074	0.144633	-0.488887	-1.31218	-1.80709	0.942859	0.00178774	-0.419668	-2.07518	-0.891909	-2.1807	0.785859	1.0209	-1.81339	1.51587	-1.16054	1.87365	-2.61945	1.04151	-2.47254	1.49928	-0.996297	1.73153	-2.13667	-2.9754	0.136624	-2.06036	0.497361	-2.14583	-4.33632	-0.438426	-3.91355	-3.76077	0.255621	-0.41626
														11.769	-1.57402	-7.13861	-1.10954	0.199449	-1.40466	0.942859	0.281122	0.474766	-2.38024	-0.891909	-0.915791	-0.570005	2.38605	-0.170503	1.64028	-0.661351	1.99819	-1.38157	0.440786	-2.34455	0.295251	-1.8365	1.05106	-1.48857	-1.26248	1.35916	-1.34285	0.139719	-1.43156	-2.80814	-3.30645	-3.29464	-3.14875	-1.30599	0.361738
														11.7818	-3.16154	-4.71086	0.131764	-0.0164984	-1.40466	0.0599771	-0.556881	0.474766	-1.46506	-1.53132	0.349114	-2.82978	-6.25988	-0.557064	2.26231	-0.786148	1.00187	-3.44471	0.320642	-2.47254	-0.306761	0.544072	3.2059	-1.22933	-1.99659	-0.752492	-1.82119	0.616575	-0.479212	-4.79477	0.244438	-2.21154	-4.67879	-0.212864	-0.883059
														11.7946	-3.69071	0.75157	-0.488887	-1.74408	-1.60588	2.12004	-0.836216	-0.121524	0.365311	-1.53132	-0.494156	-3.28173	-2.16444	-4.42268	0.769431	2.58338	2.37181	-4.6826	-0.400225	-2.98449	2.7033	-0.856263	3.31932	-0.970091	-2.36364	0.136624	-1.22326	0.497361	-0.00303562	-3.41941	-1.80415	-0.818978	-3.45476	-0.0567022	0.517338
														11.8074	-2.10319	-1.67618	-0.0751195	-1.52813	0.607488	0.942859	1.39846	1.07106	-2.99037	-2.81013	-2.60233	1.68977	-1.25434	-2.58651	1.76468	0.21223	2.74543	-2.06928	-2.08225	-2.34455	1.49928	-1.97653	1.84495	-1.35895	-2.36364	0.9146	-0.26659	0.497361	-1.07443	-2.96096	-3.5796	-1.90208	-4.21978	-0.369025	0.672937
														11.8202	-1.04485	-3.49699	0.131764	-0.0164984	0.406273	0.0599771	-0.277547	-0.121524	-1.46506	-0.572205	-2.60233	-1.92587	-1.25434	-5.1958	1.51587	0.337028	1.37549	-3.44471	-2.56283	-1.19265	2.34209	-3.0968	2.75225	-1.35895	-2.9754	-0.307934	-1.94077	-0.0987092	-2.38392	-2.34969	-2.89674	-2.67572	-3.14875	-0.525186	0.361738
														11.8329	-2.63237	-3.49699	-1.10954	-2.60786	1.00992	0.942859	0.00178774	1.66734	-0.244812	-2.49043	-3.86724	0.785859	-0.344245	-3.84284	0.769431	-0.786148	2.49635	-0.831393	-3.52398	-2.85651	2.8237	0.544072	1.05106	0.0668711	-3.2201	-0.0856552	-1.10368	-0.217923	-1.66965	-2.65532	-2.48702	-1.28316	-2.84274	-0.212864	0.0505387
														11.8457	-4.74905	-2.89005	-0.488887	-0.232445	-0.801017	0.354271	-1.67422	2.26363	-2.38024	-0.891909	-1.33743	0.333904	-3.07454	-2.58651	0.520617	-1.03574	1.12641	-2.06928	-2.92326	-2.85651	2.94411	-1.4164	1.84495	0.196491	-3.09775	-1.86389	-0.864512	-0.0987092	-0.360168	-2.04405	-2.48702	-1.28316	-2.07773	-0.681348	-0.57186
														11.8585	-4.21988	-1.06924	-0.282003	-0.880287	-1.20345	1.23715	0.00178774	0.77291	-1.46506	-1.21161	-2.1807	-4.6376	-6.25988	-2.19995	1.51587	-0.411756	-0.492605	-3.03208	-1.48153	-1.06466	3.42571	0.544072	0.82423	-0.192369	-5.05537	-2.30844	-0.625343	0.258933	-0.479212	-1.43279	-2.0773	1.96614	-0.700695	1.19259	-0.105061
														11.8713	-1.57402	-2.28312	1.99372	-0.232445	-1.20345	0.942859	-1.11555	0.474766	-1.46506	-1.21161	-5.97541	-3.28173	-1.70939	-0.363783	-0.474636	-0.786148	-0.368065	-3.16963	-4.96572	-2.85651	3.18491	-0.0160618	-0.196488	1.10383	-3.83186	-1.53047	-1.58202	-0.217923	-1.07443	-0.821516	-0.848144	-0.973707	-0.241684	-1.30599	0.206138
														11.8841	-2.63237	1.96544	-0.0751195	-1.52813	-0.197372	1.82574	-1.11555	-1.01596	-1.77012	-0.891909	-1.33743	1.23781	-3.07454	-3.55292	-2.96277	-0.286959	-0.617145	-2.48191	-3.28369	-1.70461	4.02773	-1.55643	-0.423314	-1.22933	-4.44362	-1.30819	0.211748	-0.575565	-1.55061	-1.73842	-3.16988	0.41885	-1.92472	-0.837509	0.206138
														11.8969	-1.04485	-2.89005	0.752416	-0.880287	-0.197372	0.648565	0.281122	-0.419668	-2.38024	-0.252502	-2.1807	2.14172	0.110804	1.37574	-1.46989	-2.40851	-1.738	-5.37032	-3.0434	-1.44863	1.74008	-0.156095	1.50471	-1.87743	-3.95421	-1.53047	1.04884	-0.694779	-2.38392	-0.974333	-0.574999	-0.0453355	-0.700695	-0.369025	-1.03866
														11.9097	-4.21988	1.96544	-0.902655	-0.880287	-0.801017	0.648565	0.560457	-1.01596	-0.854936	0.0672017	-2.1807	-1.02196	-3.52959	0.40934	-1.22108	-1.78453	-1.61346	-3.16963	-4.72543	-2.60053	3.06451	0.964173	0.143751	-2.00705	-4.81067	-0.196795	-0.744927	-0.217923	0.592184	0.0953886	-1.66758	-2.05681	-1.31271	0.411782	0.984136
														11.9225	-5.8074	-0.462304	0.9593	-1.31218	0.406273	0.0599771	-0.556881	0.77291	-1.46506	-1.85102	-1.75906	-1.02196	-3.52959	-1.52347	-1.22108	-0.411756	-0.492605	-2.48191	-4.72543	-1.96058	4.38893	-0.996297	0.143751	-0.45161	-4.07656	-1.75275	-0.505758	0.735789	-0.00303562	0.401023	-1.66758	-1.12844	-1.92472	-0.681348	0.517338
														11.9353	-3.16154	-4.10393	0.545532	0.415396	1.41235	0.648565	-0.556881	-0.419668	-2.99037	-0.572205	-3.86724	2.59368	-3.07454	-5.77564	-1.22108	-2.7829	-2.48524	-1.65665	-4.72543	-2.85651	2.94411	1.52431	-1.67086	0.0668711	-2.85305	-0.641352	0.450917	-0.217923	-0.12208	0.248206	-2.48702	-0.354793	-0.394688	1.34875	0.361738
														11.948	-2.63237	-5.92474	-0.488887	-0.880287	-1.40466	0.354271	-0.277547	-1.61225	-2.07518	-1.21161	-4.28887	-3.28173	-2.16444	-2.00667	-4.08243	-2.15892	-3.23248	-3.58226	-5.80673	-3.88042	1.49928	-0.156095	-1.67086	-0.840471	-3.83186	-1.64161	-0.147005	-0.217923	-2.14583	-1.43279	-2.48702	1.19249	-2.38373	0.724105	0.828537
														11.9608	-3.69071	2.57238	-0.488887	-0.448393	-0.197372	-1.1172	-0.277547	1.3692	0.0602497	1.34602	-2.60233	0.333904	-4.43969	-2.29659	-4.82887	-0.0373643	-2.3607	-1.7942	-3.76427	-1.57662	2.22169	0.404039	-2.0111	-1.22933	-4.56597	-2.64186	-0.744927	-0.0987092	-0.479212	-0.668698	-3.44303	0.728307	-2.84274	-0.837509	0.672937
														11.9736	-2.10319	-4.71086	0.545532	-1.09623	-0.398587	0.354271	0.839792	-0.717813	-2.68531	-1.21161	-2.1807	-0.570005	-1.70939	-0.846985	-2.09192	-0.286959	-1.1153	-3.44471	-3.40384	-2.72852	3.54612	-0.296129	-2.12451	-3.5625	-5.66713	-1.30819	0.929255	-0.575565	-1.07443	-1.27997	-2.35045	1.19249	-1.15971	-0.0567022	0.984136
														11.9864	-2.63237	-3.49699	-1.93707	-1.74408	-0.197372	0.648565	0.00178774	0.176621	-0.854936	-0.252502	-0.915791	-0.570005	-1.70939	-3.35963	-3.21158	-1.28534	-4.72696	-2.48191	-4.48514	-2.21656	1.74008	-0.296129	-3.14523	-2.00705	-6.27889	-2.08616	-0.0274207	-1.41006	-1.43156	1.01229	-3.16988	0.264122	-1.31271	-0.837509	0.0505387
														11.9992	0.542666	-0.462304	0.9593	-1.96002	-2.00831	-0.822905	0.839792	0.176621	-0.244812	-3.76924	-0.915791	-1.92587	-3.07454	-1.23355	-3.5848	-3.1573	-3.23248	-3.03208	-3.0434	-3.24047	1.37887	-0.436162	-2.69158	-2.26629	-5.78948	-1.97503	-0.26659	-1.64849	-1.7887	0.248206	-2.62359	-0.0453355	-2.07773	-0.369025	0.206138
														12.012	-1.04485	-1.06924	0.9593	-2.17597	1.00992	0.648565	0.281122	0.474766	-0.244812	0.0672017	-1.75906	-5.08955	0.110804	-1.62011	-1.84311	0.087433	-1.36438	-1.38157	-0.640514	-2.08857	2.8237	-2.39663	-1.33062	-1.35895	-6.52359	-1.41933	-0.386174	-0.575565	-0.360168	0.248206	-1.39444	0.573579	-2.07773	0.567943	0.984136
														12.0248	-4.21988	0.75157	0.131764	-2.60786	-0.398587	0.354271	0.281122	-0.419668	-0.854936	-0.891909	-2.1807	-1.47391	-4.89474	0.119418	-0.474636	-0.910945	-2.73432	-2.757	0.560931	-2.47254	0.656458	-0.856263	-1.78427	-1.87743	-6.15654	-2.30844	1.52718	-0.694779	-1.43156	0.553841	-2.0773	-0.818978	-1.92472	-0.369025	-0.727459
														12.0376	-1.04485	-4.10393	-0.488887	-0.880287	-1.60588	-0.822905	0.281122	2.56178	0.975435	-1.53132	-2.60233	-1.47391	-1.70939	-2.10331	-2.34074	-2.03412	-2.23616	-2.34437	-1.60167	-2.34455	1.74008	-2.81673	-3.14523	-4.08098	-6.03418	-3.19756	-1.10368	-1.05242	-0.955388	0.248206	-2.35045	0.264122	-2.99575	-0.681348	-0.57186
														12.0503	-1.04485	-2.89005	0.9593	0.415396	-2.00831	-0.528611	0.560457	-1.91039	-1.77012	-0.891909	-3.86724	-3.28173	-2.61949	0.216059	-1.34548	-2.03412	-1.1153	-3.7198	0.200497	0.0872372	2.34209	-1.55643	-2.9184	-1.09971	-5.42243	-3.41984	0.450917	-1.7677	-1.7887	-0.0574288	-0.711572	0.573579	-2.99575	-0.212864	0.517338
														12.0631	-1.04485	-7.74555	0.131764	-1.09623	0.406273	2.12004	0.560457	1.07106	-2.99037	-2.17072	-3.4456	-0.570005	-1.25434	1.66566	0.271804	-2.28372	-0.243525	-2.20682	-0.400225	-0.296729	-0.186359	-3.0968	-3.48547	-3.17364	-5.91183	-2.97528	-1.46243	-1.17163	-0.00303562	0.553841	-1.53101	-0.66425	-4.06677	-1.30599	-0.26066
														12.0759	-2.63237	1.96544	-0.695771	-0.66434	-2.20952	0.942859	0.839792	-0.121524	-2.68531	-1.53132	-1.75906	-0.118051	-5.34978	-0.750345	0.520617	-0.910945	-0.990765	-3.30717	-0.159936	-1.70461	0.656458	-2.2566	-1.44403	-0.970091	-3.83186	-1.97503	-0.744927	-3.67513	-0.12208	-0.210246	-0.301853	0.573579	-3.60776	-1.77448	-1.34986
														12.0887	1.60101	-2.89005	0.131764	-1.74408	-0.398587	0.648565	-0.277547	1.96549	-0.549874	-3.76924	-4.71051	2.59368	-2.16444	-1.62011	1.39146	-2.65811	0.503714	-1.24402	-0.52037	0.0872372	2.34209	-2.81673	-4.27936	-1.74781	-5.17772	-1.30819	-1.22326	-3.55591	0.949316	-0.668698	-2.0773	-0.0453355	-2.99575	0.411782	-1.50546
														12.1014	-2.63237	-4.71086	-0.0751195	-0.66434	1.41235	0.648565	-0.556881	-1.91039	-0.549874	-1.85102	-0.0725212	-0.118051	-3.52959	-1.62011	2.0135	-2.7829	0.130094	-2.06928	0.440786	-1.32064	1.25847	-3.65693	-3.03182	-1.74781	-4.56597	-1.41933	-0.984096	-3.4367	-1.31252	0.0953886	-2.48702	1.65668	-3.30176	-1.61832	-1.34986
														12.1142	-4.21988	-0.462304	1.99372	-2.82381	-0.599802	-0.822905	-1.39489	0.474766	-0.854936	-1.53132	-0.915791	-3.28173	-3.52959	-7.03197	-0.225823	-1.65973	0.254634	-2.20682	-0.400225	-1.57662	-3.43723	-1.27636	-1.21721	-1.74781	-4.93302	-1.41933	-0.744927	-3.67513	-1.7887	0.0953886	-1.66758	-0.509521	-1.77172	-0.681348	-0.41626
														12.127	1.60101	0.144633	-0.695771	-0.880287	-1.00223	-0.528611	0.00178774	-0.717813	-1.46506	-1.85102	-2.1807	-1.92587	-5.80483	-1.04027	0.645024	-1.28534	0.00555448	-1.65665	1.52209	-0.680696	0.174848	-1.4164	-0.876967	-4.2106	-4.93302	-0.974771	-0.744927	-4.15198	-1.19348	-0.974333	-1.39444	0.883036	-2.84274	0.0994592	-0.26066
														12.1398	-6.33657	-1.67618	0.338648	-0.232445	-0.197372	0.0599771	-1.39489	-0.121524	-0.854936	0.0672017	-3.86724	-0.118051	-2.16444	-2.68315	1.01824	-0.411756	0.877334	-3.30717	0.0803526	-1.44863	-2.47401	-1.27636	-1.21721	-2.52553	-4.44362	-1.64161	-1.22326	-3.91356	-0.479212	0.401023	-3.30645	0.109393	-2.53674	0.567943	-1.50546
														12.1526	2.13018	-1.06924	1.57995	0.631343	-1.00223	0.354271	0.281122	-0.419668	-1.46506	-1.85102	-3.02397	-1.92587	-3.52959	-0.846985	1.64028	-1.65973	1.12641	-1.38157	0.440786	-2.72852	-2.71481	-1.4164	-2.57816	-0.970091	-3.2201	-0.196795	-0.984096	-2.48299	-0.241124	-0.363064	-2.62359	-0.200064	-1.61872	-0.212864	-1.81666
														12.1653	-6.86574	0.144633	-0.282003	-1.09623	-0.398587	0.354271	0.00178774	1.3692	-0.244812	-1.85102	0.349114	1.23781	-2.16444	0.40934	1.01824	0.711419	1.50003	-0.143678	0.440786	-2.34455	-1.14958	-3.65693	-2.12451	-1.61819	-4.19891	-0.641352	-1.22326	-3.31749	-0.479212	-0.363064	-3.30645	-0.200064	-1.61872	-0.993671	-2.43905
														12.1781	-4.74905	-3.49699	0.131764	-0.232445	-1.20345	-0.822905	-0.556881	1.96549	-1.16	-0.252502	-4.28887	0.785859	-2.16444	-0.750345	1.26706	-0.411756	2.12273	-2.34437	1.76238	-3.75243	-0.667969	-2.81673	-0.0830751	-1.35895	-3.70951	-0.530213	-2.17994	-3.07906	-1.55061	-1.27997	-0.301853	-0.354793	-2.38373	0.255621	-1.50546
														12.1909	-4.74905	-1.67618	-1.10954	-0.232445	-0.398587	-0.234317	0.00178774	-0.717813	0.0602497	-3.12983	-3.4456	-0.570005	-0.799294	-0.653704	2.63553	1.21061	0.379174	-2.61945	1.64223	-0.16874	-3.79843	-3.0968	0.370577	-2.13667	-5.17772	-1.41933	-0.26659	-2.6022	-0.360168	-0.974333	-2.21387	-0.66425	-1.92472	-1.61832	-2.59465
														12.2037	-9.5116	-1.06924	-0.902655	-1.31218	-1.00223	-1.1172	1.95713	0.77291	-2.07518	-0.252502	-5.13214	0.333904	-4.89474	-1.13691	1.64028	-2.15892	-0.368065	-1.51911	1.88252	-1.44863	-2.83521	-2.6767	1.27788	-0.970091	-4.56597	-1.75275	-2.41911	-4.15198	-1.7887	-2.65532	-1.12129	0.883036	-1.61872	0.724105	-1.81666
														12.2165	-1.57402	-3.49699	1.16618	-1.09623	-1.80709	0.942859	0.560457	1.07106	-1.77012	0.386905	-0.915791	2.59368	-0.344245	-1.81339	0.147397	0.586622	-0.118985	-3.03208	0.320642	-2.60053	-2.47401	-2.39663	1.61812	-0.970091	-3.09775	-1.75275	-2.06036	-3.4367	-1.19348	-3.26659	-2.89674	-0.200064	-0.853699	0.0994592	-3.21705
														12.2293	-4.21988	-2.89005	0.9593	-0.880287	-1.00223	-0.234317	0.00178774	1.3692	-1.16	-0.252502	-1.33743	-2.37782	-0.799294	-1.52347	1.88909	-0.286959	1.12641	-2.61945	2.24295	0.215226	-3.91884	-3.5169	2.97908	-1.87743	-3.46481	-2.08616	-1.10368	-2.12535	-1.19348	-4.03068	-0.574999	0.109393	-1.46571	-0.993671	-1.50546
														12.242	-6.33657	-2.28312	-0.695771	-1.09623	-0.197372	0.354271	-0.836216	-0.121524	-2.68531	-0.252502	-3.86724	-2.82978	-2.61949	4.66152	2.38672	0.711419	-0.492605	-2.06928	1.40194	0.727181	-5.00246	-2.6767	1.16447	-1.48857	-2.9754	0.136624	-1.34285	-1.05242	-0.00303562	-2.65532	1.06387	-0.66425	-1.92472	-0.837509	-2.12786
														12.2548	-5.27823	-2.28312	0.545532	1.06324	-1.20345	0.648565	0.00178774	-0.419668	-0.244812	-0.252502	-3.02397	-1.47391	-5.34978	-1.33019	0.520617	-1.03574	1.25095	-3.16963	1.88252	-2.21656	-2.2332	-3.0968	1.95836	0.196491	-3.09775	-0.419073	-1.22326	-1.64849	-2.38392	-4.64195	-0.574999	-0.200064	-1.92472	-1.46215	-0.41626
														12.2676	-3.16154	-2.28312	0.338648	-0.232445	-0.398587	1.23715	-1.11555	1.66734	-1.16	-2.17072	-1.75906	-2.82978	0.110804	-0.653704	2.0135	0.961014	0.379174	-3.03208	1.88252	-0.808684	-3.19642	-4.7772	1.05106	-1.48857	-0.283672	0.581181	-2.89745	-2.84063	-1.19348	-4.1835	-1.39444	-1.12844	-1.0067	1.50491	-0.57186
														12.2804	-4.21988	-2.28312	-0.0751195	0.199449	-1.00223	1.23715	0.281122	-0.717813	-1.77012	-1.21161	-0.915791	2.59368	-4.43969	-1.91003	2.63553	-1.41013	0.00555448	-3.44471	0.681075	-0.936673	-3.79843	-4.49713	3.2059	-1.09971	-0.283672	1.02574	-4.45204	-0.933207	-0.598256	-4.48913	-3.30645	-1.74735	-1.31271	-1.77448	-1.34986
														12.2931	-3.69071	-2.89005	-0.0751195	-2.60786	-0.599802	0.0599771	-0.277547	0.176621	-2.38024	-2.17072	-4.28887	-2.37782	-2.61949	-1.52347	1.01824	-1.65973	1.99819	-1.38157	3.4444	-1.57662	-3.31682	-4.21707	3.54614	1.49269	-2.24129	1.4703	-3.97371	-1.41006	-1.66965	-4.79477	-1.39444	-1.74735	-4.37278	-0.681348	-0.727459
														12.3059	-5.8074	-1.67618	0.545532	-0.880287	-1.00223	-0.234317	-0.556881	2.26363	-1.16	-3.12983	-2.60233	-1.02196	-2.16444	0.699261	2.38672	-0.286959	-0.118985	-3.85734	1.16165	-0.424718	-2.2332	-1.69646	2.07177	-0.840471	-2.11894	2.47055	-3.97371	-2.00613	-1.66965	-5.40604	-0.984717	-0.509521	-2.68974	-1.61832	-1.66106
														12.3187	-4.21988	0.75157	0.338648	-0.880287	-0.599802	-0.528611	-0.277547	0.77291	0.670373	-3.12983	-1.75906	0.785859	-3.98464	-1.52347	1.64028	-0.786148	-0.617145	-2.20682	1.88252	0.0872372	-2.59441	-3.937	1.61812	-1.22933	-1.87424	1.91485	-3.85412	-0.575565	-0.479212	-4.79477	-0.711572	-1.28316	-2.07773	-0.0567022	-0.57186
														12.3315	-4.74905	-5.3178	-0.488887	0.84729	-2.41074	0.354271	-1.11555	1.07106	-2.07518	-2.17072	-3.4456	1.68977	-0.344245	0.312699	0.769431	-1.41013	0.503714	-1.93174	0.560931	-1.19265	-1.75159	-2.81673	1.61812	-2.13667	-1.99659	1.24802	-4.09329	0.0205048	-0.360168	-6.01731	-1.80415	-1.90208	-2.38373	0.880266	-1.34986
														12.3442	-5.8074	-4.71086	1.16618	-0.66434	-2.00831	1.23715	-0.277547	0.474766	-2.38024	-1.53132	-4.71051	1.23781	-3.07454	-1.33019	1.76468	-0.411756	0.628254	-0.556307	0.560931	0.599192	-0.427164	-2.2566	3.77297	0.585352	-2.36364	0.470042	-3.73454	-0.456351	-0.7173	-5.71167	-2.35045	-1.90208	-2.68974	1.9734	0.828537
														12.357	-5.27823	-2.89005	0.131764	-0.0164984	-2.20952	-0.528611	0.839792	-0.121524	0.365311	-3.12983	0.349114	-4.18564	-2.61949	-2.19995	0.769431	-0.661351	-1.48892	-2.48191	2.3631	-1.57662	0.897263	-1.69646	2.18519	-0.710851	-1.87424	1.13688	-3.37578	-0.0987092	-0.360168	-4.94759	-2.35045	-2.98518	-4.06677	0.255621	0.361738
														12.3698	-4.21988	-5.3178	0.131764	-2.82381	-2.00831	0.0599771	-0.277547	1.3692	-2.07518	-0.891909	-2.1807	-1.02196	-0.344245	-4.42268	0.0229904	-1.53493	-3.35702	-3.58226	1.88252	-1.44863	0.174848	-0.296129	2.2986	0.585352	-0.650726	1.35916	-2.06036	-1.64849	-1.19348	-5.71167	-4.12589	-4.53246	-3.91377	1.9734	-0.26066
														12.3826	-3.16154	-2.28312	-0.0751195	-0.232445	-0.801017	1.53145	-1.11555	0.176621	-0.854936	-1.21161	-2.1807	3.49759	0.110804	-2.00667	-0.225823	-2.28372	-2.48524	-2.06928	0.320642	-2.60053	0.295251	0.544072	3.09249	1.88156	-1.50718	1.58144	-3.97371	-0.813993	-0.598256	-5.40604	-2.35045	-5.30611	-3.91377	-0.369025	-1.50546
														12.3954	-2.10319	-0.462304	-1.93707	0.415396	-1.40466	-0.234317	0.281122	1.07106	0.0602497	-0.572205	-1.75906	-2.82978	0.110804	0.0227781	-0.225823	-0.536554	-1.23984	-2.06928	1.40194	-2.08857	2.10129	-0.996297	3.43273	-0.840471	-0.16132	-0.196795	-2.65828	0.378147	-0.598256	-5.40604	-1.25786	-4.53246	-2.23073	-0.525186	-0.883059
														12.4081	-4.74905	-2.28312	-0.902655	-2.17597	1.41235	1.23715	-1.95355	0.176621	-1.16	-1.53132	-3.4456	3.49759	-0.799294	-3.26299	-1.34548	-2.53331	-3.97972	-4.13243	-0.159936	-1.83259	-0.427164	-0.576196	2.52543	-0.710851	-0.650726	-0.419073	-2.65828	0.497361	-0.836344	-4.33632	-0.711572	-3.60409	-2.23073	-2.0868	0.0505387
														12.4209	-4.21988	-4.10393	-0.695771	-2.17597	-0.398587	-0.234317	-0.277547	0.474766	-1.46506	-1.53132	-2.60233	-0.118051	-4.43969	-2.58651	-1.34548	-2.40851	-4.47788	-0.418764	-1.48153	-0.552707	-0.186359	-0.296129	0.82423	2.52966	-1.26248	-0.307934	-2.06036	-1.17163	-1.55061	-4.48913	-0.848144	-3.75882	-2.38373	-0.525186	-0.26066
														12.4337	-2.10319	-1.67618	0.131764	-0.66434	0.607488	-0.822905	-0.836216	1.07106	-0.244812	-2.81013	-2.1807	-3.28173	-1.25434	0.312699	-1.5943	-3.1573	-4.60242	-3.99489	-0.159936	-3.24047	1.74008	-1.69646	0.030338	-2.52553	-0.283672	-0.196795	-2.06036	-1.29085	0.47314	-2.96096	-3.30645	-3.44936	-2.23073	-0.525186	-0.57186
														12.4465	-6.33657	0.144633	-0.695771	-0.0164984	0.205058	0.354271	-0.836216	0.176621	-1.77012	-1.85102	-3.02397	-1.02196	-1.70939	-2.87643	-1.84311	-1.16054	-5.72328	-3.16963	-1.36138	-1.96058	1.61968	-0.856263	0.030338	0.585352	-0.773077	-0.0856552	-0.505758	-0.575565	-0.598256	-1.73842	-0.711572	-4.06828	-2.53674	-1.77448	-0.26066
														12.4593	-1.57402	-1.67618	0.338648	-0.880287	-0.599802	-0.822905	-0.836216	-0.419668	0.670373	-2.17072	-0.0725212	-1.47391	-0.799294	-3.55292	-0.101416	-1.65973	-3.23248	-2.06928	-3.0434	-1.44863	1.86048	-2.53667	1.95836	-0.970091	-0.528374	1.35916	-1.10368	-0.933207	-0.598256	-2.65532	-2.62359	-3.75882	-2.07773	-0.837509	-0.41626
														12.472	-2.63237	-3.49699	0.338648	0.199449	-1.20345	1.53145	1.6778	-0.419668	-1.77012	-2.17072	0.349114	-0.118051	-3.52959	1.2791	-2.71396	0.337028	-3.73064	-3.85734	-1.84196	-3.62444	2.7033	-1.69646	3.09249	1.75194	-0.773077	-0.419073	-0.147005	-1.17163	-1.43156	-2.04405	-2.48702	-4.22301	-2.53674	0.0994592	-0.57186
														12.4848	-3.16154	-2.89005	0.338648	-0.66434	0.205058	-0.528611	0.839792	0.176621	-1.16	-2.49043	-5.13214	-3.28173	-2.61949	-1.52347	-2.83836	0.087433	-6.34598	-3.30717	-1.48153	-6.05622	1.61968	-1.69646	1.95836	-1.09971	-1.62954	1.80372	-0.744927	-0.456351	-1.31252	0.0953886	-2.62359	-4.06828	-2.23073	-0.837509	-1.50546
														12.4976	-3.16154	-4.71086	-0.282003	-0.0164984	0.00384321	0.354271	0.00178774	-3.40112	-1.46506	-1.21161	-2.60233	2.14172	-3.52959	-5.38908	-2.96277	-1.65973	-5.10058	-3.30717	-2.44268	-3.36846	1.74008	-0.156095	1.50471	-1.22933	-1.14013	1.80372	0.690086	-1.05242	-2.86009	-1.27997	-1.80415	-4.06828	-1.61872	-1.14983	-1.03866
														12.5104	-3.16154	-0.462304	-1.52331	-0.232445	0.00384321	-0.528611	0.00178774	-0.419668	-2.38024	-1.21161	-0.915791	3.04563	-0.344245	-0.0738622	-4.08243	-1.78453	-3.10794	-2.757	-1.72181	-2.85651	2.7033	-1.4164	1.27788	-1.22933	-1.38483	1.58144	-0.26659	-0.337137	-0.955388	-0.974333	-2.0773	-4.68719	-2.23073	0.567943	-2.28346
														12.5231	-3.16154	-4.10393	0.545532	0.199449	-1.00223	-0.528611	0.560457	0.474766	-2.38024	-1.85102	-0.494156	0.333904	-5.80483	-0.846985	-2.71396	-1.28534	-3.48156	-3.58226	0.440786	-2.34455	2.10129	-1.13633	2.41201	-1.61819	-0.895428	1.35916	0.0921637	-0.337137	-0.7173	0.401023	-3.44303	-4.53246	-0.241684	0.255621	-1.03866
														12.5359	-6.86574	-4.71086	1.99372	-2.60786	-1.80709	0.354271	-0.277547	0.77291	-0.549874	-2.17072	-3.4456	0.785859	-4.43969	-1.33019	-1.5943	-2.03412	-3.85518	-3.30717	-3.16355	-1.44863	3.30531	-2.95677	1.05106	-2.39591	-1.62954	0.0254843	0.450917	-0.575565	-1.07443	-1.12715	-4.53561	-3.44936	-1.77172	0.724105	-0.727459
														12.5487	-3.16154	-2.89005	0.752416	-2.82381	-0.599802	0.942859	-0.836216	1.66734	0.365311	-3.76924	-3.86724	0.785859	-6.71493	-2.39323	-3.4604	0.461825	-3.6061	-1.65665	-2.08225	-1.19265	2.7033	-1.8365	1.50471	-3.04402	-2.60835	0.136624	0.211748	-1.52928	-2.02678	1.01229	-2.21387	-2.98518	-1.92472	-1.30599	-1.50546
														12.5615	-4.21988	1.96544	-0.695771	0.631343	-0.398587	0.354271	0.560457	0.77291	0.0602497	-0.252502	-1.75906	-0.570005	-2.61949	0.40934	-1.96752	0.337028	-1.23984	-2.34437	-2.92326	-2.72852	3.66652	-0.716229	0.710816	-2.00705	-1.38483	0.581181	1.04884	-1.52928	-0.955388	0.859476	-2.0773	-3.29464	-1.15971	0.880266	-1.50546
														12.5742	-1.57402	-1.06924	0.131764	-0.880287	-0.197372	0.354271	0.839792	0.474766	-1.46506	1.02631	-2.60233	-1.02196	-4.43969	-1.23355	-1.5943	-1.03574	-2.85886	-4.26997	-4.48514	-3.88042	1.61968	-1.13633	-0.876967	-2.65516	-0.16132	0.358903	0.570501	-1.7677	-1.55061	0.248206	-1.94073	-3.91355	-2.07773	0.880266	-2.12786
														12.587	-5.8074	-0.462304	-0.695771	-1.09623	0.808703	-0.234317	0.839792	0.77291	-1.77012	-4.08894	-3.02397	-3.73369	-2.16444	1.56902	-1.22108	-2.28372	-0.368065	-1.38157	-4.96572	-1.83259	3.90732	-2.39663	-0.99038	0.196491	-1.87424	-0.307934	-0.26659	-1.29085	-1.07443	-0.821516	-2.0773	-2.83045	-1.15971	0.0994592	-1.19426
														12.5998	-5.8074	-1.67618	-0.0751195	-0.232445	-0.197372	0.942859	0.839792	1.3692	-1.16	-1.53132	-5.55378	-2.82978	-2.61949	-2.77979	1.01824	-1.65973	0.752794	-2.20682	-2.80311	-1.32064	2.8237	1.52431	-1.10379	-2.39591	-1.01778	-0.974771	0.80967	-1.41006	-0.00303562	1.77638	-1.12129	-2.05681	-2.84274	-0.212864	-0.26066
														12.6126	-3.16154	-0.462304	-0.488887	0.631343	-2.20952	-0.528611	0.839792	0.77291	-2.07518	-1.85102	-1.75906	-2.82978	-0.344245	-2.48987	0.147397	-2.15892	-0.866225	-2.61945	-3.28369	-0.552707	1.98089	-0.576196	-0.99038	-1.48857	-1.62954	0.0254843	0.331333	-0.337137	-0.360168	0.859476	-2.21387	-3.13991	-2.84274	0.567943	-2.43905
														12.6254	-3.16154	-2.89005	1.37307	-2.17597	-0.197372	-1.1172	0.281122	0.77291	-3.90555	2.94453	0.349114	-1.02196	-1.70939	2.34215	0.893837	-0.536554	-1.86254	-3.44471	-2.92326	-3.88042	3.42571	-0.436162	-3.03182	-1.87743	-1.99659	-1.30819	1.28801	-1.52928	-1.07443	1.47075	-1.39444	-2.05681	-2.23073	-1.14983	-0.883059
														12.6382	-4.74905	-1.06924	-0.488887	0.199449	0.607488	0.648565	-1.11555	1.07106	-1.77012	-1.53132	-2.1807	-0.118051	-2.16444	-5.09916	0.893837	-0.786148	-0.741685	-2.48191	-3.64413	-0.552707	4.26853	-0.576196	-0.536727	-1.48857	-4.07656	-2.1973	-0.505758	-0.694779	-0.955388	1.31793	-2.0773	-1.43789	-2.68974	-1.46215	-1.81666
														12.651	-1.57402	-4.71086	0.338648	-0.448393	-0.398587	1.23715	0.00178774	0.176621	-0.549874	-1.85102	-2.1807	-2.82978	-2.61949	-2.48987	2.1379	-0.0373643	0.379174	-3.16963	-2.20239	-0.808684	3.30531	0.544072	-3.14523	-0.710851	-2.60835	-0.530213	0.690086	-0.933207	-1.90774	1.47075	-1.12129	-0.354793	-1.77172	-0.993671	-1.81666
														12.6637	-2.63237	-1.67618	-1.31642	-0.66434	-2.00831	0.0599771	0.00178774	1.07106	-2.68531	-3.44954	-1.75906	-2.37782	1.0209	-6.25885	0.39621	-2.28372	1.25095	-2.757	-4.72543	-1.19265	0.415653	-0.296129	-2.9184	-2.00705	-2.24129	0.470042	0.570501	-0.933207	-0.360168	0.401023	-3.03331	-0.200064	-2.23073	-0.0567022	-0.727459
														12.6765	-2.63237	-2.89005	0.131764	-1.09623	-0.197372	1.82574	-0.277547	1.96549	-0.854936	-1.21161	-2.60233	-3.28173	-0.799294	-1.04027	1.76468	-2.53331	1.00187	-3.16963	-4.48514	-3.11248	4.14813	-1.8365	-2.23792	-2.78478	-3.2201	-0.196795	0.80967	-2.12535	-0.955388	1.77638	-2.48702	1.34722	-2.84274	-1.61832	-1.50546
														12.6893	-3.16154	3.17932	-0.695771	-2.60786	-1.20345	-0.234317	-0.836216	-0.121524	-3.29543	-0.572205	-1.75906	-2.82978	-1.25434	-5.00252	0.769431	-0.286959	2.12273	-1.38157	-3.64413	-1.44863	1.25847	0.264005	-3.03182	-1.09971	-3.09775	0.136624	0.450917	-0.813993	0.235052	0.553841	-3.30645	-1.74735	-3.45476	0.255621	-0.883059
														12.7021	-12.6866	-1.67618	1.16618	-1.09623	-0.801017	-0.234317	0.839792	1.96549	-0.244812	-2.81013	-4.28887	0.333904	1.0209	-3.26299	2.1379	-2.40851	-0.990765	-0.418764	-3.40384	-1.19265	2.94411	-0.0160618	-4.27936	-1.61819	-1.99659	1.13688	-0.625343	-1.41006	-1.31252	0.706658	-1.66758	-1.59262	-4.52578	1.9734	-1.34986
														12.7149	-2.10319	-0.462304	0.131764	-0.232445	-0.197372	-2.29438	-1.11555	1.07106	-2.99037	-1.53132	-1.75906	-2.82978	-3.98464	-4.13276	0.0229904	-1.90932	1.62457	-0.143678	-2.32254	-3.62444	2.34209	-0.716229	-4.27936	-2.65516	-2.11894	0.470042	-0.744927	-1.52928	-0.836344	0.859476	-2.62359	0.573579	-3.30176	-0.0567022	0.0505387
														12.7276	-3.69071	-1.06924	0.338648	-0.232445	1.21113	-0.234317	0.281122	-0.121524	-2.07518	-0.891909	-1.75906	0.785859	1.931	-1.23355	-0.847857	-0.910945	-0.118985	-1.93174	-2.08225	-1.96058	3.66652	-0.996297	-2.9184	-1.09971	-1.87424	0.247763	-0.0274207	-2.12535	-0.12208	0.553841	-4.39904	-0.66425	-3.30176	-0.0567022	-1.66106
														12.7404	-2.63237	-1.67618	0.338648	0.199449	-1.60588	0.942859	0.839792	0.474766	-2.07518	-1.53132	-1.75906	2.59368	-2.16444	1.18246	0.645024	0.586622	-1.36438	-2.757	-3.16355	-3.75243	0.536056	-3.65693	-2.12451	-2.00705	-2.9754	0.247763	0.450917	-3.07906	-1.66965	0.706658	-1.66758	-0.200064	-2.53674	0.411782	-2.28346
														12.7532	-4.21988	-2.28312	0.752416	-0.448393	1.00992	0.0599771	-0.556881	-1.3141	-1.46506	-1.53132	-3.4456	-1.02196	0.565854	-1.33019	-0.101416	2.08419	0.877334	-3.30717	-3.28369	-1.44863	1.01767	-1.69646	-0.423314	-0.192369	-1.50718	-0.863631	-0.386174	-3.91356	-0.598256	-0.363064	-1.94073	-0.354793	-2.53674	0.255621	0.0505387
														12.766	-4.21988	-4.10393	0.545532	-0.880287	-0.398587	-0.234317	0.00178774	0.474766	0.365311	-1.85102	-2.60233	2.14172	0.565854	-1.71675	1.26706	0.087433	1.12641	-0.556307	-1.36138	-2.47254	4.14813	-0.0160618	-2.12451	-2.13667	-1.87424	0.358903	-0.147005	-2.48299	-1.55061	2.08201	-1.94073	-0.200064	-1.77172	-1.14983	-0.26066
														12.7788	-3.69071	-0.462304	0.545532	-0.232445	-0.801017	0.648565	0.281122	0.77291	-1.77012	-0.891909	0.770749	-2.82978	-3.07454	-0.460424	1.76468	1.585	0.503714	-1.24402	-1.72181	-1.70461	2.34209	-0.156095	-1.89768	-3.30326	-2.60835	0.0254843	-0.864512	-4.39041	-0.955388	0.859476	-2.21387	-1.12844	-1.77172	-0.993671	-0.105061
														12.7916	-3.69071	-0.462304	0.131764	-0.448393	0.607488	-0.528611	-1.39489	0.474766	-0.854936	-0.252502	-3.86724	-0.118051	-2.16444	-3.35963	0.769431	-2.53331	-0.866225	-2.06928	-2.20239	-3.24047	0.897263	-1.55643	1.39129	-2.52553	-3.95421	-1.53047	-0.26659	-4.74805	-0.479212	1.77638	-1.39444	0.41885	-1.61872	-1.14983	-0.105061
														12.8043	-4.21988	-4.71086	1.57995	-0.66434	-0.197372	-0.822905	-0.277547	-2.20854	0.975435	-1.85102	-2.1807	-2.37782	-4.43969	0.40934	-1.09667	0.21223	2.74543	0.681581	-1.72181	-1.57662	0.054446	-1.8365	0.030338	-0.710851	-2.486	-0.530213	-1.22326	-3.4367	-1.19348	-0.515881	-1.39444	0.109393	-2.23073	0.0994592	-1.19426
														12.8171	-0.515678	-0.462304	1.16618	-0.66434	-0.801017	0.942859	-0.277547	1.66734	0.365311	-1.85102	-2.60233	-0.570005	-1.70939	-0.557064	0.147397	1.08581	1.74911	-2.06928	-4.72543	-4.13639	-0.547566	-2.2566	-0.196488	-0.710851	-3.46481	-1.97503	-0.26659	-4.03277	0.592184	-0.974333	-1.94073	0.728307	-0.853699	-0.681348	-0.57186
														12.8299	-1.04485	-2.89005	-0.0751195	-0.448393	-1.00223	0.942859	0.281122	0.176621	-2.07518	0.0672017	-2.60233	1.68977	-1.25434	-4.80924	-1.84311	-2.7829	1.74911	-2.61945	-4.36499	-3.36846	-1.14958	-2.11656	-0.0830751	-0.710851	-3.95421	-2.30844	-0.744927	-3.91356	-1.07443	-2.04405	-2.0773	1.19249	-1.77172	0.255621	-0.105061
														12.8427	-4.21988	-4.10393	0.545532	-0.232445	-0.398587	0.942859	-0.556881	-0.419668	-0.549874	-2.17072	-3.02397	2.59368	-2.16444	-2.19995	-2.83836	0.586622	1.25095	-3.44471	-4.36499	-3.11248	-0.547566	-1.8365	-0.0830751	-0.970091	-4.81067	-1.41933	-1.46243	-3.19827	-2.14583	-0.974333	-2.0773	-0.818978	-1.31271	-0.837509	-0.105061
														12.8554	-4.74905	-1.06924	-0.0751195	-1.52813	0.406273	0.354271	0.00178774	0.77291	-0.244812	-3.12983	-1.75906	-0.118051	-0.799294	1.08582	-1.7187	2.20899	-0.368065	-0.831393	-4.72543	-1.32064	-0.547566	-1.8365	0.030338	0.0668711	-3.83186	-0.419073	-1.7016	-2.24456	-0.7173	-1.12715	-1.80415	-0.973707	-1.31271	-1.30599	-1.03866
														12.8682	-6.86574	0.144633	0.752416	-3.03976	-1.20345	0.942859	1.11913	1.07106	-0.854936	0.706609	-3.4456	-3.73369	-3.52959	-3.93948	-0.599043	-1.28534	1.87365	-1.24402	-3.40384	-2.72852	-1.39038	-3.5169	0.257164	0.326112	-4.32127	-0.752492	-0.505758	-1.64849	-1.31252	-2.19687	-1.94073	0.109393	-1.0067	-1.14983	-1.34986
														12.881	-2.10319	-1.06924	0.338648	-0.232445	-0.398587	-0.528611	0.00178774	0.474766	-1.77012	-2.81013	-2.1807	-2.82978	-4.89474	-1.71675	-3.33599	0.586622	1.37549	-2.757	-2.80311	-4.26438	-1.9924	-0.576196	1.16447	-0.840471	-4.81067	-0.419073	-1.7016	-3.31749	-1.07443	-2.34969	-0.848144	0.41885	-2.84274	0.724105	-0.105061
														12.8947	-3.16154	-2.28312	0.752416	-0.66434	0.00384321	0.0599771	-0.277547	0.474766	-1.16	-1.21161	-2.60233	1.23781	-3.07454	-5.96892	-3.83362	-2.65811	1.37549	-1.10648	-1.72181	-1.32064	-0.427164	-0.576196	1.16447	-0.840471	-5.30008	-0.752492	-2.29952	-2.12535	-0.479212	-3.11378	-2.62359	-0.973707	-3.14875	-0.525186	-1.19426
														12.9075	-3.69071	-0.462304	1.37307	-1.09623	-1.60588	0.942859	0.00178774	1.07106	-1.77012	0.0672017	-3.02397	3.49759	-1.70939	-3.16635	-4.20684	-2.03412	0.628254	-0.418764	-1.9621	-2.85651	-1.9924	-4.91724	1.61812	0.196491	-4.81067	-1.30819	-2.29952	-1.41006	-0.955388	-3.26659	-1.94073	0.728307	-2.23073	-1.61832	0.0505387
														12.9203	-4.74905	-2.28312	-0.488887	-0.880287	-0.398587	1.23715	-0.277547	-0.121524	-1.46506	-0.572205	0.349114	1.23781	-1.70939	-0.170503	-2.58955	-0.411756	-0.492605	-4.40752	-1.9621	-1.19265	-2.59441	-0.716229	0.937643	-0.840471	-5.17772	-1.97503	-3.97371	-2.72142	-0.00303562	-3.57223	-2.76016	-0.66425	-2.38373	-1.14983	-1.19426
														12.9331	-2.10319	0.144633	-1.10954	1.27918	-1.00223	0.0599771	-1.39489	-0.121524	-1.16	-1.21161	-0.0725212	-2.82978	-1.25434	2.63207	-1.96752	-1.16054	0.628254	-2.89454	-1.9621	-0.424718	-1.14958	-0.576196	1.27788	-2.65516	-5.05537	-2.753	-2.17994	-1.17163	-0.360168	-5.25322	-1.94073	0.109393	-3.14875	2.28572	-1.03866
														12.9459	-8.98243	1.35851	0.545532	-1.09623	-1.40466	-0.234317	1.11913	0.474766	-0.244812	-1.85102	-3.02397	1.23781	-1.70939	-0.170503	-1.46989	-1.16054	-0.243525	-3.7198	-1.24124	-2.85651	-1.14958	-1.27636	1.84495	-0.58123	-4.93302	-0.974771	-3.49537	-1.64849	-0.241124	-3.41941	-2.89674	-1.90208	-3.14875	-0.212864	-0.41626
														12.9587	-4.21988	-5.3178	-0.902655	-1.52813	-1.00223	0.648565	-0.556881	-1.91039	-0.244812	1.34602	-4.28887	1.23781	-1.70939	-3.06971	-2.46514	-1.53493	-0.492605	-4.26997	0.0803526	-1.19265	-1.14958	-3.23683	3.88638	-1.35895	-4.68832	-1.64161	-3.61495	-1.64849	-2.26487	-5.86449	-0.711572	-1.12844	-3.30176	-0.212864	-2.43905
														12.9714	-3.69071	-3.49699	-0.488887	-1.52813	0.406273	0.354271	0.560457	-1.01596	-2.07518	0.706609	-0.915791	-0.570005	-3.52959	-5.679	-1.34548	-1.16054	-0.617145	-2.34437	-0.52037	-0.424718	-2.59441	-2.95677	2.52543	-1.61819	-3.09775	-1.86389	-3.61495	-2.36377	-1.43156	-6.01731	-0.984717	-1.74735	-5.2908	-1.14983	-0.41626
														12.9842	-3.69071	-2.28312	0.131764	-0.66434	-2.00831	1.82574	0.560457	-0.419668	1.58556	-2.81013	-3.86724	-1.02196	0.110804	-2.58651	0.39621	-2.28372	-0.990765	-4.13243	1.88252	-2.85651	-1.14958	-4.49713	2.63884	-1.74781	-3.46481	-1.08591	-2.17994	-0.337137	-0.598256	-4.94759	0.244438	-0.973707	-2.38373	1.19259	-1.81666
														12.997	-2.10319	-5.3178	-1.52331	-0.880287	0.406273	0.0599771	-0.836216	1.07106	0.365311	-1.21161	-1.75906	1.23781	-3.52959	-4.51932	-0.225823	-1.65973	-1.48892	-3.03208	-0.159936	-0.16874	-2.47401	-2.11656	2.97908	-2.13667	-3.95421	-0.307934	-2.77786	-0.694779	-0.241124	-4.64195	-2.35045	-0.973707	-3.30176	-0.212864	-1.34986
														13.0098	-4.21988	-3.49699	0.131764	-0.66434	-1.20345	1.23715	-1.11555	-0.419668	-1.46506	-2.17072	-0.494156	-1.02196	-3.98464	-2.39323	1.14265	-1.90932	-0.617145	-3.03208	2.00266	-0.552707	-1.39038	-1.27636	1.73153	-1.48857	-4.81067	-0.863631	-1.34285	-0.456351	-0.360168	-3.87786	-1.12129	-2.36626	-1.92472	0.880266	-2.90585
														13.0226	-3.69071	-2.28312	0.545532	-1.74408	-0.599802	0.354271	0.281122	1.3692	-1.16	-1.85102	-1.75906	-1.92587	-5.34978	-1.23355	1.14265	-1.78453	-2.3607	-3.30717	0.921364	-1.96058	-2.3536	-0.716229	2.07177	-2.9144	-2.486	-0.530213	-2.41911	-1.05242	-0.479212	-3.41941	-3.30645	-2.52099	-4.52578	-0.525186	0.0505387
														13.0354	-4.21988	-2.89005	-0.902655	-3.03976	-1.00223	1.23715	1.11913	1.96549	-2.07518	-1.53132	-1.33743	0.785859	-0.344245	-0.0738622	1.76468	-1.28534	-4.2288	-2.61945	1.16165	-1.06466	-1.02918	-2.2566	0.257164	-2.65516	-2.9754	-1.41933	-1.82119	-1.7677	-1.7887	-3.72505	-1.25786	-3.60409	-3.30176	-0.993671	0.361738
														13.0482	-2.10319	-1.67618	-0.488887	-2.60786	-0.197372	-0.234317	0.839792	0.474766	-0.854936	-1.21161	-1.33743	-0.118051	-3.98464	-1.42683	1.51587	-0.536554	-4.10426	-5.92049	0.80122	-1.32064	0.054446	-1.8365	0.597403	-0.840471	-2.36364	-0.0856552	-1.22326	-1.17163	-0.479212	-3.72505	-2.35045	-2.83045	-2.07773	-0.525186	-2.12786
														13.061	-5.27823	-5.3178	0.545532	-1.31218	0.607488	-0.822905	0.560457	0.176621	-2.68531	-1.21161	-0.494156	1.23781	-4.43969	-2.68315	2.1379	-0.0373643	-3.23248	-3.30717	1.40194	-1.32064	0.054446	-2.81673	1.61812	-1.74781	-3.2201	-1.30819	-1.58202	-1.41006	-0.479212	-0.974333	-2.76016	-4.37774	-2.38373	-1.61832	-2.28346
														13.0738	-2.63237	-4.71086	-0.695771	-1.52813	-1.60588	0.0599771	0.281122	0.474766	0.0602497	0.706609	-3.4456	0.333904	-0.799294	2.24551	3.38197	-0.536554	-2.48524	-3.58226	0.560931	-2.85651	0.656458	-0.996297	4.79369	-1.61819	-2.60835	-0.419073	0.331333	-1.52928	0.592184	-3.26659	-3.16988	-3.75882	-3.14875	-1.30599	-0.105061
														13.0865	-3.16154	-2.28312	-0.488887	1.06324	-1.60588	0.354271	0.839792	0.474766	-1.77012	-1.85102	-3.86724	-1.02196	-5.34978	-2.77979	1.26706	1.21061	-3.10794	-4.6826	-0.400225	-3.62444	0.897263	-0.996297	1.39129	-0.192369	-2.486	-0.0856552	-2.06036	-1.17163	-1.07443	-2.96096	-1.25786	-4.06828	-2.68974	1.50491	-0.883059
														13.0993	-2.10319	-1.67618	0.131764	-1.96002	-0.599802	0.942859	-0.556881	0.176621	-0.854936	-1.53132	2.03565	-2.37782	-3.52959	-6.64541	3.63078	-0.536554	-1.1153	-3.03208	1.40194	-1.96058	0.656458	-1.55643	2.07177	-0.840471	-1.87424	0.470042	-0.147005	-0.813993	-2.622	-1.43279	-1.80415	-4.22301	-4.06677	-1.14983	-2.75025
														13.1121	-1.57402	-4.10393	0.9593	-0.232445	-1.80709	0.648565	-0.277547	-0.121524	-0.854936	-0.252502	-3.02397	-1.47391	-0.799294	1.56902	2.51112	-1.53493	-1.36438	-2.757	1.88252	-2.60053	0.897263	-2.53667	1.50471	-1.87743	-1.75189	-1.19705	0.570501	-0.217923	-0.479212	-0.974333	-2.35045	-3.91355	-1.0067	-0.525186	-3.06145
														13.1249	-2.63237	-3.49699	-0.0751195	-0.66434	-0.599802	0.354271	0.560457	1.66734	-0.549874	-2.17072	-3.02397	0.785859	-2.16444	-5.09916	0.893837	-2.65811	-1.738	-1.38157	1.52209	-2.98449	1.86048	-0.436162	0.257164	-0.0627492	-0.773077	-0.196795	-0.864512	-0.933207	-0.7173	-1.89124	-0.574999	-3.91355	-1.46571	0.255621	-1.34986
														13.1377	-3.69071	-5.3178	-1.10954	-1.96002	-0.197372	0.942859	-1.11555	-1.01596	-0.244812	-0.252502	-2.60233	-3.28173	-2.16444	-0.267143	3.13316	-1.03574	-0.368065	-1.93174	2.60339	-2.98449	1.49928	-2.39663	1.05106	-2.39591	-1.87424	-1.41933	-1.46243	-1.7677	-1.07443	-0.210246	-1.12129	-3.75882	-2.68974	-0.993671	-1.03866
														13.1505	-7.39491	-2.28312	0.9593	-0.448393	-2.00831	1.23715	0.560457	-1.91039	-0.854936	-2.17072	-0.915791	-2.82978	-4.43969	0.0227781	1.88909	-2.7829	-0.617145	-3.16963	1.88252	-2.85651	1.86048	-1.4164	0.48399	-0.0627492	-2.24129	0.80346	-0.26659	-1.05242	-0.836344	-1.5856	-1.12129	-2.83045	-2.23073	-2.24296	-3.52825
														13.1633	-4.74905	-2.28312	-0.488887	-1.96002	-2.20952	0.354271	-0.556881	0.77291	0.365311	-2.49043	-2.1807	-3.28173	-0.799294	-0.653704	2.0135	1.95939	-0.243525	-2.06928	2.00266	-2.34455	1.37887	-4.7772	2.63884	-1.61819	-2.60835	0.9146	-1.22326	-0.337137	-0.836344	0.553841	-0.438426	-2.21154	-2.53674	-0.993671	-1.19426
														13.1761	-2.10319	-5.3178	-3.59214	-1.09623	-0.801017	0.354271	-0.556881	-1.01596	0.365311	-0.572205	-0.494156	1.23781	-2.16444	-2.39323	2.1379	-1.41013	1.00187	-2.06928	0.921364	-2.21656	2.34209	-1.69646	1.61812	-2.78478	-1.99659	0.358903	-0.864512	0.378147	-0.836344	-0.210246	-2.0773	-2.52099	-1.15971	-1.77448	-2.59465
														13.1889	-2.63237	0.75157	0.338648	-0.880287	-0.599802	-0.234317	-0.277547	-0.121524	-0.244812	-0.891909	-5.13214	0.333904	-1.25434	-2.97307	2.88434	-2.15892	1.50003	-0.281221	2.96382	-1.06466	2.4625	-3.37687	-0.309901	0.0668711	-1.50718	0.0254843	-0.625343	-1.52928	-0.00303562	0.859476	-2.21387	-3.29464	-3.30176	0.567943	-1.97226
														13.2016	-1.04485	-2.28312	-0.695771	-0.66434	0.205058	1.53145	0.00178774	-0.717813	-2.07518	-1.21161	-2.60233	3.49759	-2.16444	-1.23355	0.0229904	-0.411756	3.24359	-0.00613442	1.88252	-1.32064	0.897263	-0.996297	0.370577	-1.35895	-2.11894	0.581181	-1.58202	-1.05242	-0.479212	-0.515881	-2.0773	-2.83045	-2.53674	-0.837509	-2.28346
														13.2144	-1.57402	-3.49699	0.545532	-0.0164984	0.607488	-0.528611	-0.277547	-0.121524	-1.46506	-0.891909	-3.4456	0.785859	-2.61949	-1.62011	0.893837	-2.28372	0.254634	-2.20682	1.76238	-1.32064	2.4625	-0.576196	0.597403	-2.26629	-1.75189	-0.641352	-0.984096	-1.05242	-1.07443	0.0953886	-2.48702	-2.98518	-3.30176	-0.0567022	-2.59465
														13.2272	-4.21988	-1.06924	1.16618	-1.74408	0.00384321	-0.234317	0.281122	-0.121524	-2.07518	-2.17072	-1.33743	-0.118051	-0.799294	-3.06971	0.271804	-1.65973	1.74911	-2.06928	2.84368	-2.21656	3.78692	-0.856263	1.05106	-0.45161	-0.895428	0.470042	-0.864512	1.09343	-0.836344	-0.363064	-4.26246	-2.98518	-2.53674	-0.681348	-1.81666
														13.24	-4.74905	-1.67618	-0.695771	-1.31218	-0.599802	0.354271	-1.39489	0.176621	-1.46506	-2.49043	-2.60233	-1.92587	-0.344245	-4.2294	1.51587	0.461825	1.74911	-2.34437	1.64223	-3.49645	1.25847	-2.2566	-1.21721	-2.78478	-1.50718	-0.419073	-1.34285	-0.337137	-1.66965	1.47075	-3.44303	-2.83045	-3.30176	-0.369025	-1.81666
														13.2528	-1.57402	-1.67618	-0.282003	-1.09623	-0.398587	-0.822905	0.839792	-0.717813	0.670373	-1.85102	-0.915791	-4.6376	-0.344245	-0.943626	-1.09667	-3.0325	1.25095	-1.24402	2.3631	-0.0407516	2.8237	-0.576196	-0.0830751	-2.26629	-1.99659	-0.641352	-2.06036	0.378147	-0.836344	0.401023	-1.39444	-3.13991	-3.45476	-0.837509	-1.81666
														13.2656	-2.63237	-3.49699	-0.282003	-1.96002	-0.801017	0.354271	0.00178774	0.474766	-0.854936	-1.85102	-4.28887	2.14172	-3.07454	-1.42683	1.39146	0.087433	2.86997	-1.24402	1.2818	-2.72852	2.4625	-0.716229	-2.0111	-4.46984	-0.773077	0.247763	-1.58202	-0.456351	-1.31252	-0.821516	-2.0773	-1.12844	-3.14875	-0.0567022	-2.12786
														13.2784	-1.04485	-1.67618	-1.93707	-0.232445	-0.801017	0.354271	-1.11555	1.3692	-2.38024	-1.53132	-3.4456	-1.92587	-0.799294	-1.62011	-0.101416	-3.40689	1.62457	-1.93174	2.24295	-1.83259	2.8237	-2.11656	-2.9184	-1.09971	0.450436	2.13713	-1.94077	-2.24456	-1.90774	0.859476	-1.12129	-2.21154	-2.38373	-0.212864	-1.66106
														13.2912	-7.39491	-1.06924	-0.282003	-2.17597	-2.00831	0.354271	0.281122	-1.61225	-2.68531	-1.85102	-2.1807	-1.02196	-0.344245	-0.750345	-1.46989	-1.03574	2.12273	-2.34437	0.921364	-2.21656	4.38893	-1.69646	-1.21721	0.844593	0.450436	0.80346	-1.94077	-0.575565	-1.90774	0.0953886	-0.711572	-1.74735	-2.84274	0.0994592	0.517338
														13.304	-1.04485	-1.67618	0.9593	-0.880287	0.00384321	0.354271	-0.277547	-1.3141	-0.854936	-3.44954	-0.0725212	-1.02196	-0.344245	-2.39323	-1.22108	0.836217	0.628254	-1.38157	1.04151	0.599192	1.13807	-1.13633	-0.0830751	-3.17364	-0.406023	2.13713	-1.7016	-1.7677	-2.02678	0.401023	-0.574999	-2.52099	-2.84274	-0.525186	-1.50546
														13.3167	-4.21988	0.144633	-0.0751195	-2.39192	-0.398587	-0.528611	0.560457	0.474766	-3.29543	-0.572205	0.349114	1.23781	-2.16444	0.60262	-1.5943	1.33541	3.11905	-2.34437	1.64223	-2.72852	2.4625	-0.576196	-3.82571	-1.87743	-1.14013	1.24802	-2.41911	-1.88692	-1.43156	1.31793	-0.848144	-1.43789	-1.92472	-1.61832	-0.41626
														13.3295	-1.57402	0.144633	-1.31642	-1.74408	-2.20952	0.354271	0.00178774	-0.121524	0.365311	-1.53132	-0.0725212	0.333904	-3.07454	1.66566	-2.34074	-2.03412	2.12273	-1.65665	1.40194	-2.34455	3.54612	-2.39663	-2.12451	-1.74781	-1.26248	1.02574	-0.505758	-0.813993	-0.955388	-0.363064	-0.301853	-0.818978	-2.07773	-0.993671	-1.34986
														13.3423	-6.33657	-2.28312	-0.488887	-0.66434	0.406273	-1.1172	-0.556881	0.474766	-0.244812	-0.891909	-4.28887	1.23781	-2.16444	0.50598	-2.21633	-0.286959	2.86997	-2.89454	0.0803526	-2.60053	2.8237	-1.4164	-4.16595	-3.17364	-2.60835	0.358903	-1.94077	-1.64849	-0.00303562	-0.0574288	-0.438426	-1.12844	-2.07773	0.255621	-1.81666
														13.3551	-1.04485	-4.71086	0.131764	-0.448393	0.406273	-0.234317	-0.836216	1.3692	-1.46506	-0.572205	-2.1807	-3.73369	-3.07454	0.60262	1.01824	-0.536554	2.12273	-0.418764	-0.0397919	-1.70461	2.5829	-1.69646	-3.93912	-1.48857	-1.38483	-0.530213	-0.984096	-1.7677	-1.19348	-0.0574288	-2.21387	-0.66425	-0.700695	1.03643	-0.57186
														13.3679	-1.57402	-1.67618	-1.10954	-2.17597	-0.801017	0.354271	0.00178774	0.77291	-1.46506	-0.891909	-4.28887	-1.92587	-3.07454	-1.71675	-2.83836	-0.910945	1.12641	-2.757	1.16165	-0.552707	2.7033	-0.856263	-3.37205	-1.87743	-1.26248	0.581181	-2.17994	-1.88692	-0.598256	1.31793	-1.12129	-1.74735	-2.23073	-0.212864	0.206138
														13.3807	-1.57402	-1.06924	-0.488887	-1.96002	-0.801017	-0.822905	0.281122	0.77291	-1.46506	-1.85102	-3.02397	-1.02196	-0.799294	0.699261	-1.7187	-0.910945	1.99819	-0.968936	-1.12109	-2.21656	0.656458	-3.79697	-3.93912	-3.17364	-1.62954	0.0254843	-1.7016	-1.05242	-1.43156	0.553841	-0.0287076	-2.05681	-0.853699	-0.0567022	-1.19426
														13.3935	-5.27823	-1.67618	0.545532	1.49513	-1.20345	-1.41149	0.560457	0.176621	-4.21061	-2.17072	-4.28887	0.333904	-3.07454	-3.26299	0.39621	-2.53331	3.49267	-2.48191	-1.72181	-3.49645	1.37887	-0.436162	-1.33062	-2.52553	-0.773077	1.58144	-2.53869	-2.00613	-0.241124	-0.515881	-1.25786	-1.28316	-2.23073	1.34875	-0.26066
														13.4063	0.542666	-2.28312	1.57995	-0.880287	-0.197372	0.942859	0.281122	1.3692	-0.549874	-0.572205	-3.86724	-3.73369	-2.16444	-3.84284	-1.22108	-0.661351	0.254634	-3.16963	-0.0397919	-2.85651	0.295251	-0.296129	-1.89768	0.196491	-1.50718	-0.419073	-2.06036	-1.88692	-0.836344	-0.210246	-3.03331	-1.74735	-1.61872	-0.212864	-1.03866
														13.4191	-0.515678	-4.71086	-1.31642	-1.09623	-0.801017	1.82574	0.281122	0.77291	0.670373	-2.17072	-0.494156	0.785859	-1.25434	0.989182	-2.83836	-0.661351	0.130094	-2.61945	-2.08225	-3.11248	-0.0659565	-2.6767	-2.35134	-2.00705	-1.62954	-1.41933	-3.2562	-1.29085	-1.66965	0.401023	-2.21387	-1.43789	-1.46571	0.567943	-1.03866
														13.4318	-0.515678	-7.74555	-2.14396	-2.39192	0.205058	-1.41149	-0.836216	1.07106	-0.549874	-0.891909	0.349114	-0.118051	-5.34978	-0.557064	-2.83836	-0.411756	1.50003	-2.48191	-1.36138	-4.13639	-1.51079	-5.1973	-1.10379	-2.00705	-1.99659	-0.530213	-1.46243	-0.813993	-0.12208	-1.73842	-2.89674	-2.67572	-2.38373	0.0994592	-0.26066
														13.4446	-3.69071	-0.462304	1.78683	-1.52813	-1.60588	0.648565	0.560457	1.07106	0.365311	-2.17072	-4.28887	-2.37782	-0.344245	0.699261	-2.58955	-0.411756	0.00555448	-3.58226	-4.24485	-1.19265	-1.26998	-3.79697	-1.33062	-3.04402	-2.11894	-1.75275	-2.65828	-2.95984	-1.07443	-0.515881	-4.26246	-0.66425	-1.77172	-0.212864	0.0505387
														13.4574	-3.16154	-0.462304	-0.695771	-1.09623	-0.801017	-0.528611	0.560457	1.66734	-0.549874	-1.53132	-2.60233	-2.37782	1.47595	-4.2294	-4.33124	-1.53493	0.254634	-1.7942	-2.92326	-2.60053	-2.71481	-2.53667	-0.763554	0.0668711	-2.9754	-0.752492	-2.89745	-3.07906	-0.955388	-0.668698	-3.85275	-0.509521	-3.30176	-0.0567022	-0.57186
														13.4702	-3.16154	0.75157	0.338648	-1.09623	-1.80709	0.942859	0.560457	1.66734	-1.77012	0.0672017	-3.02397	2.14172	0.110804	-0.363783	-1.5943	-2.03412	0.752794	-5.37032	-3.64413	-3.36846	-1.75159	-4.63717	-0.65014	-0.192369	-2.36364	-1.64161	-4.09329	-2.6022	-0.836344	-1.12715	-4.12589	0.264122	-2.23073	0.567943	-0.26066
														13.483	-9.5116	-2.89005	0.338648	0.415396	-0.398587	-0.528611	-0.277547	1.66734	-0.244812	-1.85102	-0.915791	0.333904	-4.43969	-5.00252	-0.35023	-1.03574	0.628254	-1.65665	-4.1247	-1.19265	-2.47401	-4.63717	0.030338	-1.61819	-2.24129	0.581181	-3.85412	-3.19827	-1.90774	-0.821516	-3.30645	-2.36626	-1.77172	-0.0567022	0.361738
														13.4958	-4.21988	1.96544	0.131764	-0.448393	-1.00223	1.53145	-1.95355	-0.717813	-1.16	-1.53132	-3.86724	-2.37782	0.565854	-3.26299	-1.46989	-2.65811	1.62457	-1.38157	-2.44268	-5.1603	-2.95562	-4.3571	-0.196488	-1.09971	-2.36364	0.247763	-4.21288	-4.03277	-1.19348	-3.26659	-1.94073	-1.43789	-3.14875	0.255621	-0.41626
														13.5086	-4.74905	-3.49699	-1.10954	-1.52813	-2.20952	0.354271	0.839792	0.77291	-0.244812	-1.85102	-2.60233	-2.82978	-1.25434	-1.33019	-2.71396	-1.90932	0.130094	-3.44471	-4.36499	-2.34455	-2.95562	-3.65693	0.143751	-2.13667	-3.34245	-0.419073	-3.37578	-4.74805	-1.19348	-5.25322	-2.48702	-0.509521	-3.30176	-1.61832	-0.26066
														13.5214	-2.63237	-2.28312	-0.902655	-0.0164984	1.41235	0.0599771	-1.11555	-0.121524	-3.29543	-1.85102	-2.60233	-1.02196	-1.70939	-3.06971	-0.101416	-2.40851	1.25095	-2.89454	-3.64413	-4.0084	-2.2332	-3.937	-0.309901	-0.45161	-1.87424	0.247763	-2.29952	-4.62884	-0.836344	-3.87786	-0.984717	-0.818978	-3.76077	-0.525186	-1.34986
														13.5342	-2.10319	-2.89005	0.338648	-0.232445	-1.40466	0.648565	0.560457	0.474766	-1.46506	-1.53132	-3.02397	-0.570005	-5.34978	-2.68315	-0.225823	-2.03412	-2.3607	-3.03208	-0.280081	-3.24047	-1.26998	-1.4164	-0.196488	-2.00705	-2.60835	1.35916	-1.46243	-3.4367	-1.7887	-4.79477	-0.438426	0.109393	-2.38373	0.411782	-1.19426
														13.5469	-5.8074	0.144633	-2.14396	-1.31218	-0.398587	-0.234317	0.00178774	-0.121524	0.365311	-1.21161	0.349114	-1.02196	-1.25434	-1.62011	-0.101416	-2.7829	-2.23616	-2.34437	-0.159936	-3.24047	-0.788371	-1.8365	0.710816	-1.87743	-4.07656	-0.530213	-3.61495	-4.50963	-0.241124	-4.94759	-1.66758	-1.43789	-4.83179	-0.369025	0.828537
														13.5597	-3.69071	-0.462304	-1.73019	-0.66434	-0.398587	0.942859	-0.556881	-0.419668	-2.07518	-1.21161	-2.60233	0.333904	-0.799294	-2.48987	-0.599043	-0.661351	-1.738	-1.51911	-3.0434	-2.47254	-1.02918	-0.996297	0.597403	0.326112	-4.07656	0.80346	-2.29952	-3.55591	-0.955388	-4.94759	-1.53101	-1.59262	-2.23073	-0.837509	-0.57186
														13.5725	-3.16154	-3.49699	-0.902655	-1.31218	0.607488	1.23715	-0.556881	-0.419668	-0.854936	1.02631	-1.75906	-2.37782	-0.799294	-2.29659	0.520617	-3.28209	-0.741685	-4.13243	-0.880803	-1.96058	-1.26998	-0.716229	-1.55745	-0.710851	-3.09775	0.581181	-1.34285	-3.67513	-1.66965	-4.1835	0.107865	-1.74735	-1.77172	-0.0567022	-0.41626
														13.5853	-4.74905	-2.89005	-1.73019	-1.09623	-0.197372	0.648565	-0.277547	-1.3141	-0.244812	-1.21161	-1.75906	-2.37782	-0.799294	-1.33019	-0.847857	-0.411756	-3.6061	-2.757	0.440786	-2.34455	1.01767	-2.53667	-0.0830751	-0.58123	-3.70951	-0.641352	-1.34285	-2.6022	-2.74105	-4.64195	-1.80415	-1.90208	-3.76077	-1.14983	0.0505387
														13.5981	-6.86574	-2.89005	0.131764	-2.82381	-0.398587	0.354271	0.560457	0.474766	-1.16	-2.81013	-2.60233	-0.570005	0.110804	-2.39323	0.520617	1.21061	-3.48156	-3.44471	-0.400225	-4.52036	0.174848	-3.37687	1.39129	-2.52553	-3.58716	-1.64161	-2.06036	-3.91356	-0.836344	-4.79477	-1.25786	-1.74735	-1.31271	-0.212864	-0.727459
														13.6109	-5.27823	-2.28312	-0.902655	-1.09623	0.406273	0.354271	0.281122	0.176621	-1.77012	-1.21161	-3.86724	-0.570005	-3.52959	-3.84284	-0.847857	-0.786148	-3.73064	-5.50786	-0.880803	-2.34455	1.74008	-2.11656	-0.309901	0.585352	-5.30008	-2.86414	-1.7016	-2.24456	-0.479212	-4.33632	-1.66758	-1.74735	-1.15971	-1.61832	-0.105061
														13.6237	-4.74905	-4.10393	-1.31642	-0.880287	-1.00223	-0.528611	0.281122	-0.121524	-0.549874	-1.85102	-4.71051	-4.18564	-2.61949	-2.68315	1.76468	-0.536554	-4.47788	-4.40752	-0.400225	-1.83259	1.01767	-0.296129	1.50471	-0.710851	-6.03418	-3.08642	-1.22326	-2.84063	-2.26487	-5.40604	-2.21387	-2.36626	-1.15971	-0.837509	-0.57186
														13.6365	-3.69071	-5.3178	-0.282003	-0.232445	0.205058	0.354271	-1.39489	0.176621	-1.16	-1.85102	-1.75906	3.04563	1.0209	-0.170503	1.14265	-1.16054	-2.11162	-3.16963	-1.12109	-4.13639	1.37887	-1.69646	2.41201	-0.45161	-6.40124	-2.753	-1.22326	-2.84063	-1.19348	-4.94759	-3.98932	-0.973707	-2.68974	0.411782	-0.883059
														13.6493	-4.21988	-1.67618	0.338648	-0.0164984	-2.20952	0.354271	1.11913	-0.419668	-1.77012	-1.53132	-5.97541	-3.28173	0.565854	-2.10331	1.39146	-1.03574	-1.86254	-4.26997	-0.880803	-3.75243	1.74008	-2.81673	1.50471	-0.32199	-5.66713	-2.53072	-1.10368	-1.29085	-1.43156	-5.25322	-4.80876	-1.90208	-2.23073	-0.369025	-1.66106
														13.662	-1.04485	-4.10393	-0.282003	-3.2557	-1.40466	-0.234317	-1.11555	-1.91039	0.670373	-3.12983	-3.02397	-1.92587	-6.71493	0.40934	-0.847857	-2.9077	-3.23248	-5.37032	1.40194	-3.49645	1.74008	-2.39663	0.82423	-1.61819	-5.05537	-1.30819	-0.744927	-1.7677	-2.97914	-6.62858	-3.44303	-0.66425	-2.23073	1.34875	0.517338
														13.6748	-1.04485	-4.71086	-0.902655	-1.31218	-0.599802	0.0599771	0.281122	0.77291	-0.854936	-1.21161	-1.75906	-1.47391	1.0209	-1.42683	1.01824	1.8346	-5.22512	-4.82014	0.681075	-2.47254	0.174848	-3.937	0.48399	-0.840471	-4.93302	0.0254843	-1.10368	-1.7677	-1.43156	-4.64195	-2.89674	-0.818978	-2.38373	0.567943	-2.28346
														13.6876	-1.57402	-3.49699	-2.35084	-0.66434	0.406273	0.0599771	-1.11555	0.77291	-1.46506	-3.44954	-3.4456	-1.92587	0.110804	-1.33019	0.520617	0.087433	-3.97972	-3.30717	0.80122	-3.62444	4.50934	-3.65693	0.82423	-0.970091	-4.68832	-0.752492	-0.386174	-2.84063	-1.66965	-5.25322	-1.66758	-3.29464	-1.15971	1.03643	-1.34986
														13.7004	-2.10319	-1.67618	-0.0751195	-1.52813	0.00384321	0.0599771	0.281122	0.176621	-4.21061	-1.21161	-0.915791	0.333904	-2.16444	-5.77564	1.26706	0.337028	-2.9834	-2.61945	1.76238	-2.72852	3.66652	-2.81673	3.31932	-0.840471	-4.93302	-0.974771	-1.22326	-0.694779	-0.598256	-3.57223	-0.984717	-2.98518	-2.23073	-1.30599	-2.12786
														13.7132	-6.33657	-3.49699	-0.695771	-1.31218	-0.599802	0.648565	0.00178774	0.474766	-2.68531	-0.891909	-0.0725212	0.333904	-5.80483	-5.77564	-0.599043	-2.28372	-3.6061	-3.7198	0.440786	-4.0084	3.30531	-2.2566	1.84495	-1.48857	-4.56597	-0.752492	-1.58202	-0.694779	-0.955388	-5.25322	-1.25786	-1.59262	-2.07773	-2.24296	-3.99505
														13.726	-2.63237	-3.49699	0.338648	-0.880287	-1.20345	0.354271	-0.277547	0.77291	-2.07518	-1.53132	-5.97541	0.785859	-2.16444	-3.26299	0.0229904	0.961014	-2.85886	-3.44471	1.40194	-2.60053	1.25847	-2.11656	2.63884	-1.87743	-4.56597	-2.1973	0.0921637	-1.7677	-1.31252	-3.26659	-1.80415	-0.818978	-1.15971	-0.212864	-1.66106
														13.7388	-2.10319	-0.462304	-1.10954	0.199449	-0.398587	-0.528611	0.281122	0.176621	-0.854936	-1.21161	-1.33743	1.23781	3.29615	-1.23355	-0.972263	-1.90932	-1.23984	-3.99489	1.52209	-0.808684	2.10129	-2.95677	2.63884	-0.710851	-4.32127	-0.974771	-0.26659	-0.813993	-0.7173	-2.80814	-1.25786	-1.90208	-4.06677	-1.46215	-3.52825
														13.7516	-5.27823	-6.53168	0.338648	-0.0164984	-1.00223	0.942859	0.560457	-0.121524	-0.549874	-2.17072	-4.28887	0.333904	1.0209	1.56902	-1.34548	-0.411756	-0.617145	-2.34437	1.52209	-2.98449	2.7033	-1.27636	1.27788	-2.39591	-5.54478	-1.64161	0.450917	0.139719	-0.836344	-1.89124	-3.30645	-1.74735	-1.92472	-1.14983	-1.97226
														13.7644	-4.21988	-5.92474	-2.14396	0.415396	-0.801017	0.0599771	1.39846	0.176621	-1.77012	-2.81013	-2.1807	1.68977	-4.43969	-0.0738622	0.147397	0.836217	-2.23616	-1.24402	1.52209	-1.83259	4.26853	-1.13633	0.82423	-0.970091	-4.44362	-1.64161	-0.505758	-0.575565	-2.14583	-1.5856	-2.89674	-2.21154	-4.83179	-0.0567022	-2.59465
														13.7771	-4.74905	-0.462304	-0.695771	-0.66434	-1.20345	0.354271	-1.39489	1.07106	0.365311	-1.85102	-4.71051	-2.37782	0.110804	-0.653704	-0.101416	-2.03412	-0.118985	-2.61945	0.560931	-3.11248	2.22169	-0.716229	2.2986	0.0668711	-3.70951	0.692321	0.0921637	-0.456351	-2.14583	-2.04405	-2.48702	-1.28316	-1.92472	0.0994592	-2.12786
														13.7899	-3.69071	-4.10393	-0.0751195	-0.232445	-2.20952	0.0599771	0.281122	-0.419668	-0.854936	-0.572205	-3.86724	-2.37782	-3.07454	0.40934	-2.71396	-1.28534	-1.61346	-1.65665	0.560931	-2.60053	1.37887	-0.296129	-0.763554	-1.09971	-5.66713	-0.419073	-0.386174	-0.575565	-1.07443	-0.210246	-2.21387	-2.05681	-4.52578	-1.14983	-3.37265
														13.8027	-1.57402	-2.28312	-0.0751195	-0.880287	-0.197372	0.354271	-0.556881	0.176621	-1.46506	-3.12983	-1.75906	-4.18564	0.110804	0.60262	-2.34074	-0.910945	0.130094	-4.95769	0.80122	-2.60053	2.7033	-3.0968	1.16447	0.196491	-5.05537	-0.419073	1.04884	1.45107	-1.7887	-0.668698	-3.03331	-2.98518	-2.68974	1.03643	-1.97226
														13.8155	1.07184	-0.462304	0.9593	-0.0164984	-1.40466	0.0599771	0.00178774	0.77291	0.0602497	-2.81013	1.19238	-5.08955	-4.43969	-1.62011	-3.21158	-1.90932	2.62089	-2.61945	-1.12109	-2.72852	1.01767	-1.55643	1.84495	0.196491	-3.95421	0.0254843	2.24468	-1.05242	-0.360168	-0.210246	-4.39904	-3.29464	-2.68974	2.7542	-1.03866
														13.8283	-1.57402	-0.462304	-0.488887	0.631343	-1.20345	0.648565	1.11913	-1.01596	-2.07518	-2.17072	-2.1807	-1.02196	-0.799294	-2.58651	-2.96277	-2.15892	2.24727	-1.38157	0.320642	1.11115	2.8237	-0.436162	-0.423314	-0.32199	-4.19891	-0.974771	-0.147005	-0.933207	-0.598256	-0.210246	-3.03331	-2.52099	-4.52578	0.255621	-1.03866
														13.8411	-2.10319	-7.74555	0.338648	0.415396	0.00384321	-1.70579	1.11913	0.77291	-3.29543	-2.49043	-3.02397	-0.118051	-2.16444	-4.2294	-2.09192	-3.1573	1.25095	-3.03208	-0.400225	-2.85651	-0.306761	-1.97653	0.82423	-1.87743	-4.44362	-1.64161	0.570501	-0.933207	-0.836344	0.0953886	-3.16988	-2.36626	-3.14875	-0.837509	-1.34986
														13.8539	-7.39491	-3.49699	-1.73019	-2.17597	-0.801017	0.648565	-0.556881	-1.01596	-0.244812	-0.891909	-3.86724	-2.37782	-2.61949	-1.33019	-2.58955	-0.786148	1.62457	-3.03208	-0.52037	-0.936673	3.54612	-0.856263	1.73153	-0.32199	-4.19891	-2.30844	0.331333	1.09343	-0.598256	2.99892	-0.301853	-3.44936	-3.45476	-2.0868	-2.28346
														13.8667	-2.63237	-0.462304	0.338648	-0.448393	-0.599802	0.942859	1.39846	0.77291	-1.77012	-3.76924	-2.1807	-0.118051	-0.799294	-0.170503	-4.70446	-3.40689	0.503714	-1.51911	1.88252	-1.32064	2.5829	-1.27636	2.07177	-1.22933	-4.81067	-1.75275	-0.864512	0.258933	-0.241124	0.706658	-1.25786	-2.52099	-1.77172	-0.681348	-1.03866
														13.8795	-4.74905	-3.49699	0.752416	-0.66434	-0.398587	1.23715	0.839792	-0.121524	-1.77012	-2.17072	-1.33743	-2.82978	-4.43969	0.60262	-2.21633	-2.53331	2.12273	-2.20682	0.320642	-2.21656	2.22169	-0.996297	2.18519	-0.970091	-4.68832	-1.97503	-0.864512	0.497361	-1.55061	1.47075	-1.66758	-3.75882	-1.46571	-1.14983	0.0505387
														13.8922	-1.04485	-1.67618	-1.73019	-1.96002	-0.398587	0.0599771	-0.277547	1.66734	-1.77012	-2.17072	-3.86724	-0.570005	-1.25434	-3.55292	-1.34548	-1.28534	1.74911	-2.48191	0.80122	-0.552707	1.61968	-1.8365	1.39129	-0.710851	-4.81067	-2.30844	-0.386174	-0.337137	-1.43156	1.31793	-2.89674	-5.15138	-2.07773	0.255621	-1.97226
														13.905	-2.63237	-3.49699	-0.695771	-0.448393	-1.00223	-2.00008	-0.277547	0.77291	-0.854936	-0.891909	-0.915791	-1.92587	-1.70939	-5.09916	-2.58955	-3.0325	2.74543	-1.93174	-0.400225	-2.08857	-1.26998	-0.436162	0.257164	-0.32199	-5.54478	-2.08616	-0.744927	1.33186	-1.66965	1.01229	-1.12129	-4.53246	-2.53674	-0.525186	-0.883059
														13.9178	-2.10319	-1.67618	-0.0751195	0.415396	-2.41074	0.648565	1.39846	0.474766	-1.16	-1.85102	-4.28887	-2.37782	-3.52959	-4.32604	-3.33599	-1.53493	2.37181	-1.51911	-0.280081	-4.0084	1.13807	-2.95677	-0.876967	-2.39591	-6.76829	-1.53047	-1.10368	0.0205048	-1.43156	0.0953886	-1.94073	-4.06828	-2.07773	0.724105	0.984136
														13.9306	-7.39491	-1.67618	-2.76461	-1.09623	0.406273	0.648565	0.560457	-0.717813	-1.46506	-1.53132	-2.1807	-3.28173	-2.16444	-5.29244	-2.83836	-1.28534	0.877334	-4.95769	-3.40384	-5.67226	0.054446	-3.0968	-0.65014	-2.13667	-4.44362	-1.19705	-1.46243	-0.0987092	-1.43156	-0.668698	-2.21387	-2.36626	-2.38373	1.03643	-2.12786
														13.9434	-3.69071	-4.71086	-1.10954	-0.448393	0.00384321	0.0599771	-0.556881	0.474766	-1.77012	-1.21161	-3.4456	-1.02196	-0.799294	-1.81339	-0.225823	-1.65973	1.99819	-5.23277	-2.44268	-2.85651	1.25847	-2.11656	-1.67086	-1.09971	-4.68832	-1.97503	-0.864512	-0.217923	0.235052	1.47075	-2.89674	-3.29464	-2.84274	-0.525186	-0.883059
														13.9562	-4.74905	-4.10393	0.338648	-0.448393	-0.398587	0.648565	-0.556881	2.56178	-0.854936	-2.49043	-3.02397	-2.37782	-1.70939	-1.52347	-2.34074	-1.65973	3.74175	-3.30717	-2.92326	-1.57662	-2.47401	-3.79697	-3.03182	-1.35895	-4.81067	-0.974771	-1.94077	0.0205048	-0.00303562	0.859476	-1.94073	-3.29464	-3.91377	-1.46215	-0.727459
														13.969	-8.45326	-5.3178	-0.488887	-1.31218	-0.398587	1.82574	0.560457	-0.717813	-0.854936	-2.81013	-1.33743	1.23781	-0.344245	-0.557064	-1.22108	-1.03574	1.99819	-2.06928	-5.08586	-4.26438	-0.306761	-2.95677	-4.27936	-1.74781	-5.54478	-1.75275	-1.7016	-0.337137	-0.479212	0.859476	-3.85275	-2.98518	-4.21978	0.255621	-1.81666
														13.9818	-4.21988	-0.462304	-0.282003	-1.09623	-1.60588	1.23715	0.00178774	0.474766	-1.77012	-1.53132	-1.75906	-2.37782	-2.61949	-2.77979	-0.847857	0.21223	1.00187	-1.93174	-3.0434	-3.24047	-1.9924	-3.23683	-3.59888	-0.58123	-5.66713	-0.974771	-2.29952	-1.05242	-1.31252	-0.668698	-1.25786	-2.05681	-1.15971	-1.77448	-0.883059
														13.9946	-3.16154	0.75157	0.9593	-0.66434	-0.801017	0.942859	-0.556881	0.77291	-0.244812	-1.21161	-2.60233	-3.73369	-2.61949	0.40934	-0.972263	-0.661351	3.99083	-2.48191	-3.52398	-4.52036	-0.306761	-2.11656	-5.64032	-2.9144	-4.32127	-0.752492	-2.17994	-0.0987092	-1.07443	0.0953886	-3.03331	-2.83045	-3.14875	0.567943	-0.57186
														14.0073	-0.515678	-4.10393	-0.902655	-0.66434	0.607488	0.354271	0.560457	-0.121524	0.670373	-0.572205	-4.28887	-3.73369	-2.16444	-1.23355	0.147397	-2.15892	3.11905	-3.16963	-3.40384	-3.75243	-1.14958	-1.97653	-3.37205	-0.840471	-4.93302	-0.863631	-2.77786	-0.337137	-0.955388	-0.210246	-2.89674	-1.74735	-2.84274	-0.525186	-0.26066
														14.0201	-3.16154	-2.89005	0.752416	-1.96002	0.205058	0.942859	-0.836216	0.77291	-1.16	-1.85102	-0.915791	-1.92587	-4.43969	-1.13691	1.64028	-1.28534	0.503714	-2.48191	-1.72181	-2.98449	-3.07602	-3.37687	-1.78427	-1.22933	-7.38005	-2.30844	-2.17994	-1.05242	-1.55061	-0.210246	-2.21387	-1.74735	-2.99575	1.66107	0.0505387
														14.0329	-6.86574	-2.28312	0.338648	1.27918	0.406273	0.354271	0.560457	0.176621	-0.549874	-2.17072	-3.02397	-2.82978	-0.799294	-1.91003	-1.22108	-2.7829	0.503714	-1.7942	-1.00095	-4.26438	-0.547566	-0.996297	-3.48547	-2.9144	-7.5024	-3.3087	-2.77786	-0.456351	-2.14583	1.16511	-2.48702	-1.43789	-2.68974	-0.525186	1.13974
														14.0457	-0.515678	-5.92474	-0.488887	-1.31218	-0.398587	-0.822905	0.281122	-0.419668	-2.68531	0.0672017	0.349114	1.68977	0.110804	0.119418	0.147397	-1.78453	0.628254	-2.89454	-3.88442	-2.34455	-2.71481	-2.2566	-0.65014	-3.43288	-6.89064	-2.64186	-2.77786	-1.41006	0.235052	0.401023	-2.35045	-1.59262	-4.21978	0.0994592	-0.41626
														14.0585	-3.16154	-5.92474	1.37307	-0.880287	-2.00831	0.942859	0.00178774	-0.717813	0.0602497	-2.49043	-0.915791	-0.570005	-4.43969	-4.61596	0.520617	-2.53331	0.877334	-2.06928	-1.60167	-4.77634	-2.83521	-2.6767	-1.89768	0.0668711	-6.03418	-2.86414	-3.2562	-1.64849	-1.55061	0.859476	-1.53101	-3.13991	-3.45476	0.411782	0.0505387
														14.0713	-4.74905	-2.89005	1.57995	-0.232445	-0.599802	-0.528611	0.00178774	1.07106	-0.549874	-0.252502	-0.915791	-0.118051	-1.25434	-0.170503	1.64028	-0.786148	1.12641	-2.48191	-1.24124	-3.36846	-2.59441	-2.81673	0.82423	-0.0627492	-4.68832	-2.86414	-3.49537	0.378147	-0.598256	-0.363064	-2.0773	0.109393	-4.67879	1.19259	0.361738
														14.0841	-1.57402	-2.28312	-1.10954	-0.0164984	-0.398587	-2.00008	0.00178774	-0.717813	-3.90555	-1.53132	-0.915791	-3.28173	-3.52959	-1.04027	0.893837	-1.16054	1.37549	1.50684	1.04151	-3.75243	-1.63119	-2.6767	3.09249	-1.22933	-4.32127	-1.08591	-5.16955	-0.575565	-1.55061	-1.27997	-0.984717	-2.05681	-2.23073	0.0994592	0.206138
														14.0968	-2.10319	-2.89005	-0.0751195	-0.448393	-0.801017	0.0599771	-0.556881	-0.717813	0.0602497	-0.891909	-3.02397	-1.47391	-3.07454	-4.90588	1.51587	0.461825	1.00187	-2.34437	-2.20239	-2.47254	-2.1128	-1.13633	1.73153	-1.22933	-4.81067	-2.08616	-4.21288	-1.7677	-1.31252	-0.363064	-3.03331	-2.67572	-1.61872	-0.212864	0.361738
														14.1096	-3.69071	-4.10393	0.131764	-0.880287	0.607488	-0.234317	-0.836216	-0.419668	-1.16	-2.49043	-0.494156	0.333904	-1.25434	0.216059	-0.225823	-1.78453	0.628254	-3.16963	-0.880803	-1.96058	-0.0659565	-3.0968	0.030338	-1.48857	-3.34245	-1.08591	-3.37578	-0.694779	1.90167	1.01229	-0.984717	-1.90208	-4.06677	0.255621	-0.41626
														14.1224	-4.21988	-4.10393	0.131764	-0.232445	-0.197372	0.942859	-1.11555	1.3692	-1.46506	-3.76924	-0.0725212	2.59368	0.565854	0.40934	0.520617	-1.28534	-0.617145	-3.16963	2.24295	-0.680696	0.174848	-4.3571	2.2986	-1.22933	-4.32127	-0.307934	-3.37578	-1.05242	-0.241124	-0.0574288	-0.301853	-1.74735	-3.14875	-0.525186	-0.41626
														14.1352	-3.69071	-3.49699	1.16618	-0.66434	-0.801017	1.53145	0.00178774	0.474766	-0.549874	-1.21161	-2.1807	1.23781	-1.70939	-1.33019	2.51112	-2.28372	-0.866225	-0.418764	-0.760659	-3.24047	-0.306761	-2.11656	0.143751	-0.710851	-3.09775	-0.641352	-4.33246	0.497361	-0.12208	-0.821516	-2.76016	-1.74735	-1.77172	-0.681348	0.206138
														14.148	-1.57402	0.144633	0.131764	-1.31218	-0.599802	0.648565	-0.556881	0.474766	-2.68531	-1.85102	-2.1807	0.785859	-0.344245	-3.06971	1.76468	0.961014	-0.368065	-3.7198	0.200497	-3.11248	-1.9924	-3.79697	1.39129	0.196491	-2.7307	0.581181	-1.46243	-0.694779	-0.7173	-0.363064	-3.44303	-2.05681	-3.45476	-0.681348	-0.883059
														14.1608	-3.16154	-1.67618	-0.282003	0.631343	0.406273	0.354271	-0.277547	0.474766	-1.77012	-1.53132	-1.33743	1.23781	-5.34978	-2.97307	2.0135	-1.28534	-0.866225	-1.93174	1.16165	-2.72852	-0.427164	-3.37687	2.86567	-3.43288	-3.2201	0.136624	-1.94077	-2.24456	-1.55061	-1.89124	-1.66758	-0.66425	-4.52578	-0.993671	0.361738
														14.1735	-4.21988	-3.49699	0.9593	-0.0164984	-1.20345	-0.234317	-0.277547	0.77291	-1.16	-1.53132	-1.33743	-0.570005	-0.344245	-4.80924	2.26231	0.087433	-2.73432	-2.48191	2.00266	-1.19265	0.776861	-1.69646	1.39129	-3.43288	-2.36364	0.247763	-1.58202	-1.29085	-0.12208	-2.19687	-3.44303	-0.509521	-0.853699	0.724105	-0.41626
[truncated: 436 more rows]
[truncated: 36 more columns]

## Sheet: Figure 6
	Figure 6A	Gr64f expression		Figure 6B	PER of Sugar blind																					Figure 6D	PER of after silencing of Gr64f-GAL4 expressing neurons
[truncated: 35 more rows]
[truncated: 7 more columns]

[truncated: 9 more sheets: Figure 7, Figure 9, Figure S1, Figure S2, Figure S3, Figure S4, Figure S5, Figure S7, Figure S9]
